# Supplementary material for: Association between brain volume and depression in Alzheimer's disease: Neuroimaging insights
Source: Alzheimers Dement. 2026 Jan 29;22(2):e71120. doi: 10.1002/alz.71120 (PMC12854940; doi:10.1002/alz.71120)
Supplement: Supplementary file 2 — Supporting Information [file ALZ-22-e71120-s003.xlsx]

## Sheet: Caption
Supplementary TableS1: Detailed Characteristics of Included Participants in the Study
Supplementary TableS2: Correlation Analysis of Cognitive Function and Brain Volume Changes in Alzheimer’s Disease
Supplementary TableS3: Interaction Analysis of Brain Volume and Depression in Alzheimer’s Disease Patients

## Sheet: S1
Gender	Cognitive_Status	Group	AD_Symptom	Age	Years_of_Education	APOE	Global_CDR_Score	CDR_Sum_Score	MMSE_Score	Boston_Naming_Test_Score	Logical_Memory_Score	Memory_Units_Recalled	Digit_Span_Forward_Trials_Correct	Digit_Span_Length	Digit_Span_Backward_Trials_Correct	Digit_Span_Length_Backwards	Animals	Vegetables	Trail_Making_Test_Part_A_Score	Race	Geriatric_Depression_Scale	Geriatric_Depression_Scale_Score	Depression	Severity_of_Depression	ADC_Volume	Intracranial_Volume	Brain_Removal_Volume	CSF_Volume	Gray_Matter_Volume	White_Matter_Volume	White_Matter_Hyperintensity_Volume	Cerebral_Total_Volume	Hippocampal_Volume	Total_Cerebral_Volume	Cerebral_CSF_Volume	Cerebral_Gray_Matter_Volume	Cerebral_White_Matter_Volume	Left_Hippocampal_Volume	Right_Hippocampal_Volume	Left_Lateral_Ventricular_Volume	Right_Lateral_Ventricular_Volume	Total_Lateral_Ventricular_Volume	Thalamic_Volume	Left_Frontal_Cortex_Volume	Right_Frontal_Cortex_Volume	Total_Frontal_Cortex_Volume	Left_Occipital_Cortex_Volume	Right_Occipital_Cortex_Volume	Parietal_Cortex_Volume
1	1	Control	0	80	0	0	0.5	1.5	27	14	5	4	5	3	4	3	17	7	109	1	0	4	1	2	6518	1395.5	968.75	395.28	588.131	380.618	31.4715	873.852	5.5533	1205.02	331.172	484.104	358.277	2.6479	2.9054	14.3481	13.4784	27.8294	1.6594	78.6229	79.0292	158.442	33.5586	31.7061	102.526
2	1	Control	0	64	18	1	0	0	30	29	11	9	11	8	11	7	21	13	17	1	0	0	0	0	6061	1440.85	1152.59	286.419	648.068	504.52	1.8389	1004.86	6.4687	1232.34	227.479	546.719	456.302	3.2119	3.2568	6.0059	7.5146	13.5215	0.7295	91.5038	92.5048	185.12	34.792	33.5283	108.025
2	1	Control	0	68	18	1	0	0	30	28	15	13	12	8	10	7	32	17	15	1	0	3	0	0	6061	1397.71	1115.27	280.659	625.017	490.251	1.7864	973.187	6.3123	1201.31	228.125	527.569	443.857	3.101	3.2114	5.9793	7.6807	13.6619	0.7569	87.4369	89.1393	177.333	32.1594	31.3233	104.681
1	1	Control	0	76	17	1	0	0	29	30	17	16	9	7	6	4	24	18	31	1	0	0	0	0	9661	1323.53	1009.56	313.97	602.2	407.36	0	869.44	5.82	1120.34	250.91	503.3	366.14	2.94	2.89	14.72	17.56	32.28	1.18	85.98	88.8	175.88	28.6	31.01	104.52
2	1	Control	0	79	15	0	0	0	28	30	5	5	8	6	6	4	17	12	21	1	0	0	0	0	3630	1385.37	982.13	400.81	585.71	396.42	2.43	855.2	5.94	1186.85	331.65	494.75	358.02	2.94	3	26.38	21.73	48.11	1.83	86.54	84.46	171.59	30.48	30.46	104.55
2	1	Control	0	73	16	1	0	0	29	21	8	1	8	6	8	5	9	5	34	1	0	0	0	0	6061	1443.52	1071.26	354.746	609.919	461.345	17.5068	936.254	4.8359	1236.38	300.125	500.984	417.763	2.6826	2.1533	15.1484	11.5576	26.707	1.1885	95.2069	89.3778	185.854	30.6162	30.0039	101.034
1	1	Control	0	58	16	0	0	0	30	30	7	6	12	8	7	6	23	18	38	1	0	6	0	0	6499	1526.92	1204.15	322.426	699.228	504.919	0.347	1039.9	7.217	1315.45	275.55	581.724	457.828	3.624	3.593	11.391	14.691	26.09	1.124	98.646	99.636	199.319	29.257	30.39	121.67
1	1	Control	0	66	16	0	0	0	26	28	10	12	10	7	4	3	27	16	24	1	0	1	0	0	6499	1574.57	1183.88	390.17	718.93	464.95	0.52	1011.66	7.32	1336.82	325.16	581.79	429.35	3.73	3.59	15.77	19.91	35.68	1.5	96.91	98.84	197.21	28.4	33.92	116.7
2	1	Control	0	73	9	1	0.5	0.5	29	18	8	9	5	5	4	4	16	11	57	1	0	1	0	0	8361	1192.62	877.76	303.92	488.52	389.24	10.94	764.61	6.07	1009.88	245.26	405.18	348.49	3.02	3.05	13.6	11.47	25.08	0.76	70.3	73.57	144.84	20.18	24.65	74.88
2	1	Control	0	82	18	1	0	0	30	30	14	10	8	7	4	3	28	19	34	1	0	0	0	0	6061	1132.24	806.324	292.472	467.745	338.579	33.4476	730.757	5.2175	978.564	247.807	388.962	308.348	2.5853	2.6322	19.2984	19.9762	39.2765	1.1447	65.0044	65.4546	130.784	25.136	27.5621	81.569
2	1	Control	0	73	16	1	0	0	30	28	17	18	6	6	6	5	26	17	44	1	0	0	0	0	6499	1293.17	981.042	311.603	547.053	433.989	0.53	848.615	6.374	1119.28	270.661	456.167	391.917	3.205	3.169	15.306	11.201	26.5081	0.839	79.7173	92.1623	172.366	20.7851	24.1581	80.0023
1	1	Control	0	77	18	0	0	0	30	30	24	23	8	6	8	6	23	18	15	1	0	0	0	0	6518	1419.98	1112.95	305.053	622.084	490.869	1.9712	938.579	6.5903	1192.15	253.568	496.066	440.543	3.3273	3.263	8.5701	7.1611	15.7311	1.3475	87.9252	87.8208	176.341	31.6268	32.8899	93.7073
1	1	Control	0	78	18	0	0	0	30	29	25	24	7	6	6	4	20	17	16	1	0	0	0	0	6518	1445.37	1126.22	317.302	638.465	487.759	1.8468	948.879	6.7405	1216.07	267.191	504.875	442.157	3.4232	3.3173	8.6331	7.2398	15.8728	1.2932	86.8499	86.8957	174.361	36.4863	33.4722	96.4399
1	1	Control	0	80	18	0	0	0	30	30	25	25	8	6	5	4	30	12	15	1	0	0	0	0	6518	1463.37	1108.19	353.543	631.662	476.531	1.6351	932.4	6.7305	1229.7	297.3	498.348	432.417	3.366	3.3645	9.4499	7.7977	17.2475	1.4992	86.97	86.641	174.321	34.4192	32.7985	94.36
2	1	Control	0	78	17	0	0	0	26	27	15	16	10	8	8	5	27	20	27	1	0	0	0	0	6499	1370.97	1066.69	303.728	586.459	480.23	0.552	940.009	6.445	1203.17	263.161	498.089	441.368	3.217	3.228	4.677	4.021	8.698	0.792	87.825	87.711	176.005	31.209	30.101	101.251
2	1	Control	0	81	17	0	0	0	30	29	12	12	10	7	10	7	28	24	28	1	0	0	0	0	6499	1376.92	1059.42	317.46	588.02	471.4	0.04	928.18	6.42	1192.48	264.3	503.16	424.98	3.13	3.29	5.63	4.83	10.47	1.06	87.18	88.26	176.26	33.03	32.79	98.11
2	1	Control	0	78	14	1	0.5	0.5	27	28	12	9	8	6	3	3	17	12	44	2	0	1	1	2	6518	1090.76	737.519	295.159	398.846	338.673	58.086	693.483	5.7255	941.433	247.95	318.147	317.541	2.8545	2.871	25.224	27.843	53.07	1.9695	49.3065	52.5165	102.03	22.569	17.877	57.909
1	1	Control	0	61	16	1	0	0	29	30	16	15	9	7	5	4	26	13	19	1	0	0	0	0	6499	1535.38	1204.88	326.247	651.872	553.012	4.251	1058.82	6.58	1342.89	284.074	545.196	509.369	3.332	3.248	15.325	16.735	32.0601	1.285	95.7242	97.9142	194.542	31.7841	32.8371	100.565
1	1	Control	0	66	16	1	0	0	29	30	9	9	10	8	6	4	30	17	23	1	0	1	0	0	6499	1565.73	1193.95	367.48	665.77	528.18	4.3	1037.03	6.49	1338.43	301.4	556.34	476.39	3.3	3.19	21.04	20.55	41.59	1.76	93.61	98.62	193.26	31.34	31.83	102.58
1	1	Control	0	57	16	0	0	0	30	29	14	15	10	8	11	7	30	21	26	1	0	1	1	1	6499	1460.37	1146.11	314	654.174	491.934	0.258	998.364	7.018	1270.55	272.189	545.954	452.152	3.536	3.482	12.02	11.604	23.624	0.97	99.669	98.617	199.221	33.262	34.527	101.451
1	1	Control	0	61	16	0	0	0	29	30	21	20	10	8	9	6	28	21	20	1	0	0	0	0	6499	1478.44	1126.59	351.38	668.32	458.27	0.47	973.59	6.91	1266.8	293.2	551.24	421.88	3.42	3.48	13.32	12.68	26	1.19	101.64	100.45	203.16	34.31	35.62	98.74
2	1	Control	0	46	14	1	0	0	30	30	15	13	10	7	10	7	19	19	18	1	0	0	0	0	6499	1264.94	1013	251.934	556.668	456.336	0.006	878.492	6.306	1096.09	217.594	470.355	408.131	3.186	3.12	9.172	5.942	15.115	0.368	85.146	83.043	169.19	28.534	27.191	92.748
2	1	Control	0	60	18	0	0	0	30	30	16	16	10	8	6	4	29	19	22	1	0	0	0	0	6499	1354.2	1056.89	296.297	587.17	469.724	1.014	936.056	7.26	1187.35	251.291	505.602	429.44	3.625	3.635	12.789	10.586	23.375	1.045	86.471	85.072	172.544	30.372	34.285	95.803
2	1	Control	0	57	20	0	0	0	30	30	18	18	10	8	10	7	22	22	45	1	0	1	0	0	6499	1357.5	1021.42	335.32	568.63	452.79	0.76	888.48	6.01	1151.95	263.47	483.52	404.2	2.9	3.12	14.21	8.19	22.4	1.32	89.39	87.68	177.85	27.26	26.05	91.98
2	1	Control	0	84	10	0	0	0	28	26	14	13	4	4	3	3	16	11	58	1	0	4	0	0	6518	1106.68	783.729	290.059	463.61	320.119	32.8894	702.915	5.7321	951.744	248.83	375.324	294.707	2.8096	2.9226	22.3163	24.9985	47.322	1.359	69.0647	67.8673	137.408	22.6167	20.4824	73.0759
2	1	Control	0	61	18	0	0	0	29	29	18	18	10	7	6	4	27	17	19	1	0	2	1	1	6499	1488.87	1149.55	339.287	630.488	519.066	0.028	1010.33	7.171	1304.32	293.983	539.494	470.812	3.674	3.497	13.693	15.362	29.0601	0.738	94.4352	89.1442	184.066	39.4371	42.1901	97.7372
2	1	Control	0	65	18	0	0	0	30	26	21	18	10	7	12	7	30	19	19	1	0	0	0	0	6499	1506.88	1076.31	339.78	557.18	519.13	90.79	1012.71	7.66	1295.28	282.57	471.73	458.27	3.76	3.9	15.29	16.72	32.01	0.84	79.48	73.52	153.37	38.38	40.59	79.44
1	1	Control	0	58	19	0	0	0	30	29	11	13	7	6	6	4	15	12	23	1	0	0	0	0	6499	1502.32	1196.06	305.539	657.828	538.233	0.716	1048.52	6.986	1307.49	258.973	561.779	486.021	3.36	3.626	14.908	9.636	24.544	0.727	100.455	95.9772	196.897	38.3821	36.9691	99.8102
2	1	Control	0	70	15	1	0	0	29	29	13	14	8	6	8	7	30	21	16	1	0	0	0	0	3630	1397.2	1099.36	296.62	627.56	471.8	1.22	965.03	7	1194.98	229.95	533.43	430.38	3.63	3.37	5.83	5.05	10.88	0.81	89.69	88.43	179.45	33.34	33.46	110.33
2	1	Control	0	86	12	1	0	0	30	25	20	16	8	6	9	6	16	12	42	1	0	0	0	0	5783	1098.61	744.778	352.148	456.18	288.598	1.681	640.908	4.903	919.089	278.181	375.11	264.117	2.375	2.528	17.152	12.854	30.007	1.349	60.048	62.247	122.59	19.271	25.097	75.915
2	1	Control	0	73	14	0	0	0	28	30	21	22	5	5	3	3	19	15	32	1	0	0	0	0	5783	1380.44	981.518	398.506	544.463	437.055	0.413	910.127	7.242	1255.23	345.102	491.63	418.084	3.49	3.752	33.598	31.019	64.634	1.951	89.956	88.784	179.514	24.739	28.602	94.034
2	1	Control	0	81	20	1	0	0	29	29	17	18	10	7	8	7	22	18	27	1	0	0	0	0	6518	1375.77	1054.55	318.323	594.853	459.699	2.8968	913.727	6.6447	1182.13	268.403	488.877	421.956	3.3975	3.2473	28.0265	25.6976	53.7269	2.2516	84.3026	85.0879	169.828	26.7805	32.5383	95.1873
2	1	Control	0	83	20	1	0	0.5	29	30	16	13	9	7	10	7	20	18	35	1	0	1	0	0	6518	1390.62	1014.86	372.049	617.155	397.703	3.7136	881.469	6.1726	1199.7	318.228	507.786	369.969	3.2329	2.9397	31.0433	28.756	59.8022	1.9712	90.0745	88.2005	178.704	27.9234	31.9632	99.9135
1	1	Control	0	82	16	0	0.5	0.5	28	30	7	6	8	7	6	4	15	13	26	1	0	4	0	0	8361	1385.77	1040.52	341.68	597.09	443.43	3.57	900.71	5.08	1187.08	286.38	494.81	402.33	2.38	2.7	14.57	10.16	24.72	0.89	86.96	85.59	173.3	27.93	28.66	100.81
2	1	Control	0	81	13	0	0	0	30	27	12	12	6	5	4	3	17	16	29	1	0	2	0	0	8361	1353.12	1031.97	319.33	589.68	442.29	1.82	897.11	6.3	1154.93	257.82	494.47	400.82	3.11	3.19	7.75	6.48	14.23	0.69	85.08	86.01	172.07	27.14	32.37	105.86
2	1	Control	0	80	12	0	0	0	29	28	18	20	10	8	9	7	19	15	23	1	0	0	0	0	6061	1522.11	1135.15	385.911	666.859	468.294	1.0421	970.015	6.1756	1291.51	321.491	544.975	424.004	2.9691	3.2065	14.202	12.1451	26.3471	1.1056	93.1359	98.0545	192.195	36.4431	37.368	102.129
2	1	Control	0	84	12	0	0	0	29	29	17	20	9	7	8	6	23	10	26	1	0	0	0	0	6061	1484.83	1072.68	410.784	631.749	440.933	1.3625	920.58	5.6531	1268.35	347.769	520.719	398.499	2.7455	2.9076	16.0792	13.9051	29.9843	1.1789	89.2486	92.1582	182.05	31.7999	35.0504	102.664
2	1	Control	0	77	15	1	0	0	26	24	9	7	9	7	5	4	18	16	36	1	0	1	0	0	8361	1290.37	989.67	298.92	580.81	408.86	1.78	840.96	6.16	1084.82	243.86	480.63	358.56	3.04	3.12	11.83	11.65	23.48	1.13	86.74	86.52	173.93	28.58	29.45	92.97
2	1	Control	0	71	12	0	0.5	0.5	30	27	8	8	8	6	6	5	18	12	26	1	0	1	1	1	8361	1216.05	940.77	273.36	536.54	404.23	1.92	819.38	5.23	1027.35	207.97	456.44	361.02	2.51	2.71	6.5	6.84	13.35	0.73	77.66	76.8	155.51	27.34	27.65	92.75
1	1	Control	0	86	20	1	0	0	27	28	10	10	9	8	6	4	15	8	31	2	0	1	0	0	6518	1325.3	1039.23	273.532	609.427	429.799	12.537	905.734	6.4173	1129.47	223.738	497.239	395.959	3.1342	3.283	13.2293	8.6059	21.8367	1.0729	79.9439	83.3013	163.371	33.5282	31.6185	95.6065
1	1	Control	0	88	20	1	0	0	26	30	15	13	10	7	5	4	15	12	37	2	0	1	0	0	6518	1360.49	1026.37	322.388	577.662	448.71	11.7273	888.506	6.32	1156.33	267.823	468.327	408.452	3.0055	3.3145	13.9331	9.7031	23.6362	1.0972	75.748	75.5993	151.839	31.6642	30.6671	92.3462
1	1	Control	0	90	20	1	0	0	27	29	11	8	11	8	5	4	21	14	26	2	0	3	0	0	6518	1420.41	1020.37	384.289	595.516	424.854	15.7525	887.332	6.1239	1203.22	315.889	484.524	387.056	2.9697	3.1542	15.5122	10.0134	25.5256	1.1716	78.5353	80.5108	159.821	29.7971	30.9257	96.0173
1	1	Control	0	94	20	1	0	0	29	24	15	15	8	6	6	5	14	6	38	1	0	0	0	0	1354	1490.32	1030.72	456.701	610.279	420.442	2.902	887.001	6.668	1279.18	392.183	502.894	381.205	3.361	3.307	38.247	32.531	70.779	2.621	80.567	82.216	163.611	29.83	33.287	97.338
2	1	Control	0	78	12	1	0	0	29	26	11	7	7	5	2	2	20	10	39	1	0	1	0	0	6518	1366.9	1011.59	313.763	588.444	423.148	41.5492	920.572	6.9966	1185.73	265.16	490.076	388.946	3.5434	3.4533	16.614	18.734	35.348	1.9097	81.7137	82.1786	164.392	30.221	31.3053	103.127
2	1	Control	0	65	20	0	0	0	30	27	14	13	8	6	7	5	22	20	30	1	0	1	0	0	8361	1206.17	952.724	252.557	527.433	425.291	0.8899	820.12	5.3908	1028.19	208.065	443.108	376.123	2.6179	2.7729	7.4109	4.8542	12.2661	0.5019	76.6133	76.4162	153.599	25.7406	26.2688	89.6976
2	1	Control	0	67	17	1	0	0	30	29	19	17	11	8	6	5	17	14	15	1	0	0	0	0	3630	1451.57	1064.23	377.89	647.4	416.83	9.45	930.01	6.99	1240.92	310.91	548.93	371.64	3.42	3.57	25.87	25.82	51.7	2.21	94.28	94.13	189.4	29.35	34.84	105.24
2	1	Control	0	70	17	1	0	0	30	28	17	14	8	6	5	3	21	16	20	1	0	1	0	0	3630	1431.27	1039.49	381.13	616.57	422.92	10.65	913.39	6.77	1226.73	313.34	524.97	377.77	3.32	3.45	28.66	28.04	56.71	2.38	90.19	90.22	181.2	26.84	32.07	101.84
1	1	Control	0	69	8	0	0	0	28	25	9	7	7	6	5	4	18	13	42	1	0	0	0	0	6499	1474.02	1113.97	356.985	606.226	507.745	3.068	978.415	6.64	1281.65	303.231	513.179	462.168	3.083	3.557	16.292	12.979	29.271	2.014	92.172	90.579	183.456	34.454	32.373	99.684
1	1	Control	0	75	8	0	0	0	29	29	18	15	5	4	7	4	13	13	29	1	0	0	0	0	6499	1485.44	1113.64	368.32	639.3	474.34	3.48	964.51	6.49	1276.88	312.37	535.03	426.01	3.05	3.44	20.03	15.72	35.74	2.42	91.94	91.48	184.2	35.17	34.37	100.84
2	1	Control	0	76	14	0	0	0	30	28	19	18	10	8	8	5	26	17	31	1	0	2	0	0	9661	1312.53	997.08	311.58	579.94	417.14	3.87	854.51	6.22	1106.44	251.92	480.35	370.3	3.16	3.05	9.75	7.86	17.61	0.99	85.63	84.83	171.64	27.32	27.76	98.54
2	1	Control	0	92	11	0	0	0	27	14	4	3	5	5	5	4	15	7	59	1	0	0	0	0	1354	1250.6	870.703	370.827	521.144	349.559	9.067	759.497	6.192	1079.5	320	436.419	314.011	3.144	3.048	21.197	21.009	42.207	1.124	75.271	74.936	150.433	25.295	25.436	84.808
1	1	Control	0	54	18	0	0	0	30	29	8	9	9	7	8	6	21	20	19	1	0	0	0	0	6499	1697.09	1313.35	383.707	727.891	585.462	0.032	1155.69	7.69	1484.1	328.407	625.334	530.325	3.882	3.808	13.882	12.975	26.857	1.184	116.744	111.818	229.106	34.617	38.028	123.628
1	1	Control	0	56	18	0	0	0	28	30	13	9	8	7	6	4	26	14	19	1	0	0	0	0	6499	1712.2	1332.3	379.46	721.83	610.47	0.44	1159.6	8.18	1476.35	316.75	618.05	541.11	4.07	4.12	13.97	12.87	26.84	1.19	104.31	101.08	206.3	35.6	36.36	109.16
1	1	Control	0	58	18	0	0	0	30	29	14	15	5	5	6	3	24	12	18	1	0	0	0	0	6499	1744.45	1329.01	415.35	734.99	594.02	0.09	1159.42	7.8	1508.47	349.05	613.92	545.41	3.96	3.84	15.22	14.57	29.78	1.24	112.8	109.9	223.52	33.68	40.37	114.25
1	1	Control	0	73	15	0	0.5	0.5	29	28	14	8	9	7	5	4	20	12	32	1	0	0	0	0	6499	1476.09	1087.38	387.77	632.07	455.31	0.94	939.66	7.79	1267.14	327.49	529.68	409.03	3.67	4.13	16.95	19.48	36.42	1.7	96.08	94.1	191.04	29.58	25.83	97.53
1	1	Control	0	75	15	0	0.5	1	30	27	21	21	6	6	4	4	22	11	39	1	0	1	1	1	6499	1481.26	1077.23	402.56	632.34	444.89	1.47	933.47	7.88	1270.33	336.86	518.67	413.34	3.75	4.12	18.2	20.5	38.71	1.62	94.49	91.8	187.2	27.98	26.49	94.01
2	1	Control	0	61	14	0	0	0	30	30	12	12	8	6	8	6	20	23	19	1	0	1	0	0	6499	1454	1113.39	338.19	634.89	478.5	2.42	982.5	6.91	1260.92	278.42	539.12	440.95	3.47	3.44	7.93	8.56	16.49	0.86	102.41	95.42	198.65	33.25	34.31	102.89
2	1	Control	0	64	16	1	0	0	28	23	13	14	10	8	11	7	11	16	22	1	0	0	0	0	6499	1200.86	929.691	270.284	531.18	398.511	0.885	817.044	6.09	1045.04	227.999	449.842	366.317	3.165	2.925	6.823	6.422	13.246	0.574	84.05	82.057	166.671	27.098	26.573	92.233
2	1	Control	0	70	12	0	0	0	29	28	19	17	10	8	8	5	23	17	37	2	0	1	0	0	6518	1322.67	1063.31	247.052	598.264	465.046	12.3054	927.252	6.9795	1133.29	206.033	493.442	421.505	3.4576	3.522	10.9907	9.4143	20.405	0.6538	89.7256	87.4496	178.051	33.779	30.3472	91.3835
2	1	Control	0	80	16	0	0	0	29	29	17	16	12	8	9	6	28	18	29	1	0	0	0	0	3630	1468.78	1075.14	384.52	597.28	477.86	9.12	930.61	6.92	1255.11	324.5	501.39	420.09	3.25	3.67	43.33	27.14	70.47	1.66	87.4	86.52	174.41	33.52	31.79	93.8
2	1	Control	0	76	12	0	0	0	30	26	18	18	7	6	6	5	15	14	33	5	0	0	0	0	5783	1171.93	826.349	336.139	475.374	350.975	9.443	737.302	6.288	1009.01	271.709	398.845	329.014	3.062	3.226	17.703	18.507	36.211	1.707	70.543	71.374	142.471	20.901	23.101	73.562
2	1	Control	0	78	12	0	0	0	30	25	15	16	7	6	2	2	17	14	32	5	0	0	0	0	5783	1201.26	804.773	383.635	497.005	307.768	12.849	723.526	6.096	1038.96	315.439	421.039	289.639	2.994	3.102	19.961	20.762	40.723	1.879	75.673	76.433	152.747	20.671	24.624	76.869
1	1	Control	0	75	14	1	0	0	28	27	17	16	10	8	7	5	19	15	26	2	0	0	0	0	6499	1475.13	1083.58	389.59	638.44	445.14	1.96	929.59	6.54	1249.02	319.43	524.94	402.7	3.2	3.34	11.48	10.11	21.59	1.5	95.98	94.94	191.94	28.96	29.84	95.36
2	1	Control	0	77	14	0	0	0	29	28	20	20	7	6	5	4	17	12	28	1	0	0	0	0	9661	1450.36	1068.17	373.56	627.38	440.79	8.63	918.53	6.24	1232.13	313.6	520.83	389.07	2.68	3.55	36.66	23.83	60.5	1.29	90.52	88.57	179.88	33.29	30.47	108.56
1	1	Control	0	57	20	1	0	0	30	29	17	19	11	8	10	7	29	16	25	1	0	0	0	0	6499	1813.74	1414.15	396.022	769.336	644.816	3.563	1258.93	8.739	1591.67	332.746	668.01	587.353	4.264	4.475	21.38	15.347	36.727	1.647	109.789	104.39	216.127	38.643	36.639	117.021
1	1	Control	0	59	20	1	0	0	30	30	17	18	11	8	9	6	25	15	17	1	0	0	0	0	6499	1791.9	1375.88	411.432	739.232	636.647	4.59	1219.04	8.756	1566.57	347.526	642.365	572.086	4.297	4.459	25.403	18.95	44.355	1.693	115.919	113.086	230.266	39.842	36.234	119.986
1	1	Control	0	55	20	0	0	0	27	27	15	15	9	7	7	5	25	15	16	1	0	1	1	1	6499	1510.6	1181.32	328.457	685.004	496.317	0.8206	1041.41	7.2694	1317.74	276.327	582.31	458.28	3.6382	3.6312	6.4588	8.1469	14.6057	0.5737	103.313	102.11	206.182	32.4628	34.6437	113.219
1	1	Control	0	57	20	0	0	0	30	29	17	15	10	8	7	5	27	21	18	1	0	0	0	0	6499	1481.43	1181.79	298.836	659.366	522.419	0.808	1032.35	7.352	1278.07	245.719	562.116	469.424	3.561	3.791	6.644	8.244	14.889	0.612	98.915	99.258	198.746	29.453	33.72	114.449
2	1	Control	0	65	18	0	0	0	30	29	22	22	10	7	11	7	29	20	35	1	0	0	1	2	9661	1480.42	1136.67	341.1	629.34	507.33	2.65	990.1	6.14	1278.01	287.91	529.32	458.13	3.07	3.07	11.75	14.15	25.9	0.68	98.64	99.3	198.43	35.09	37.75	100.62
2	1	Control	0	57	13	0	0.5	0.5	30	28	12	13	4	4	5	5	16	16	36	5	0	4	0	0	4935	1212.16	918.543	291.213	540.789	377.754	2.4	808.694	6.175	1038.29	229.6	463.025	343.269	3.0715	3.1035	6.8838	6.2577	13.1428	0.7288	83.0962	83.3792	167.06	27.7285	28.8298	92.3065
1	1	Control	0	50	14	0	0	0	30	29	8	6	10	7	6	4	18	12	33	1	0	0	0	0	6499	1688.36	1323.09	365.115	772.385	550.703	0.156	1173.68	7.49	1465.34	291.666	663.652	509.869	3.836	3.654	5.748	5.075	10.824	0.737	118.49	115.872	235.624	42.362	48.063	124.435
1	1	Control	0	53	14	0	0	0	28	22	13	14	8	6	5	3	19	16	37	1	0	0	0	0	6499	1649.06	1183.72	326.779	630.07	553.647	138.559	1166.1	7.742	1424.16	258.065	534.808	494.804	3.882	3.86	6.001	5.043	11.044	0.738	87.904	91.688	180.452	32.965	37.158	99.06
1	1	Control	0	72	20	1	0	0	30	30	12	7	12	8	11	7	25	18	26	1	0	8	0	0	8354	1509.69	1161.93	347.72	627.26	534.67	0.04	1012.24	7.42	1302.32	290.07	530.47	481.73	3.71	3.71	20.75	17.57	38.32	1.66	90.6	90.53	182.07	33.59	37.57	99.71
2	1	Control	0	67	20	0	0	0	30	23	13	9	10	8	8	6	26	12	19	2	0	0	0	0	6499	1299.26	1019.42	279.668	561.155	458.268	0.166	889.35	6.405	1121.68	232.332	473.945	415.239	3.167	3.238	7.843	4.726	12.571	0.791	82.588	82.66	165.953	24.976	29.41	92.83
2	1	Control	0	68	20	0	0	0	30	26	11	5	11	8	7	5	24	13	19	2	0	1	0	0	6499	1296.3	1012.17	283.876	552.054	460.116	0.25	875.41	6.553	1109.67	234.258	463.662	411.498	3.255	3.298	8.33	4.944	13.275	0.862	80.943	80.871	162.48	24.176	28.286	91.8
1	1	Control	0	71	19	1	0.5	0.5	30	30	14	15	9	6	6	4	37	18	32	1	0	0	0	0	6518	1399.21	1111.03	284.644	620.842	490.187	3.5362	985.718	6.6303	1220.68	234.959	523.415	458.771	3.376	3.2544	9.766	10.4068	20.1743	1.0986	88.9824	90.3986	179.813	32.8284	32.0717	104.061
1	1	Control	0	73	19	1	0.5	1	30	30	17	15	8	6	9	5	29	17	34	1	0	1	0	0	6518	1401.08	1121.94	274.61	627.018	494.919	4.5362	996.401	6.7693	1225.94	229.537	524.973	466.923	3.4004	3.3689	10.1611	10.5487	20.7098	1.113	87.9161	88.8988	177.251	33.1454	34.9378	101.453
1	1	Control	0	75	19	1	0	0	30	30	16	15	9	7	9	6	33	17	34	1	0	0	0	0	6518	1470.23	1108.78	357.64	621.067	487.714	3.808	981.753	6.6232	1282.59	300.839	520.02	457.933	3.3731	3.2501	10.889	11.5198	22.4088	1.2059	89.3321	90.4064	180.54	32.3566	32.2765	99.1611
2	1	Control	0	80	15	0	0	0	29	28	12	14	11	8	8	6	16	14	37	1	0	0	0	0	8361	1465.82	1043.61	417.75	604.136	439.474	4.4582	892.425	5.7702	1231.32	338.899	498.558	389.409	3.0101	2.7601	24.1597	34.0316	58.1977	1.0188	86.8335	89.0125	177.6	26.422	25.4011	98.0743
2	1	Control	0	81	15	0	0	0	30	27	2	0	12	8	10	7	22	14	43	1	0	1	1	1	8361	1371.6	1010.82	358.098	515.403	495.414	2.6821	872.967	4.1629	1173.49	300.521	430.067	440.218	2.1157	2.0472	22.3794	22.3214	44.7019	1.1929	80.3007	78.8052	159.589	25.4254	24.4698	86.6194
2	1	Control	0	81	15	0	0	0	30	30	19	17	11	8	9	6	22	14	43	1	0	1	0	0	8361	1478.31	1051.5	424.42	627.11	424.39	2.39	910.13	6.16	1273.01	362.88	528.33	379.41	3.12	3.04	25.42	35.18	60.61	1.92	93.65	92.89	187.27	29.26	30.73	105.83
2	1	Control	0	83	15	0	0	0	30	29	16	18	8	6	6	4	14	14	23	1	0	1	0	0	8361	1482.92	1041.08	438.27	633.04	408.04	3.57	903.61	5.83	1279.48	375.87	532.7	367.34	2.91	2.91	26.76	36.68	63.45	1.48	93.83	94.62	189.37	28.95	30.22	106.27
1	1	Control	0	54	16	1	0	0	28	29	16	17	11	8	5	4	13	11	42	1	0	0	0	0	6499	1594.12	1258.22	335.849	692.029	566.193	0.045	1113.3	7.197	1404.18	290.876	596.718	516.537	3.595	3.602	11.007	7.886	18.893	0.631	106.148	101.74	208.919	34.985	34.174	118.617
1	1	Control	0	70	20	1	0	0	29	27	9	9	5	5	5	4	22	12	25	1	0	0	0	0	6499	1452.09	1094.18	357.165	603.648	490.529	0.745	930.381	7.428	1230.62	300.234	490.924	438.712	3.723	3.705	6.791	6.701	13.492	1.016	89.096	85.178	174.976	26.684	30.449	93.762
1	1	Control	0	74	20	1	0	0	30	29	11	11	11	8	11	7	26	15	40	1	0	0	0	0	6499	1469.48	1106.63	362.49	629.43	477.2	0.36	933.23	7.33	1227.76	294.52	505.17	427.69	3.68	3.66	8.05	7.72	15.77	1.31	87.8	84.47	173.26	30.81	32.87	98.69
2	1	Control	0	72	17	1	0	0	29	30	19	16	9	7	7	5	17	14	37	1	0	0	0	0	3630	1339.41	1006.22	332.899	605.388	400.831	0.2952	873.953	5.3388	1148.32	274.37	505.634	368.023	2.6088	2.73	24.2232	17.5404	41.7636	1.0512	87.8016	88.4988	176.792	28.6536	31.5672	102.584
2	1	Control	0	71	18	2	0.5	0.5	30	25	13	13	10	7	8	5	22	10	28	1	0	2	0	0	6061	1172.24	898.201	270.63	515.069	383.132	3.4082	790.513	6.0811	1017.39	226.876	435.979	351.126	3.0029	3.0781	10.7871	9.3662	20.1533	1.2422	74.5781	77.7782	153.04	26.4062	26.3672	83.1689
2	1	Control	0	69	14	1	0	0	30	30	16	16	7	6	5	4	20	14	27	2	0	0	0	0	9661	1138.97	867.5	270.11	528.83	338.67	1.36	742.77	5.58	970.39	227.62	442.91	298.5	2.83	2.75	14.4	11.21	25.61	0.74	76.71	77.1	154.8	25.14	23.73	82.68
2	1	Control	0	55	19	0	0	0	29	30	14	14	8	7	9	7	20	16	14	1	0	2	0	0	6499	1367.67	1095.53	271.688	603.191	492.343	0.451	960.535	6.657	1197.89	237.355	510.233	449.851	3.352	3.305	5.728	5.107	10.836	0.649	96.3587	93.2967	190.277	24.9689	28.8719	101.395
2	1	Control	0	61	12	1	0	0	29	29	15	14	8	6	7	5	23	12	22	1	0	3	0	0	6499	1283.04	1028.1	253.888	567.52	460.584	1.045	896.455	6.889	1108.19	211.738	470.912	424.497	3.396	3.493	5.464	5.493	10.957	0.386	79.8709	78.4069	158.891	27.516	31.254	94.0679
2	1	Control	0	63	12	1	0	0	30	28	12	10	6	6	5	4	22	14	22	1	0	1	0	0	6499	1312.13	1041.27	270.31	570.91	470.36	0.55	894.29	7.05	1110.02	215.73	474.45	419.28	3.51	3.54	5.51	5.58	11.09	0.38	78.97	79.79	159.47	29.73	31.7	93.63
2	1	Control	0	65	12	1	0	0	30	28	7	7	9	6	5	5	25	16	21	1	0	1	0	0	6499	1318.2	1042.72	275.07	596.48	446.24	0.41	898.6	7.52	1121.38	222.77	495.55	402.64	3.66	3.86	6.04	5.63	11.67	0.46	82.2	82.91	165.66	30.22	33.34	100.9
2	1	Control	0	59	20	0	0.5	0.5	29	29	15	16	7	6	5	4	37	32	13	1	0	1	1	2	6499	1544.37	1184.23	358.1	628.142	556.088	2.044	1038.3	7.726	1348.66	310.362	533.353	502.9	3.895	3.831	35.457	29.067	64.5279	2.359	95.1389	93.8669	189.705	34.265	36.223	100.515
2	1	Control	0	76	17	0	0	0	30	29	11	15	11	8	8	6	24	18	25	1	0	3	0	0	6499	1392.03	992.657	399.044	575.513	417.144	0.327	873.483	5.671	1204.31	330.831	493.14	380.016	2.648	3.023	12.463	8.096	20.56	1.165	93.979	91.317	186.421	26.194	29.015	94.571
2	1	Control	0	79	17	0	0	0	30	30	9	11	7	6	9	6	30	17	25	1	0	3	0	0	6499	1410.94	995.94	414.78	571.91	424.03	0.22	854.77	5.46	1200.54	345.76	474.63	379.93	2.52	2.93	13.76	9.32	23.09	1.22	89.34	85.15	175.36	24.38	27.03	93.2
2	1	Control	0	81	17	0	0	0	30	27	23	23	8	6	7	5	27	16	21	1	0	4	0	0	6499	1412.08	983.63	426.26	592.12	391.51	2.19	845.47	5.3	1198.44	352.98	483.66	359.62	2.39	2.91	14.73	9.94	24.67	1.29	92.81	88.29	181.85	28.23	28.31	90.49
2	1	Control	0	71	12	1	0	0	30	26	13	13	7	6	4	3	27	9	27	1	0	0	0	0	3630	1226.92	956.53	267.2	547.89	408.64	3.19	818.65	6.23	1036.26	217.62	450.84	364.62	3.17	3.06	6.32	7.44	13.76	0.74	84.42	82.44	167.39	25.33	27.42	85.71
2	1	Control	0	75	12	1	0	0	29	25	11	11	8	6	5	4	22	14	31	1	0	0	0	0	3630	1227.13	939.2	284.96	539.33	399.87	2.97	800.56	5.94	1023.47	222.9	444.57	353.03	2.96	2.97	7.11	8.18	15.29	0.75	84.04	82.2	166.77	24.78	26.52	84.82
2	1	Control	0	77	16	0	0	0	29	30	6	7	9	7	6	4	23	13	42	1	0	2	0	0	4032	1437.06	1058	376.57	625.08	432.92	2.49	922.12	6.03	1228.1	305.98	512.3	407.32	2.97	3.07	18.35	15.8	34.15	1.25	83.93	84.23	168.72	39.02	42.73	89.38
1	1	Control	0	62	18	0	0	0	29	30	17	15	10	8	7	5	32	21	19	1	0	1	1	1	6499	1442.51	1145.13	296.976	651.757	493.378	0.399	995.727	6.779	1249.06	253.332	544.532	450.796	3.371	3.408	8.677	8.365	17.042	0.887	95.596	94.753	191.195	27.775	31.166	110.659
1	1	Control	0	65	18	0	0	0	30	30	17	18	12	8	11	7	33	23	17	1	0	1	0	0	6499	1484.17	1161.18	321.15	662.42	498.76	1.84	1001.36	7.14	1266.07	264.71	556.84	442.68	3.51	3.63	8.99	8.66	17.65	0.92	96.64	98.08	195.67	28.45	31.97	112.68
1	1	Control	0	75	18	0	0	0	29	26	7	5	10	8	7	5	17	7	75	1	0	5	1	1	6061	1325.63	1026.62	298.518	557.88	468.745	0.4883	876.831	6.8486	1120.79	243.957	454.478	421.865	3.3223	3.5264	8.5039	9.0576	17.5615	1.2998	78.8007	82.7284	162.524	27.1767	28.7881	82.7831
2	1	Control	0	57	18	0	0	0	30	29	14	13	11	8	11	7	18	9	14	1	0	2	0	0	6499	1553.75	1249.44	303.951	643.609	605.835	0.357	1097.36	7.216	1358.29	260.936	545.156	551.845	3.629	3.587	6.106	7.337	13.443	0.555	94.022	94.267	189.503	37.105	38.219	106.21
2	1	Control	0	61	18	0	0	0	30	30	15	19	9	7	7	5	31	12	22	1	0	0	0	0	6499	1566.08	1253.96	311.89	660.97	592.99	0.23	1096.22	7.18	1358.28	262.06	562.46	533.54	3.58	3.6	5.99	6.61	12.6	0.74	96.3	101.41	198.82	36.74	37.44	105.77
2	1	Control	0	63	18	0	0	0	30	29	13	11	12	8	11	7	19	10	10	1	0	0	0	0	6499	1548.75	1254.12	294.56	675.58	578.54	0.07	1089.8	7.3	1329.54	239.74	569.07	520.66	3.63	3.67	5.74	6.35	12.09	0.66	98.5	100.78	200.24	38.5	38.47	108.94
2	1	Control	0	84	20	0	0	0	30	29	21	21	7	6	8	5	35	18	31	1	0	2	0	0	9661	1528.4	1105.82	391.97	648.63	457.19	30.61	995.23	7.41	1327.44	332.21	551.6	413.02	3.65	3.75	32.09	22.59	54.69	1.88	97.89	99.79	199.51	34.83	33.32	105.01
2	1	Control	0	58	18	0	0	0	30	30	15	14	11	8	12	7	26	13	17	1	0	0	1	1	354	1399.06	1118.93	279.718	637.536	481.393	0.4088	952.446	6.99	1189.23	236.781	517.62	434.417	3.5363	3.4538	8.3738	6.8119	15.1875	0.8231	89.8988	90.9769	181.404	28.7775	30.66	102.818
2	1	Control	0	59	18	0	0	0	30	30	17	14	10	8	11	7	32	16	19	1	0	1	0	0	354	1442.71	1122.08	319.345	630.806	491.276	1.2856	972.119	7.4263	1235.58	263.462	524.736	446.097	3.6802	3.746	8.544	6.7215	15.2655	0.6971	92.1745	95.2578	187.888	27.997	29.4161	102.447
2	1	Control	0	61	18	0	0	0	30	30	18	19	12	8	12	7	34	20	18	1	0	3	1	1	354	1417.94	1085.93	329.391	628.662	457.27	2.6217	935.86	7.3633	1208.31	272.452	517.373	415.865	3.7231	3.6402	9.3269	7.4062	16.7332	0.7677	88.0957	91.1112	180.014	28.7046	30.0789	104.044
2	1	Control	0	72	16	1	0.5	3	27	28	12	12	8	7	6	5	21	16	44	1	0	1	1	3	6518	981.969	736.514	244.651	452.367	284.147	0.8039	626.229	5.1169	826.213	199.984	365.49	259.935	2.3889	2.728	13.7371	11.1908	24.9279	1.1716	58.4273	59.5274	118.111	20.8424	22.4774	70.1703
1	1	Control	0	73	14	1	0.5	0.5	25	28	9	7	10	8	5	4	25	9	49	2	0	5	1	1	6518	1524.22	1209.13	311.074	640.814	568.316	4.0183	1057.61	7.4187	1325.29	267.674	521.836	531.787	3.6421	3.7766	11.859	8.1597	20.0187	1.3204	93.4417	96.7634	190.792	32.1896	31.9207	93.7593
2	1	Control	0	54	18	0	0	0	28	29	17	18	9	8	8	6	22	18	11	1	0	0	0	0	6499	1318.49	1016.1	301.96	588.26	427.84	0.43	877.12	6.81	1117.98	240.86	503.27	373.42	3.42	3.39	6.28	6.75	13.03	0.82	90.1	85.61	176.6	28.73	32.95	100.39
2	1	Control	0	56	18	0	0	0	30	30	14	15	9	7	6	4	33	17	12	1	0	0	0	0	6499	1311.97	997.51	314.46	592.07	405.44	0	863.3	6.69	1118.61	255.31	495.49	367.8	3.4	3.3	7.04	7.59	14.62	0.78	87.9	84.63	173.09	30.77	32.37	98.41
1	1	Control	0	65	20	0	0	0	30	30	20	17	8	7	9	7	24	8	27	1	0	4	1	2	6518	1461.01	1128.86	324.395	640.029	488.829	7.7576	987.316	8.1595	1258.03	270.713	524.551	455.011	4.1441	4.0154	15.7683	14.6439	30.4122	1.9369	80.3965	85.3359	166.044	36.5419	36.4403	106.381
2	1	Control	0	66	20	0	0	0	29	29	15	14	7	4	6	4	16	14	33	1	0	0	0	0	6061	1268.89	969.4	296.22	580.47	388.93	3.27	830.62	5.22	1068.21	237.59	472.91	354.44	2.74	2.48	11.01	9.54	20.55	0.91	75.82	77.14	153.32	28.56	28.12	101.89
2	1	Control	0	58	21	0	0	0	29	29	20	22	8	6	5	4	18	15	47	1	0	0	0	0	6499	1419.11	1090.84	328.035	632.115	458.724	0.232	938.608	7.12	1210.74	272.131	524.109	414.266	3.508	3.612	7.455	10.404	17.859	1.082	99.5139	96.6589	197.024	25.892	26.211	103.09
2	1	Control	0	66	16	1	0	0	30	29	10	4	10	8	7	5	24	19	17	1	0	0	0	0	6499	1323.98	1010.14	312.18	543.07	467.07	1.66	867.57	6.21	1124.25	256.68	451.79	414.12	3.04	3.17	7.65	5.67	13.32	0.74	72.19	67.57	140.16	28.8	30.45	74.24
2	1	Control	0	59	16	0	0	0	30	29	17	14	12	8	6	6	21	28	22	1	0	0	0	0	6499	1259.57	997.514	261.807	560.256	437.258	0.246	853.396	6.24	1072.39	218.996	460.666	392.484	3.146	3.094	6.606	8.254	14.86	0.654	83.016	80.8	164.463	24.524	25.815	90.475
2	1	Control	0	65	16	0	0	0	30	29	23	24	9	7	6	4	24	13	17	1	0	0	0	0	6499	1272.43	981.68	290.75	561.26	420.42	0	836.61	6.1	1074.73	238.12	452.84	383.77	3.1	3	7.7	9.48	17.18	0.66	79.85	81.47	161.98	24.59	25.27	84.45
1	1	Control	0	63	18	0	0	0	30	29	13	14	11	8	9	6	25	16	18	1	0	0	0	0	6499	1471.25	1118.07	351.96	629.43	488.64	1.22	978.01	6.74	1269.92	291.91	540.03	436.76	3.31	3.43	10.96	10.22	21.19	1.28	94.05	95.18	190.74	36.14	36.38	100.69
1	1	Control	0	65	18	0	0	0	28	29	17	17	8	6	8	5	31	10	21	1	0	1	0	0	6499	1457.73	1115.66	340.66	645.67	469.99	1.41	975.31	6.61	1255.51	280.21	545.67	428.24	3.28	3.33	11.42	10.62	22.04	1.18	94.94	94.4	190.93	37.77	35.93	103.04
2	1	Control	0	54	17	0	0	0	30	29	18	17	11	8	10	7	34	19	14	1	0	0	0	0	6499	1411.25	1122.84	288.242	618.579	504.257	0.168	982.489	6.341	1226.67	244.178	525.024	457.296	2.997	3.344	10.911	9.477	20.391	0.768	89.2169	87.3659	176.879	26.994	30.767	115.62
2	1	Control	0	80	14	0	0	0	30	29	18	17	9	7	7	5	19	13	25	1	0	1	0	0	3630	1585.72	1173.01	407.22	700.69	472.32	5.49	1008.96	7.29	1306.95	298	579.15	424.32	3.81	3.48	8.83	10.62	19.45	1.22	101.78	99.7	202.81	38.84	42.59	106.35
2	1	Control	0	64	14	0	0	0	28	29	14	14	7	6	6	5	22	16	29	2	0	0	0	0	6518	1249.6	951.459	274.781	540.882	410.577	23.364	821.73	5.97	1041.48	219.745	405.635	392.834	2.9115	3.0585	14.466	14.208	28.6755	1.089	60.2385	63.753	124.448	23.8785	24.7215	86.877
2	1	Control	0	80	16	0	0	0	30	29	16	14	11	8	10	7	27	18	27	1	0	0	0	0	6518	1320.32	1048.58	265.255	558.985	489.592	6.4889	908.183	6.8265	1131.12	222.938	453.19	448.505	3.3746	3.4519	10.1568	7.5031	17.6599	1.0472	74.4864	83.4715	158.328	30.7207	28.6521	84.0395
2	1	Control	0	83	18	0	0	0	29	28	17	14	11	8	9	6	24	22	45	1	0	4	0	0	6061	1229.35	885.032	342.83	497.148	387.884	1.4922	755.986	5.8828	1044.72	288.732	406.079	348.435	2.9648	2.918	30.1015	21.3847	51.4873	1.9863	68.8574	69.9326	139.105	25.1142	24.5332	77.0771
2	1	Control	0	66	18	0	0	0	29	29	16	17	9	7	8	6	17	13	36	1	0	0	0	0	6499	1283.01	950.09	330.67	560.97	389.12	2.25	827.81	6.09	1100.64	272.83	470.3	355.26	3.09	3	16.17	9.44	25.6	0.93	85.46	85.43	171.56	30.35	27.2	92.01
2	1	Control	0	73	16	0	0	0	29	28	15	12	7	6	7	5	20	20	25	1	0	0	0	0	6499	1194.31	875.002	318.733	528.638	346.364	0.57	753.145	5.615	1025.06	271.919	436.71	315.865	2.777	2.838	5.982	6.624	12.606	0.577	79.301	78.436	158.532	24.37	24.8	87.646
2	1	Control	0	79	16	0	0	0	30	29	19	20	9	6	6	4	19	17	20	1	0	2	0	0	6499	1185.87	848.04	337.36	520.86	327.18	0.47	725.94	5.56	1004.61	278.67	426.93	298.54	2.77	2.79	6.73	7.3	14.03	0.8	74.93	74.87	150.55	24.5	23.38	83.94
2	1	Control	0	86	12	1	0	0	26	21	13	14	7	6	5	4	17	11	51	2	0	2	0	0	6518	1114.33	822.354	286.033	478.962	343.392	5.9423	714.309	4.868	960.94	246.631	391.4	316.986	2.3718	2.4962	21.037	17.8985	38.937	1.4963	67.6658	67.1337	134.961	22.2	20.2588	79.4032
1	1	Control	0	54	16	0	0	0	29	28	12	13	10	7	6	5	20	17	16	1	0	1	0	0	6499	1525.69	1215.37	309.97	671.43	543.94	0.35	1034.71	7.21	1288.2	253.49	549.74	484.62	3.45	3.75	9.45	9.58	19.03	1.26	97.33	97.73	195.93	31.07	31.83	102.75
2	1	Control	0	85	16	0	0.5	1	27	20	16	18	10	7	5	4	18	15	33	3	0	3	0	0	6499	1207.9	863.91	340.08	515.26	348.65	3.91	760.89	5.7	1040.94	280.05	430.37	326.61	2.76	2.93	11.25	12.71	23.96	0.75	74.14	75.62	150.35	27.24	27.67	86.28
2	1	Control	0	61	19	0	0	0	30	28	13	14	9	7	11	7	28	20	21	1	0	2	0	0	6499	1424.37	1132.75	291.422	631.439	501.315	0.197	1003.62	6.761	1253.3	249.684	547.657	455.764	3.259	3.502	12.19	9.981	22.171	1.281	98.7462	96.3582	195.945	37.0961	33.0751	107.989
2	1	Control	0	65	19	0	0	0	28	30	14	15	6	6	5	4	26	20	20	1	0	2	0	0	6499	1474.53	1123.43	351.03	641.14	482.29	0.07	989.34	6.96	1274.75	285.42	549.42	439.85	3.27	3.69	14.61	11.8	26.41	1.64	98.07	98.63	197.85	37.96	31.8	106.46
1	1	Control	0	69	14	0	0	0	24	27	11	13	6	5	4	4	20	6	47	1	0	0	0	0	8361	1384.89	1103.31	278.64	610.03	493.28	2.94	959.76	6.02	1189.44	229.68	513.19	443.65	3.01	3.01	6.93	4.91	11.85	0.64	87.36	87.97	176.85	28.39	31.75	103.74
2	1	Control	0	66	14	0	0	0	28	25	9	7	6	5	2	2	15	17	32	1	0	3	0	0	6518	1270.92	996.897	272.979	557.689	439.208	1.0471	872.687	5.9552	1096.69	224.001	466.607	405.033	3.0055	2.9497	13.6013	13.0863	26.6877	0.8154	80.3606	81.8998	163.146	29.1224	28.3714	91.7861
2	1	Control	0	69	14	0	0	0	28	21	15	15	4	4	5	4	22	16	26	1	0	0	0	0	6518	1253.5	984.106	268.457	564.346	419.76	0.937	859.966	5.8494	1084.48	224.509	471.828	387.201	2.8839	2.9655	15.1978	14.4768	29.6746	0.8984	83.3303	84.3574	168.407	28.1883	30.7675	89.3585
2	1	Control	0	59	15	1	0	0	29	29	14	14	10	8	8	6	24	17	23	1	0	2	0	0	6499	1203.61	956.382	247.004	534.576	421.806	0.221	830.989	5.982	1019.84	188.852	451.085	379.683	2.909	3.073	7.535	5.045	12.58	0.676	79.194	77.362	157.17	27.79	31.127	84.696
2	1	Control	0	66	15	1	0	0	29	29	17	16	8	6	4	2	23	17	27	1	0	0	0	0	6499	1232.32	936.88	295.39	546.88	390	0.05	801.61	5.99	1033.47	231.86	449.9	351.66	2.96	3.03	11.01	7.41	18.42	1	78.34	77.11	155.89	27.79	30.33	83.7
2	1	Control	0	64	18	1	0	0	28	23	10	9	7	6	5	4	20	17	25	2	0	0	0	0	6499	1386.51	1058.03	328.219	634.133	423.9	0.257	884.985	6.254	1162.15	277.163	509.495	375.233	3.177	3.077	7.424	6.185	13.609	0.511	90.733	95.546	187.7	34.007	26.726	95.334
2	1	Control	0	66	18	1	0	0	30	29	20	12	9	7	11	7	18	15	34	2	0	0	0	0	6499	1376.27	1060.52	315.691	606.283	454.234	0.058	884.378	6.581	1147.77	263.393	487.348	396.972	3.29	3.291	7.949	6.62	14.569	0.509	84.985	91.931	178.006	30.369	23.603	94.689
2	1	Control	0	74	15	1	0	0	27	26	12	9	9	7	8	5	22	16	25	1	0	0	0	0	8361	1180.84	909.71	266.59	512.59	397.12	4.54	785.64	4.78	1004.65	219.01	430.3	350.8	2.47	2.31	6.9	6.56	13.46	0.94	74.41	72.65	147.56	27.84	27.69	81.69
1	1	Control	0	78	12	1	0	0	24	20	6	3	4	4	3	3	12	7	128	1	0	1	0	0	6518	1184.41	914.735	268.16	516.116	398.619	1.5106	791.564	5.1771	1017.52	225.957	424.418	365.635	2.6007	2.5764	10.6346	8.7134	19.348	0.9756	73.6854	73.4294	147.384	24.7039	26.6709	83.5447
2	1	Control	0	81	16	0	0	0	30	29	19	15	10	8	9	7	23	13	34	1	0	0	0	0	1354	1188.49	885.971	299.98	510.217	375.754	2.541	753.188	6.928	1000.05	246.867	414.537	336.11	3.528	3.4	15.254	17.999	33.254	2.41	75.007	72.723	148.189	20.829	20.33	79.225
2	1	Control	0	71	16	2	0	0	29	29	15	15	9	7	9	6	22	18	27	1	0	2	0	0	6499	1417.27	1088.54	328.213	629.735	458.806	0.519	964.483	7.096	1244.03	279.543	538.037	425.927	3.581	3.515	16.441	12.573	29.0151	1.839	94.6372	94.9232	190.607	30.6211	33.3521	108.036
2	1	Control	0	79	16	2	0	0	28	26	19	17	8	6	6	4	25	16	28	1	0	0	0	0	6499	1433.7	1059.49	373.98	600.28	459.21	0.23	928.47	7.03	1242.89	314.42	497.5	430.74	3.5	3.53	26.96	21.33	48.29	2.41	83.17	86.26	170.32	30.4	32.66	93.94
2	1	Control	0	61	13	2	0	0	29	27	16	16	8	7	6	4	18	10	18	1	0	0	0	0	6499	1364.47	1029.17	335.01	615.84	413.33	0.29	888.03	6.08	1173.86	285.82	516.15	371.59	3.01	3.07	13.04	8.6	21.63	1.06	90.56	87.68	178.79	30.47	29.53	106.68
1	1	Control	0	82	16	0	0.5	1	29	27	6	7	5	5	6	4	15	9	46	5	0	2	1	1	6518	1354.25	986.867	349.465	552.098	434.769	17.9173	872.058	5.9868	1164.62	292.564	448.565	405.606	2.8768	3.11	22.1746	16.6513	38.8274	1.8568	72.439	74.4203	147.288	27.0541	28.2758	90.8356
2	1	Control	0	92	12	0	0	0	29	26	9	5	8	6	5	4	20	14	45	1	0	3	0	0	1354	1259.92	877.959	381.113	519.763	358.196	0.85	766.809	6.556	1087.03	320.222	435.838	330.121	3.131	3.425	24.233	20.826	45.06	1.877	73.699	73.274	147.343	31.645	27.316	79.681
1	1	Control	0	69	9	0	0	0	30	29	13	14	8	6	4	4	16	8	25	1	0	1	0	0	354	1520.7	1129.1	373.77	685.28	443.82	17.83	989.32	6.52	1295.63	306.32	559.47	412.02	3.25	3.27	17.22	9	26.23	1.37	93.19	93.99	187.8	35.8	36.73	113.99
2	1	Control	0	80	12	0	0	0	30	29	13	11	8	7	6	5	17	14	29	1	0	1	0	0	8361	1316.08	935.934	358.514	549.615	386.319	21.6316	814.823	6.6403	1110.77	295.947	455.553	337.638	3.2094	3.4309	31.5056	21.7593	53.2649	1.1538	75.9491	74.4715	151.058	24.859	27.6929	91.5975
2	1	Control	0	85	12	0	0	0	27	25	19	21	6	5	3	3	20	15	42	1	0	1	0	0	8361	1342.79	915.55	397.15	569.8	345.75	30.09	804.95	6.64	1134.98	330.03	470.96	303.9	3.23	3.41	35.54	24.31	59.86	1.39	76.94	76.71	154.24	26.05	29.24	91.26
2	1	Control	0	60	18	1	0	0	30	30	15	9	11	8	6	4	35	22	10	1	0	1	0	0	6499	1399.39	1100.43	298.557	590.525	509.903	0.406	956.948	7.578	1208.94	251.993	496.386	460.156	3.656	3.922	6.283	5.545	11.828	0.684	87.984	84.808	173.358	26.429	36.239	91.256
2	1	Control	0	63	18	1	0	0	28	28	18	20	11	8	7	5	27	20	13	1	0	0	0	0	6499	1429.98	1135.43	294.32	638.87	496.56	0.23	982.27	7.92	1216.93	234.66	535.61	446.43	3.92	4	6.53	5.5	12.03	0.77	92.73	93.73	187.03	29.7	39.54	104.02
2	1	Control	0	86	12	0	0	0	29	29	10	10	7	6	5	4	18	12	34	1	0	1	1	1	6518	1240.85	900.397	335.005	535.791	364.606	5.444	795.935	5.652	1080.45	284.513	457.791	332.7	2.775	2.877	24.427	21.649	46.082	1.308	82.016	79.133	161.29	26.989	28.492	83.402
2	1	Control	0	83	20	0	0	0	29	30	18	18	10	7	9	7	17	12	37	1	0	0	0	0	6518	1350.49	932.475	356.613	595.464	337.011	61.4001	875.215	5.7363	1180.94	305.723	498.395	315.42	2.7509	2.9855	35.096	30.1622	65.2639	1.5693	88.3765	89.9629	178.691	30.6757	28.065	93.4677
2	1	Control	0	85	20	0	0	0	29	29	20	18	7	6	8	5	14	14	37	1	0	3	0	0	6518	1322.2	922.643	331.55	543.923	378.72	68.0038	874.946	5.7807	1160.03	285.084	460.001	346.941	2.8353	2.9454	34.6328	30.1166	64.7594	1.5607	84.5577	85.3044	170.185	25.8451	25.2672	85.0012
2	1	Control	0	63	12	0	0	0	30	30	16	13	8	7	10	6	18	15	28	1	0	0	0	0	6499	1443.62	1142.81	299.983	651.344	491.47	0.819	1012.39	6.868	1264.45	252.057	559.287	452.283	3.268	3.6	6.515	6.294	12.809	0.575	96.924	95.615	192.892	34.699	39.353	108.717
2	1	Control	0	76	13	1	0.5	1.5	30	26	15	14	8	6	7	5	21	9	30	1	0	1	1	2	8361	1173.94	912.2	261.01	530.36	381.84	0.73	789.45	5.14	1011.33	221.89	449.39	339.33	2.54	2.61	5.62	6.19	11.81	0.6	79.04	77.88	157.72	28.17	26.77	86.01
2	1	Control	0	73	4	0	0	0	25	25	10	9	6	3	4	3	17	10	51	1	0	3	1	2	6518	1297.26	1033.8	258.298	583.382	450.413	5.1671	905.959	6.4073	1120.28	214.32	480.845	419.973	3.2087	3.1987	5.6835	5.8008	11.4842	0.7854	82.8059	83.2007	166.576	29.5332	34.2811	90.9985
2	1	Control	0	75	4	0	0.5	0.5	24	27	9	6	5	4	5	3	17	9	54	1	0	3	1	1	6518	1249.38	998.421	245.894	551.881	446.54	5.0697	874.714	6.5889	1083.54	208.824	452.036	417.624	3.2773	3.3116	6.1454	6.2484	12.3939	0.8955	78.5618	78.7936	157.889	27.5873	31.7071	84.0836
2	1	Control	0	72	21	0	0	0	30	30	23	22	8	6	9	6	25	25	29	1	0	1	1	1	9661	1306.93	984.54	321.18	579.48	405.06	1.21	850.65	6.37	1104.21	253.56	490.9	358.54	3.05	3.32	7.3	6.39	13.7	1	85.05	85.4	171.25	26	27.85	99.05
2	1	Control	0	75	16	0	0	0	29	29	17	18	9	7	6	4	14	9	27	1	0	4	1	2	6518	1329.37	956.919	329.154	582.215	374.704	43.2984	875.771	6.7062	1143.06	267.293	487.549	344.924	3.356	3.3502	23.7234	25.2927	49.0175	1.7695	88.382	84.1949	173.152	34.6195	29.1536	93.034
2	1	Control	0	77	16	0	0	0.5	30	29	12	13	10	7	7	5	12	9	18	1	0	4	1	2	6518	1364.89	962.842	349.376	577.051	385.791	52.6766	898.086	6.5976	1190.14	292.055	488.512	356.897	3.2459	3.3518	24.8541	26.0415	50.8985	1.6895	87.9594	82.3302	170.702	34.0096	29.5563	94.8431
2	1	Control	0	78	16	0	0	0	30	26	14	11	10	8	5	4	18	10	21	1	0	3	0	0	6518	1318.12	950.229	320.716	565.168	385.061	47.1768	877.429	6.6419	1150.39	272.957	475.798	354.455	3.2258	3.4161	23.6106	25.9008	49.52	1.6122	85.2499	79.3848	164.872	31.8332	29.4914	94.4409
1	1	Control	0	69	20	0	0	0	30	30	14	14	9	7	9	6	26	13	21	1	0	1	0	0	6061	1576.96	1224.84	352.08	698.57	526.27	0.04	1062.93	7.89	1358.9	295.97	587.27	475.62	3.75	4.14	15.46	12.58	28.04	1.35	100.44	102.8	204.55	40.07	44.21	107.69
2	1	Control	0	86	18	0	0	0	29	28	18	18	10	7	10	6	21	18	24	1	0	2	1	1	6061	1450.53	1055.69	394.829	621.926	433.763	0.0068	911.859	6.6044	1244.64	332.784	513.718	398.135	3.2905	3.3139	45.1971	35.5426	80.7427	2.3157	84.9297	88.8609	174.899	28.9519	27.6129	95.6889
2	1	Control	0	71	16	1	0	0	30	30	19	18	9	7	10	7	25	11	20	1	0	3	0	0	6061	1245.42	960.929	283.077	556.912	404.017	1.4172	816.289	5.3913	1055.39	239.1	455.945	358.949	2.515	2.8763	23.1299	19.5308	42.6626	1.3937	78.1017	79.222	157.909	24.9192	24.6594	88.187
1	1	Control	0	82	8	1	0.5	2	20	14	3	2	8	6	4	3	10	4	74	2	0	0	1	1	6518	1204.26	894.746	303.737	513.215	381.531	5.7792	762.446	6.2241	1016.07	253.619	409.023	347.644	3.0613	3.1628	12.9975	10.6615	23.6605	1.7338	69.0245	70.6438	140.23	24.0538	23.9594	75.1971
1	1	Control	0	75	18	1	0	0	30	29	14	9	10	7	6	4	23	15	27	1	0	0	0	0	1354	1380.39	1018.66	361.242	585.236	433.429	0.483	896.834	6.063	1198.24	301.409	496.711	399.64	2.984	3.079	12.346	9.188	21.534	1.395	87.502	89.169	177.09	33.752	30.694	94.154
2	1	Control	0	70	10	1	0.5	0.5	29	30	13	8	7	5	2	2	24	19	15	1	0	3	1	1	6518	1138.16	853.535	275.008	500.726	352.809	9.6145	723.643	5.6935	946.652	223.009	392.294	321.734	2.8224	2.871	8.6432	6.9995	15.6427	1.1859	64.1614	67.1526	131.534	25.5805	26.4631	76.7571
2	1	Control	0	75	10	1	0.5	2.5	28	28	4	6	6	5	5	4	24	18	20	1	0	0	0	0	6518	1120.59	815.879	287.522	490.002	325.877	17.1902	697.416	4.4288	936.252	238.836	383.43	296.797	2.1486	2.2802	12.9302	10.3153	23.2455	1.4019	63.6411	65.9986	129.843	24.8119	24.7504	76.145
2	1	Control	0	70	20	1	0	0	29	28	15	12	9	7	5	4	26	22	42	2	0	0	0	0	6518	1071.85	838.464	231.853	498.094	340.37	1.5278	735.976	5.8623	921.445	185.469	418.107	316.341	2.9641	2.8983	7.3587	8.865	16.2237	0.5093	72.4695	74.5824	147.761	25.1145	30.0913	73.4852
2	1	Control	0	72	20	1	0	0	30	29	14	14	8	6	5	4	31	20	23	2	0	0	0	0	6518	1079.57	827.815	250.375	510.961	316.854	1.3833	723.925	5.9452	926.161	202.236	422.911	299.63	2.9426	3.0027	7.8879	9.8248	17.7155	0.5779	72.0451	73.7932	146.661	25.5433	30.0394	72.5358
2	1	Control	0	53	18	1	0	0	29	29	21	19	10	8	6	4	19	18	20	1	0	0	0	0	6499	1364.73	1084.83	279.834	588.713	496.116	0.069	949.275	6.66	1190.84	241.563	501.372	447.834	3.348	3.312	8.457	7.413	15.87	0.61	89.822	87.02	177.332	29.381	30.74	100.393
2	1	Control	0	57	18	1	0	0	30	29	14	14	11	8	7	5	26	16	19	1	0	0	0	0	6499	1384.58	1101.72	280.74	590.89	510.83	2.12	952.89	6.81	1178.69	225.8	500.33	450.43	3.36	3.45	8.57	7.34	15.91	0.66	82.5	78.38	161.52	29.08	29.15	90.44
2	1	Control	0	62	16	0	0	0	30	27	12	12	12	8	8	5	21	9	23	1	0	0	0	0	6499	1273.57	1003.61	269.8	584.4	419.21	0.16	874.42	6.93	1091.28	216.86	499.63	374.63	3.44	3.49	7.64	7.76	15.4	0.54	88.01	88.78	177.63	28.97	31.44	95.37
2	1	Control	0	89	12	0	0	0	30	29	15	16	9	7	6	5	21	15	44	1	0	0	0	0	6499	1263.22	890.849	371.701	541.343	349.506	0.672	767.383	5.42	1079.37	311.988	452.177	314.534	2.749	2.671	24.065	14.93	38.995	1.145	81.837	80.304	162.816	26.555	22.638	90.656
2	1	Control	0	63	16	0	0	0	30	29	21	17	7	6	9	6	25	17	30	1	0	0	0	0	354	1450.23	1136.5	313.02	618.6	517.9	0.71	992.24	7.24	1240.42	248.19	523.68	467.85	3.65	3.6	12.85	9.45	22.29	1.09	93.41	93.53	187.58	30.38	30.27	102.49
2	1	Control	0	64	18	0	0	0	29	30	14	10	9	7	7	6	25	11	19	1	0	0	0	0	6499	1344.72	1051.95	290.532	570.141	481.814	2.233	920.916	6.19	1171.9	250.982	483.662	435.021	3.137	3.053	12.588	10.264	22.852	0.992	88.932	82.783	172.366	26.954	25.335	97.072
2	1	Control	0	68	18	0	0	0	30	30	20	20	9	8	9	7	26	16	28	1	0	1	0	0	6499	1372.88	1067.39	304.06	609.94	457.45	1.43	918.38	6.11	1165.73	247.35	505.44	411.51	3.14	2.96	13.68	10.73	24.4	1.17	90.51	88.04	179.36	28.21	26.25	101.64
2	1	Control	0	70	18	0	0	0	30	28	13	10	10	8	8	6	24	16	20	1	0	0	0	0	6499	1366.11	1045.82	319.06	610.72	435.1	1.23	906.36	6.1	1173.13	266.77	511.86	393.27	3.17	2.93	16.02	12.64	28.66	1.1	91.65	89.23	181.39	28.55	27.91	101.64
2	1	Control	0	75	16	0	0.5	0.5	27	25	13	7	11	8	9	7	16	14	37	2	0	0	0	0	6518	1300.5	1006.53	292.182	564.587	441.942	1.791	864.479	5.976	1102.26	237.779	441.077	421.704	2.7855	3.1905	7.617	5.835	13.452	0.63	75.7635	79.3935	155.275	35.721	29.2455	78.3825
2	1	Control	0	78	16	0	0	0	30	28	12	7	11	8	8	6	13	15	37	2	0	1	0	0	6518	1256.8	976.37	278.164	550.156	426.214	2.2688	834.797	5.2242	1063.61	228.812	443.69	388.838	2.439	2.7852	8.4528	6.8678	15.3206	0.7939	79.7643	80.4138	160.307	30.5983	31.2277	82.5051
2	1	Control	0	80	16	0	0	0	25	28	13	10	10	8	6	4	13	17	47	2	0	0	0	0	6518	1248.29	977.252	267.529	540.516	436.736	3.5105	834.943	5.1899	1055.54	220.596	435.092	396.341	2.5148	2.6751	8.9221	7.1168	16.0389	0.7896	76.9757	79.1357	156.326	30.9591	30.3482	81.4245
2	1	Control	0	67	15	1	0	0	29	26	15	15	5	5	6	4	18	23	33	1	0	2	0	0	3630	1383.88	1066.43	316.23	595.33	471.1	1.22	926	6.82	1177.42	251.42	501.7	423.08	3.41	3.41	9.15	9.55	18.69	1.21	87	87.76	175.57	27.34	32.55	99.93
2	1	Control	0	63	16	1	0	0	30	28	18	15	9	7	7	5	22	11	26	1	0	1	0	0	8354	1578.33	1203.43	374.38	698.09	505.34	0.52	1048.32	7.31	1333.6	285.28	593.6	454.19	3.78	3.52	10.93	11.13	22.06	0.67	106.08	105.99	213.36	36.45	41.33	118.5
1	1	Control	0	78	18	0	0	0	30	27	12	10	5	5	5	4	17	13	31	1	0	0	0	0	3630	1653.65	1214.96	432.21	719.24	495.72	6.48	1066.75	7.47	1428.62	361.87	610.84	449.43	3.64	3.83	39.66	23.64	63.31	2.31	104.17	101.88	206.7	36.05	38.44	122.79
1	1	Control	0	84	20	0	0	0	30	29	15	17	8	6	6	4	26	15	41	1	0	0	0	0	3630	1393.55	1007.53	377.22	649.56	357.97	8.8	858.1	6.6	1166.17	308.07	529.17	320.13	3.45	3.15	20.24	18.4	38.65	1.87	93.27	92.51	186.61	27.72	29.56	102.18
2	1	Control	0	66	12	0	0	0	27	26	10	6	9	6	4	2	22	15	25	2	0	4	1	2	6518	1290.67	932.48	313.149	502.447	430.033	45.0445	846.048	6.4435	1106.91	260.865	403.206	397.859	3.0544	3.3891	13.6567	14.2147	27.8714	0.9828	69.9803	61.4051	132.179	26.8656	28.7855	71.1205
2	1	Control	0	73	18	0	0	0	30	25	18	15	10	8	8	5	15	16	22	1	0	1	1	1	4935	1333.66	979.565	352.535	588.996	390.569	1.5591	841.253	6.1136	1134.18	292.93	484.137	355.557	3.1676	2.946	12.4047	11.0631	23.4691	1.2214	86.2199	88.9977	175.517	26.4912	27.5804	94.6294
1	1	Control	0	69	16	0	0	0	30	30	14	12	7	6	6	5	27	14	30	1	0	0	0	0	6518	1438.07	1134.44	299.308	624.595	509.842	4.3215	999.939	5.7993	1251.39	251.446	519.708	475.909	2.8624	2.9368	10.7087	6.247	16.9557	0.9856	83.4554	86.1219	170.064	35.9528	38.8438	100.55
1	1	Control	0	86	20	1	0.5	1.5	30	29	8	7	10	7	4	2	21	16	17	1	0	3	0	0	6518	1556.58	1081.7	453.284	654.31	427.389	21.5967	945.732	6.1527	1333.47	387.741	525.575	398.573	3.017	3.1357	32.7291	32.5947	65.3381	1.4134	86.6001	85.7032	172.991	35.3871	32.9952	106.113
1	1	Control	0	73	17	0	0	0	30	18	9	5	9	6	9	5	17	8	38	1	0	2	1	2	6499	1474.31	1074.56	394.665	573.184	501.375	5.084	931.542	6.039	1262.71	331.169	478.32	448.138	3.01	3.029	32.096	33.477	65.58	2.891	77.425	77.98	155.88	29.997	28.756	96.896
1	1	Control	0	77	12	1	1	6	27	20	7	4	6	8	2	2	14	5	46	2	0	2	0	0	6518	1238.21	927.505	307.039	506.728	420.777	3.6707	795.681	6.227	1050.08	254.401	408.659	383.352	3.1843	3.0427	7.9308	7.2341	15.1649	1.5106	64.7006	65.26	130.371	27.792	26.7577	78.2776
2	1	Control	0	55	19	0	0	0	30	30	14	13	10	8	7	5	20	15	16	1	0	1	0	0	6499	1373.99	1096.23	277.73	612.19	484.04	0.03	965.7	6.71	1197.19	231.49	525.75	439.93	3.21	3.5	4.12	4.26	8.38	0.49	88.84	90.04	180.21	32.76	30.61	109.18
2	1	Control	0	82	16	0	0	0	30	30	20	19	8	6	8	5	24	17	33	1	0	0	0	0	5783	1358.52	978.847	355.738	565.086	413.761	23.938	904.619	6.368	1192.66	288.046	492.175	388.506	3.299	3.069	13.024	15.007	28.031	1.388	86.762	88.756	176.117	25.024	27.029	87.62
2	1	Control	0	83	16	0	0	0	30	29	21	21	8	6	7	5	20	17	31	1	0	0	0	0	5783	1357.2	988.262	346.676	574.452	413.81	22.266	900.441	6.577	1185.93	285.488	493.965	384.21	3.403	3.174	13.173	15.207	28.38	1.275	88.109	89.419	178.27	26.039	28.105	89.558
2	1	Control	0	71	18	0	0	0	29	30	17	20	6	5	6	4	15	19	36	2	0	0	0	0	8354	1394.77	1061.36	326.54	611.96	449.4	6.87	937.74	7	1210.32	272.59	526.17	404.69	3.41	3.59	9.69	8.03	17.73	1.02	92.43	92.69	185.91	32.46	36.57	97.65
1	1	Control	0	63	16	1	0	0	30	21	11	11	9	7	9	6	15	10	28	1	0	6	1	1	6518	1340.21	1042.81	295.383	596.767	446.042	2.017	924.359	7.2771	1176.1	251.739	511.5	410.842	3.6378	3.6393	13.4469	12.1795	25.6264	1.4277	88.7926	86.7842	175.904	33.1381	33.0308	100.328
1	1	Control	0	65	16	1	0	0	28	21	10	7	7	5	8	5	14	5	21	1	0	5	0	0	6518	1330.11	1023.69	303.983	571.892	451.797	2.4419	906.94	6.8651	1164.98	258.043	486.77	417.728	3.5534	3.3117	15.1192	14.7887	29.9079	1.5822	84.0574	82.1505	166.505	31.4142	30.955	96.5902
2	1	Control	0	57	18	0	0	0	30	28	16	17	8	6	9	7	25	17	20	1	0	1	0	0	6499	1330.89	1014.4	316.405	536.161	478.238	0.084	895.09	6.21	1171.81	276.721	458.795	436.211	3.024	3.186	10.705	12.768	23.473	1.107	85.02	83.073	168.47	25.084	24.231	95.283
2	1	Control	0	57	12	1	0	0.5	29	26	11	10	10	8	6	4	10	16	34	1	0	2	0	0	6499	1285.69	987.572	297.079	556.192	431.38	1.041	851.581	5.777	1101	249.421	462.937	387.602	2.855	2.922	6.852	5.571	12.423	0.57	79.7363	78.2113	158.402	26.4601	27.1601	90.9843
2	1	Control	0	57	14	0	0	0	29	29	13	13	8	6	3	3	27	10	26	1	0	0	0	0	6499	1429.95	1132.94	295.887	618.258	514.68	1.13	999.039	6.334	1244.01	244.968	534.363	463.546	3.186	3.148	11.229	13.633	24.862	0.914	94.367	92.996	188.601	30.671	31.035	103.907
2	1	Control	0	55	14	1	0	0	29	29	10	11	4	4	5	4	16	14	31	2	0	2	0	0	6499	1234.49	1011.79	222.032	533.541	478.25	0.666	877.885	6.192	1070.98	193.093	448.731	428.487	3.104	3.088	4.378	3.905	8.283	0.315	85.4709	82.4329	168.401	23.83	24.227	86.8439
2	1	Control	0	53	16	1	0	0	30	29	16	15	10	8	10	7	22	18	18	1	0	0	0	0	6499	1406.96	1120.52	285.775	610.349	510.172	0.664	982.834	6.875	1226.91	244.081	518.506	463.664	3.612	3.263	6.281	5.958	12.239	0.708	91.911	88.045	180.78	25.402	26.506	105.242
2	1	Control	0	75	16	1	0	0	29	29	14	15	8	6	7	5	23	18	32	1	0	4	0	0	8361	1399.47	1037.01	345.33	594.24	442.77	17.13	903.96	6.14	1168.76	264.8	497.65	389.19	2.98	3.15	16.02	16.3	32.32	1.41	90.64	91.08	182.8	27.48	27.22	94.02
2	1	Control	0	68	18	0	0	0	30	29	15	14	11	8	8	5	21	22	18	2	0	3	0	0	9661	1323.46	1025.55	297.66	579.98	445.57	0.25	877.51	5.77	1109.27	231.76	480	397.26	2.76	3.02	6.28	4.76	11.03	0.62	83.53	82.41	167.18	29.39	28.98	101.49
2	1	Control	0	64	18	2	0	0	30	30	25	22	10	8	11	7	28	19	23	1	0	3	1	1	6499	1668.01	1318.47	349.48	731.65	586.82	0.06	1158.73	7.64	1448.21	289.48	623.36	535.31	3.75	3.89	11.52	8.31	19.83	1.33	103.74	106.25	211.13	38.37	38.38	127.61
2	1	Control	0	73	14	1	0	0	28	30	14	14	12	8	6	4	21	13	30	1	0	1	0	0	3630	1351.23	955.95	394.77	610.53	345.42	0.51	828.59	4.85	1155.8	327.22	515.29	312.78	2.38	2.47	17.04	13.92	30.97	0.89	93.14	91.53	185.22	27.91	36.67	105.7
2	1	Control	0	81	18	1	0	0	29	30	10	9	7	6	6	5	18	17	27	3	0	1	1	1	6499	1340.27	988.74	339.91	576.92	411.82	11.62	865.35	6.08	1139.41	274.06	485	368.73	3.07	3.02	11.43	13.13	24.56	1.25	83.78	84.58	169.21	26.73	28.7	83.84
2	1	Control	0	81	20	1	0	0	30	30	23	23	7	6	5	5	29	16	32	1	0	1	0	0	9661	1402.57	1040.71	360.47	589.42	451.29	1.39	893.71	6.38	1175.48	281.77	490.97	401.35	3.18	3.2	10.24	11.47	21.71	1.09	88.14	89.17	178.65	29.28	32.33	97.78
2	1	Control	0	64	14	1	0	0.5	27	28	10	8	6	4	4	2	20	15	36	1	0	3	0	0	6518	1190.24	953.844	234.899	550.035	403.809	1.4935	828.037	5.0426	1022.17	194.135	452.933	373.61	2.532	2.5106	10.2882	11.055	21.3433	0.967	76.9859	76.5153	153.77	29.7218	30.2568	88.5631
2	1	Control	0	91	12	0	0	0	30	26	17	17	9	7	6	4	20	10	38	2	0	0	0	0	9661	1456.02	1006.37	382.66	584.06	422.31	66.99	924.56	5.76	1240.93	316.37	485.77	371.8	2.71	3.05	13.73	12.25	25.97	1.4	82.76	85.62	169.34	29.39	28.16	99.91
2	1	Control	0	69	14	0	0	0	30	29	12	11	11	8	7	5	19	17	25	1	0	8	0	0	9661	1431.09	1095.51	333.84	630.28	465.23	1.74	941.8	7.03	1209.92	268.12	531.88	408.18	3.61	3.42	13.74	11.45	25.18	1.26	96.52	94.17	192.33	30.87	31.25	105.02
2	1	Control	0	91	16	1	0	0	29	30	24	24	11	8	10	6	16	19	32	1	0	0	0	0	6518	1173.43	885.21	282.852	527.024	358.186	5.3702	759.406	5.5933	992.602	233.196	424.97	329.073	2.8954	2.698	11.5471	12.4169	23.9655	1.2374	75.1909	75.6286	150.97	25.6964	26.9252	78.7328
2	1	Control	0	93	16	1	0	0	30	30	23	22	11	8	12	7	18	21	30	1	0	0	0	0	6518	1170.21	897.902	264.556	488.792	409.11	7.7533	746.694	5.9165	946.881	200.186	375.652	363.299	3.0141	2.9025	10.8002	11.9332	22.7349	1.1544	68.6066	69.1244	137.91	22.6033	22.6877	76.0351
2	1	Control	0	75	12	0	0	0	25	28	11	8	6	5	4	3	19	13	58	1	0	1	0	0	6518	1311.26	999.252	299.837	550.765	448.487	12.175	875.259	5.8179	1131.46	256.198	450.617	412.508	3.0084	2.8095	21.0985	15.2163	36.3292	1.2946	70.6256	76.05	147.01	29.673	30.9605	80.8308
1	1	Control	0	58	20	0	0	0	30	28	14	13	12	8	9	6	34	16	14	1	0	0	0	0	6499	1542.42	1217.48	323.652	664.058	553.423	1.286	1048.41	7.709	1323.96	275.548	549.891	497.231	3.745	3.964	9.545	9.766	19.312	1.021	97.1919	97.0169	195.437	30.56	32.824	108.759
1	1	Control	0	62	20	0	0	0	28	30	20	22	10	7	10	7	26	12	15	1	0	0	0	0	6499	1595.16	1255.76	339.06	681.99	573.77	0.34	1068.36	8.05	1348.2	279.84	559.52	508.49	3.94	4.11	10.31	10	20.3	1.04	96.21	97.98	195.4	34.66	34.09	106.71
1	1	Control	0	61	12	1	0	0	30	30	14	10	9	7	5	4	18	16	22	1	0	1	0	0	6499	1396.27	1114.42	281.81	598.098	516.324	0.042	994.086	7.159	1212.09	218.007	522.255	471.789	3.583	3.576	5.529	3.313	8.843	0.613	93.7262	93.5962	188.088	28.6251	32.0811	105.23
1	1	Control	0	67	12	1	0	0	30	30	8	6	9	8	4	4	17	13	23	1	0	0	0	0	6499	1427.03	1075.27	298.32	573.75	501.52	53.44	975.93	7.25	1209.54	233.62	478.85	446.05	3.67	3.58	7.77	5.32	13.08	0.91	85.84	80.05	166.75	29.07	30.91	94.89
1	1	Control	0	69	12	1	0	0	30	29	14	11	8	5	7	4	24	15	20	1	0	0	0	0	6499	1438.04	1085.3	320.64	604.73	480.57	32.1	968.08	7.05	1229.2	261.12	500.64	435.8	3.58	3.47	8.71	6.14	14.85	0.87	91.19	88.63	180.48	27.41	31.94	96.88
1	1	Control	0	76	3	0	0.5	1	26	18	15	9	3	3	6	4	18	10	73	1	0	12	0	0	6518	1382.33	1045.33	332.142	582	463.333	4.8537	915.602	6.8335	1199.44	283.838	483.417	427.331	3.4203	3.4132	30.0163	22.2129	52.2292	2.1844	84.6402	86.1594	171.189	27.5087	28.6173	94.3505
1	1	Control	0	80	3	0	0.5	2.5	26	13	10	10	5	5	4	4	16	8	150	1	0	12	1	2	6518	1572.01	1091.71	474.359	643.665	448.048	5.9352	948.883	7.0353	1335.05	386.165	525.043	417.92	3.479	3.5563	30.5416	21.6281	52.1697	2.0786	89.3017	90.8066	181.13	31.5258	32.5301	104.444
2	1	Control	0	56	16	2	0	0	30	28	4	6	9	6	9	6	23	13	31	1	0	3	0	0	6499	1346.78	1026.02	320.739	566.62	459.397	0.024	893.172	6.301	1167.97	274.803	478.81	414.338	3.05	3.251	25.033	18.79	43.8261	1.34	83.9162	81.6832	166.173	26.052	29.1241	98.7212
2	1	Control	0	66	18	0	0	0	30	26	17	15	8	6	5	4	21	17	27	1	0	0	0	0	8361	1310.05	1005.36	303.224	551.952	453.409	1.465	873.913	5.8957	1123.41	249.494	469.712	402.752	2.8593	3.0365	6.8291	8.6643	15.4934	0.8617	83.5218	86.5466	170.967	24.3612	25.4454	94.4641
2	1	Control	0	73	6	0	0.5	0.5	27	19	5	4	5	6	2	2	12	6	150	1	0	14	1	1	6518	1117.38	863.37	245.961	508.788	354.582	8.0437	754.148	6.5918	956.832	202.684	417.465	328.642	3.2272	3.3645	14.2149	15.3893	29.6043	1.1759	71.9457	74.5492	147.315	25.5073	25.5016	71.3463
2	1	Control	0	75	6	0	0	0	26	11	6	7	4	3	2	2	12	7	59	1	0	12	1	2	6518	1129.24	869.892	252.572	494.708	375.184	6.7749	757.534	6.4015	968.999	211.465	402.381	348.378	3.1958	3.2058	15.6168	16.9901	32.6084	1.2875	68.6528	69.6928	138.975	26.0524	24.6533	71.6812
1	1	Control	0	79	18	0	0.5	2.5	26	28	13	11	8	6	3	3	17	7	33	1	0	10	0	0	6518	1555.06	1094.34	411.236	616.969	477.368	49.4896	1008.44	6.0038	1371.34	362.904	514.057	445.554	2.7909	3.2129	75.9467	70.6924	146.668	1.8811	84.8286	88.2776	173.515	31.1892	35.4263	102.811
2	1	Control	0	50	16	1	0	0	30	29	13	12	9	7	6	4	25	23	23	1	0	0	0	0	6499	1303.49	1059.61	243.828	579.052	480.554	0.052	926.067	7.109	1131.36	205.295	490.489	435.526	3.288	3.821	9.477	7.298	16.775	0.328	86.3552	81.8922	168.852	31.1531	33.0461	90.3002
1	1	Control	0	74	20	0	0	0	30	30	17	16	10	8	7	5	29	18	34	1	0	1	1	1	6518	1407.05	1069.91	333.178	559.014	510.899	3.9615	928.202	7.1535	1204.66	276.464	439.44	484.905	3.6345	3.519	28.2405	22.665	50.9055	1.7355	69.27	75.873	145.437	31.68	25.3605	82.23
1	1	Control	0	77	20	0	0	0	30	29	19	17	7	6	4	3	34	27	22	1	0	1	0	0	6518	1474.59	1135.59	335.55	640.577	495.017	3.4504	985.176	7.0925	1266.04	280.859	526.519	455.207	3.4962	3.5963	26.5033	22.2904	48.7966	1.4348	88.9829	87.9215	177.445	37.0649	37.474	94.3974
1	1	Control	0	79	20	0	0	0	30	30	24	23	9	7	6	4	26	21	20	1	0	2	0	0	6518	1411.77	1076.38	329.706	597.266	479.112	5.6834	942.439	7.0695	1221.19	278.752	495.337	441.419	3.5362	3.5333	29.2092	24.7819	53.9925	1.5178	83.4678	83.5536	167.558	32.8613	32.9557	89.3114
1	1	Control	0	75	17	1	0.5	1	28	29	13	14	7	6	4	3	29	14	37	1	0	0	0	0	8361	1539.19	1148.7	387.318	638.827	509.87	3.1725	995.026	6.3397	1323.76	328.732	539.033	452.821	3.0449	3.2948	16.6345	15.9564	32.5909	1.35	94.4947	95.7751	191.409	25.6806	31.1249	109.53
1	1	Control	0	66	16	0	0	0	30	29	7	6	12	8	12	7	26	12	19	1	0	0	0	0	6499	1452.1	1099.44	352.547	616.896	482.542	0.118	965.777	7.338	1272.4	306.622	525.415	440.244	3.653	3.685	6.53	7.964	14.494	0.782	90.2632	89.8782	180.385	35.2441	34.5721	97.1242
2	1	Control	0	70	17	1	0	0	30	28	11	13	8	7	10	7	27	14	14	1	0	0	0	0	3630	1511.05	1152.48	354.88	659.23	493.25	3.69	1013.58	6.88	1303.93	290.35	558.47	451.42	3.5	3.39	8.14	5.76	13.9	1.46	96.11	96.93	194.24	31.4	36.32	116.82
2	1	Control	0	90	12	0	0.5	1	29	30	14	8	8	6	6	4	17	19	44	1	0	0	0	0	6518	1298.06	935.527	352.116	552.73	382.797	10.4156	831.127	5.9581	1128.5	297.376	465.556	355.155	2.9554	3.0027	21.2231	15.9588	37.1819	1.678	77.159	76.388	153.827	29.347	32.8246	83.5291
2	1	Control	0	92	12	0	0	0	30	29	9	12	9	7	6	4	17	16	40	1	0	0	0	0	6518	1321.58	951.283	359.997	557.529	393.754	10.2997	840.969	5.9137	1146	305.026	462.752	367.918	2.8839	3.0298	21.8052	16.6211	38.4263	1.7581	72.933	73.0832	146.483	30.3225	34.0647	85.1681
1	1	Control	0	75	14	0	0	0	28	29	19	19	11	8	10	7	18	11	28	1	0	0	0	0	354	1494.65	1115.33	376.84	638.85	476.48	2.48	965.82	6.91	1248.03	282.21	535.92	427.43	3.53	3.38	9.04	10.83	19.88	1.11	95.92	99.63	196.44	24.42	31.95	102.17
2	1	Control	0	81	14	0	0	0	28	25	10	9	11	8	9	6	16	11	33	1	0	0	0	0	6061	1262.14	916.178	345.548	544.935	371.243	0.415	782.76	6.0918	1060.57	277.805	449.407	332.938	2.9316	3.1602	24.4463	26.623	51.0761	1.1836	75.5224	76.4609	152.368	26.4297	24.5342	85.2821
2	1	Control	0	87	14	0	0	0	29	26	12	10	9	7	6	4	15	13	32	1	0	7	1	2	6061	1262.08	896.333	356.75	532.577	363.756	8.9982	769.99	5.8308	1058.75	288.756	434.85	326.142	2.8597	2.9711	24.6272	27.1617	51.7937	1.2257	73.271	73.0816	146.786	27.9215	24.6193	85.3858
2	1	Control	0	51	18	1	0	0	27	29	16	16	10	8	10	7	24	16	23	1	0	0	0	0	6061	1142.97	927.404	214.739	522.874	404.53	0.8272	803.338	5.5605	977.275	173.937	438.089	364.501	2.6455	2.915	3.2842	3.3037	6.5879	0.5986	78.2812	76.9648	155.886	28.1543	29.0459	79.0673
2	1	Control	0	71	18	0	0	0	30	26	13	15	9	7	5	4	18	18	30	2	0	0	0	0	6518	1061.35	804.312	243.459	410.445	393.867	13.5825	705.255	5.634	903.804	198.549	323.567	368.152	2.9175	2.7165	7.8375	8.046	15.8835	0.8085	50.1195	53.487	103.894	19.3605	17.5005	66.4935
2	1	Control	0	73	18	0	0	0	30	27	13	15	8	6	6	4	14	20	34	2	0	0	0	0	6518	1065.4	810.565	236.961	414.029	396.536	17.877	707.398	5.504	896.685	189.287	328.337	361.263	2.881	2.623	8.573	8.808	17.382	0.805	53.785	53.517	107.755	20.187	17.182	68.381
2	1	Control	0	75	18	0	0	0	28	27	15	15	6	6	6	4	17	17	30	2	0	0	0	0	6518	1047.74	783.364	240.583	461.639	321.725	23.7953	684.528	5.519	878.678	194.15	367.104	293.63	2.8496	2.6694	9.7175	10.0866	19.8041	0.8755	59.8043	59.1849	119.231	22.7238	22.1015	75.3684
1	1	Control	0	80	18	0	0	0	30	30	9	10	10	7	8	5	27	13	46	1	0	0	0	0	3630	1585.17	1156.91	422.78	690.67	466.24	5.48	1022.61	7.58	1371.73	349.12	593.16	423.96	3.81	3.77	13.17	12.28	25.46	1.58	107.93	108.59	217.59	35.23	36.58	113.84
1	1	Control	0	78	12	0	0.5	1.5	29	14	5	2	6	5	5	4	16	7	49	1	0	5	1	2	6518	1411.4	1067.29	337.231	577.021	490.273	6.8779	953.613	6.3844	1240.05	286.432	487.308	459.427	3.1714	3.2129	16.9515	18.0401	34.9916	1.0328	83.8177	85.1352	169.574	31.793	30.1823	98.9239
2	1	Control	0	73	18	0	0	0	30	28	18	18	12	8	12	7	22	17	21	1	0	0	0	0	3630	1402.61	1025.31	375.23	640.15	385.16	2.07	893.56	7.36	1200.74	307.18	543.31	348.19	3.5	3.86	12.11	10.67	22.78	1.19	99.08	99.38	199.11	32.81	37.66	108.41
2	1	Control	0	80	18	0	0	0	30	28	8	7	10	8	8	6	28	18	29	1	0	1	0	0	1354	1440.19	1107.04	332.585	635.672	471.372	0.558	967.459	6.786	1251.57	284.107	539.912	426.989	3.39	3.396	10.525	12.757	23.283	0.922	99.504	97.862	197.909	28.658	32.954	106.493
2	1	Control	0	68	19	0	0	0	30	29	18	16	9	8	9	7	29	23	20	1	0	0	0	0	4935	1372.09	1080.83	288.22	635.12	445.71	3.04	942.63	7.4	1174.97	232.33	534.85	404.76	3.67	3.73	7.31	10.66	17.97	1.08	93.94	94.67	190.63	29.86	31.38	111.09
1	1	Control	0	84	16	0	0.5	0.5	28	26	9	8	8	6	7	5	20	11	37	1	0	3	0	0	354	1494.07	1014.74	471.128	578.361	436.382	8.1956	885.615	5.8463	1281.46	395.844	486.349	391.074	2.8706	2.9756	38.775	38.4131	77.19	1.6669	93.0694	91.755	185.706	29.1394	27.87	79.1025
1	1	Control	0	68	7	0	0.5	0.5	28	27	13	6	5	6	2	2	19	12	46	1	0	3	0	0	6518	1309.51	1064.14	243.875	565.231	498.914	1.4934	939.194	6.5875	1136.06	196.861	473.618	464.083	3.2415	3.3459	6.6504	7.8635	14.5167	0.9513	81.6587	85.3995	167.673	27.4842	32.2363	87.4079
1	1	Control	0	70	7	0	0.5	0.5	25	30	10	7	5	5	5	4	22	12	55	1	0	0	0	0	6518	1333.87	1073.44	258.596	578.094	495.346	1.831	945.317	6.6747	1156.27	210.957	481.487	462	3.2215	3.4532	6.6818	8.0737	14.7584	0.9971	81.8186	84.8298	167.372	28.6099	31.3736	92.4815
2	1	Control	0	82	14	0	0.5	0.5	27	26	11	8	10	7	7	5	22	13	69	2	0	2	0	0	6518	1211.34	924.505	278.304	528.698	395.807	8.5286	817.332	5.5961	1055.61	238.282	442.013	366.79	2.8939	2.7022	13.6755	16.1574	29.8373	1.3304	75.1697	73.0196	148.717	27.7559	29.5912	84.9628
2	1	Control	0	84	14	0	0	0	26	26	11	10	7	6	8	5	18	19	77	2	0	2	0	0	6518	1180.99	913.114	256.896	524.782	388.332	10.9806	807.649	5.486	1029.92	222.269	431.858	364.81	2.8481	2.6379	13.7729	16.1804	29.9548	1.4906	70.677	71.1948	142.218	27.1124	27.6946	83.9678
2	1	Control	0	75	13	0	0.5	1	29	27	15	16	7	5	5	3	14	15	31	1	0	5	0	0	6518	1382	1061.94	315.562	582.398	479.547	4.489	911.362	6.0783	1166.7	255.337	462.707	444.166	2.9698	3.1086	23.548	25.6223	49.1788	1.4735	80.7464	79.6635	160.956	27.7881	28.2988	87.8046
1	1	Control	0	59	12	0	0	0	29	29	17	15	8	6	8	5	24	14	22	1	0	0	0	0	354	1678.23	1157.95	519.48	696.45	461.5	0.8	1008.16	6.87	1461.83	453.67	582.62	424.73	3.35	3.51	18.66	19.93	38.6	1.68	108.26	105.75	215.05	30.2	31.3	107.63
2	1	Control	0	83	19	0	0	0	30	30	10	5	8	7	4	3	18	15	30	1	0	0	0	0	1354	1360.38	997.691	345.569	611.101	386.59	17.124	869.827	6.395	1160.14	290.309	503.028	349.675	3.178	3.217	12.495	16.508	29.004	1.476	88.804	89.711	178.881	31.404	31.149	93.876
2	1	Control	0	86	16	0	0.5	1	27	19	15	13	4	4	5	4	15	14	46	2	0	3	1	1	6518	1328.14	999.86	320.083	547.055	452.805	8.194	865.798	5.4861	1141.9	276.106	440.028	417.576	2.5192	2.9669	35.5441	22.2346	57.7902	1.3247	76.8847	78.7773	155.859	26.1399	24.645	82.8615
2	1	Control	0	65	18	1	0	0	30	26	15	15	10	7	11	7	26	18	18	1	0	1	0	0	6061	1401.9	1114.45	286.618	618.96	495.494	0.8302	982.447	4.7955	1218.64	236.192	531.222	450.395	2.4075	2.388	12.8229	15.8936	28.7175	0.7101	94.7161	98.618	194.26	28.4899	31.7531	107.032
2	1	Control	0	65	16	0	0	0	29	29	14	13	8	6	4	3	20	19	33	1	0	0	0	0	6061	1157.45	894.877	259.719	563.266	331.611	2.8496	772.497	5.7539	984.628	212.131	467.225	302.454	2.8203	2.9336	8.0312	8.0498	16.081	0.8867	78.7255	77.6884	156.903	32.0195	32.6074	86.7568
2	1	Control	0	73	16	0	0	0	30	28	19	15	7	6	7	4	19	22	23	1	0	0	0	0	6061	1175.04	851.988	321.417	571.257	280.731	1.635	737.994	5.974	1003.12	265.127	476.134	260.225	2.915	3.059	10.4	10.161	20.561	1.263	82.701	81.382	164.288	29.245	31.658	92.684
2	1	Control	0	80	18	0	0.5	4	26	26	2	0	7	7	10	6	10	10	40	1	0	2	0	0	354	1463.36	1063.77	364.03	611.43	452.34	35.56	932.11	7.19	1231.08	298.97	499.06	397.5	3.48	3.7	23.75	16.56	40.31	0.95	85.33	86.16	172.35	27.48	31.24	108.31
1	1	Control	0	79	16	0	0	0	30	30	10	11	9	7	7	6	25	14	40	1	0	0	0	0	6518	1270.98	941.459	327.486	554.054	387.405	2.0342	806.779	5.8595	1086.99	280.208	450.765	353.979	2.7953	3.0642	23.6295	20.86	44.4924	1.9098	75.4649	79.4146	155.324	24.3405	25.6223	95.0088
1	1	Control	0	65	18	1	0	0	30	30	16	17	10	7	9	6	24	17	15	1	0	2	0	0	3630	1776.23	1343.93	430.12	756.21	587.72	2.18	1183.8	7.18	1543.53	359.74	644.93	536.68	3.78	3.4	19.3	26.49	45.79	1.71	115.15	115.15	231.41	43.69	47.43	124.79
1	1	Control	0	49	18	1	0	0	30	30	21	18	8	6	10	6	34	15	14	1	0	2	0	0	6499	1509.53	1215.69	293.81	694.12	521.57	0.03	1051.59	7.51	1289.81	238.22	581.67	469.9	3.71	3.8	10.76	9.07	19.83	0.71	102.87	105.15	208.89	33.81	31.72	108.38
2	1	Control	0	73	20	0	0	0	30	30	16	16	11	8	10	7	31	17	20	1	0	0	0	0	3630	1509.33	1077.59	422.65	657.73	419.86	9.09	942.15	7.09	1293.67	351.51	554.68	378.39	3.49	3.61	18.05	17.71	35.76	1.81	94.98	90.72	187.21	32.89	38.96	120.33
2	1	Control	0	70	18	1	0	0	27	26	11	10	9	6	3	3	17	11	44	2	0	0	1	2	6499	1296.4	1016.09	277.76	579.6	436.49	2.55	892.75	6.15	1117.74	225	489.95	400.24	2.98	3.17	5.58	5.27	10.85	0.79	88.94	84.49	174.59	27.05	27.76	93.22
2	1	Control	0	72	18	1	0	0	29	25	11	9	12	8	10	7	19	20	27	2	0	1	0	0	6499	1277.08	982.43	291.39	559.96	422.47	3.26	852.3	5.99	1088.37	236.07	466.1	382.94	2.87	3.12	6.27	5.79	12.06	0.85	82.44	83.15	166.35	25.1	26.76	88.35
2	1	Control	0	74	18	0	0	0	29	20	5	4	4	4	4	3	14	11	53	2	0	0	0	0	6518	1060.16	805.476	243.624	405.05	400.426	11.061	698.736	5.4075	899.472	200.736	314.875	372.915	2.724	2.6835	6.4965	5.9325	12.4305	0.843	52.017	55.3815	107.814	19.5045	18.8115	59.5485
2	1	Control	0	79	18	0	0	0	29	22	2	1	5	5	6	4	16	12	34	2	0	1	0	0	6518	1042.56	800.587	228.096	445.588	354.999	13.873	693.555	5.3129	882.834	189.279	355.942	323.74	2.6235	2.6893	7.39	6.8106	14.2005	0.9098	59.6703	61.7674	121.861	25.2726	22.7249	66.6783
2	1	Control	0	53	14	0	0	0	29	29	15	17	9	7	6	5	22	16	18	1	0	0	0	0	6499	1511.88	1211.92	299.93	642.26	569.66	0.03	1067.07	6.89	1308.82	241.75	553.75	513.29	3.41	3.49	5.47	4.46	9.93	0.68	100.28	98.1	199.47	30.96	34.98	110.19
1	1	Control	0	70	16	1	0	0	28	29	20	18	8	6	6	4	16	16	37	2	0	0	1	1	2289	1624.2	1152.55	452.857	678.576	473.975	18.7875	1011.22	5.8901	1395.7	384.485	564.864	427.565	2.7951	3.095	59.2077	48.3801	107.599	2.2247	100.191	99.1565	200.531	27.5563	30.7699	105.878
2	1	Control	0	83	11	1	0	0	28	22	11	11	10	8	5	4	11	10	43	1	0	4	0	0	6518	1317.84	1074.73	237.284	602.499	472.228	5.8322	952.544	6.6762	1144.1	191.554	505.792	440.921	3.1385	3.5377	6.1641	4.3802	10.5443	0.4649	83.4544	84.3328	168.086	33.0877	32.587	104.077
2	1	Control	0	85	11	1	0	0	26	23	9	8	7	6	6	4	13	7	37	1	0	7	0	0	6518	1313.11	1075.24	230.183	593.844	481.399	7.6876	953.152	6.5346	1143.63	190.479	497.155	448.312	3.0585	3.4762	6.3673	4.602	10.9693	0.4592	80.5743	83.3324	164.196	33.5744	32.6789	100.964
2	1	Control	0	75	16	0	0.5	0.5	29	17	14	11	7	6	4	4	16	9	38	4	0	1	1	1	6518	1309.94	979.232	324.267	573.448	405.784	6.4401	851.07	6.5531	1117.12	266.049	464.641	379.99	3.2859	3.2673	8.8991	9.4299	18.3304	0.957	83.0706	80.387	164.327	28.0178	28.5986	92.9224
2	1	Control	0	63	18	0	0	0	30	30	11	10	10	8	9	6	31	18	26	1	0	0	0	0	6499	1507.57	1161.24	344.336	650.358	510.882	1.99	1014.5	7.091	1306.76	292.262	549.681	462.825	3.478	3.613	11.318	12.773	24.091	0.998	102.401	103.211	206.768	30.445	31.511	102.112
2	1	Control	0	65	18	0	0	0	30	30	20	22	10	8	8	6	34	22	17	1	0	0	0	0	6499	1561.36	1184.7	374.05	693.1	491.6	2.61	1029.03	7.22	1339.06	310.02	580.47	445.96	3.6	3.62	11.55	12.94	24.49	1.05	105.03	104.51	210.26	34.02	34.88	108.59
2	1	Control	0	69	16	0	0	0	30	29	16	16	8	6	6	4	20	19	35	1	0	0	0	0	6061	1213.13	945.49	265.97	545.23	400.26	1.67	817.44	5.81	1038.15	220.71	449.48	366.29	2.84	2.97	7.08	6.53	13.61	0.68	74.72	77.97	153.41	28.82	29.05	86.86
2	1	Control	0	54	14	1	0	0	30	30	9	11	9	7	6	5	20	20	14	1	0	0	0	0	6499	1444.94	1160.02	284.467	605.135	554.887	0.447	1012.38	7.079	1252.49	240.119	513.902	498.026	3.417	3.662	7.659	6.161	13.82	0.636	90.755	88.269	179.698	30.142	29.541	106.436
2	1	Control	0	58	14	1	0	0	29	30	20	17	10	8	11	7	23	22	14	1	0	0	0	0	6499	1471.36	1178.64	292.31	636.21	542.43	0.41	1016.29	7.24	1255.82	239.53	539.12	476.76	3.43	3.81	7.79	6.36	14.15	0.65	92.8	91.74	185.42	31.92	32.37	110.34
2	1	Control	0	79	18	0	0	0	30	30	15	16	12	8	9	6	26	15	37	1	0	0	0	0	4032	1336.42	981.58	351.36	541.01	440.57	3.48	854.39	5.4	1143.39	289.01	445.36	405.58	2.86	2.54	15.04	16.98	32.02	1.06	79.88	81.61	161.83	26.81	27.15	75.28
1	1	Control	0	70	16	1	0	0	29	30	14	11	10	7	6	3	21	19	34	1	0	1	0	0	3630	1580.01	1177.34	391.438	685.499	491.845	11.2308	1026.06	7.3848	1347	320.936	572.755	442.073	3.642	3.7428	15.4668	16.9704	32.4384	1.7868	100.67	99.1008	200.521	33.7548	38.7936	116.504
2	1	Control	0	76	15	0	0	0	28	29	18	18	7	6	5	4	17	13	32	1	0	0	0	0	1354	1398.17	1111.86	285.949	637.643	474.216	0.366	964.695	7.035	1197.5	232.809	537.709	426.62	3.656	3.379	4.485	4.03	8.515	0.443	96.074	94.265	190.888	35.373	35.273	101.395
2	1	Control	0	74	12	0	0	0	27	23	14	14	5	5	2	2	12	11	48	2	0	1	0	0	6518	1170.51	879.768	269.809	523.559	356.209	20.9355	776.469	5.7035	1001.86	225.39	427.746	327.788	2.768	2.9354	11.6544	8.9693	20.6237	0.9913	70.3554	71.4341	142.161	26.0482	25.3229	85.0525
1	1	Control	0	74	14	0	0.5	0.5	25	24	11	10	7	6	7	5	19	5	27	5	0	1	0	0	6518	1629.74	1156.38	472.241	659.032	497.344	1.123	1016.89	6.762	1421.51	404.618	564.252	451.52	3.303	3.459	41.851	28.93	70.79	1.509	100.897	101.576	203.068	30.047	35.254	114.112
2	1	Control	0	65	14	0	0	0	27	30	12	14	9	7	6	4	27	23	26	1	0	1	0	0	6499	1379.88	1033.12	346.48	592.742	440.379	0.283	911.804	5.7	1213.53	301.727	504.941	406.58	2.78	2.92	12.473	6.858	19.331	0.81	93.578	93.616	188.319	26.725	27.694	93.744
2	1	Control	0	66	14	0	0	0	30	30	16	15	9	8	8	6	28	14	20	1	0	0	0	0	6499	1384.57	1042.1	342.074	622.481	419.623	0.393	925.969	5.609	1224.58	298.61	536.579	388.997	2.674	2.935	13.729	7.348	21.078	0.872	98.661	98.856	198.567	31.525	30.523	101.273
2	1	Control	0	68	14	0	0	0	27	29	18	18	8	7	6	4	23	12	20	1	0	0	1	1	6499	1403.79	1032.22	371.556	581.413	450.805	0.012	907.945	5.281	1216.29	308.346	491.458	416.475	2.452	2.829	16.11	8.24	24.35	0.829	88.497	89.723	179.067	28.29	27.937	89.258
2	1	Control	0	87	13	0	0	0	29	29	6	0	4	4	5	4	18	13	38	1	0	0	0	0	5783	1223.86	820.717	399.418	515.894	304.823	3.723	741.92	4.65	1070.6	328.679	448.504	289.693	2.473	2.177	25.636	26.348	51.988	1.819	73.15	81.27	154.741	26.128	22.871	95.435
2	1	Control	0	88	13	0	0	0	25	28	5	2	7	6	5	4	18	10	48	1	0	0	0	0	5783	1272.43	821.733	446.262	526.803	294.93	4.439	739.311	4.644	1103.23	363.917	455.568	279.304	2.41	2.234	27.457	28.94	56.407	2.079	78.343	81.687	160.636	27.741	23.627	94.937
2	1	Control	0	71	20	0	0	0	27	24	10	12	5	3	5	3	19	11	37	1	0	0	0	0	6518	1069	855.948	211.511	486.48	369.468	1.5435	743.052	6.1254	909.629	166.577	406.807	334.701	2.984	3.1414	3.4289	3.7679	7.1997	0.2232	71.5765	72.4562	145.041	22.6849	21.8008	76.8007
2	1	Control	0	73	20	0	0	0	28	21	10	10	4	4	4	3	19	5	33	1	0	2	0	0	6518	1077.2	870.07	205.475	518.225	351.845	1.6594	752.943	6.4802	912.908	159.965	429.544	321.739	3.15	3.3302	2.9454	3.5977	6.5488	0.2217	73.9639	74.4674	149.576	25.8076	24.8034	82.3023
2	1	Control	0	74	18	0	0	0	30	27	17	17	6	6	6	5	17	15	26	1	0	0	0	0	6061	1335.62	1043.98	290.131	620.177	423.806	1.5059	905.679	6.1748	1149.65	243.974	518.836	385.361	2.9736	3.2012	7.1318	7.7139	14.8457	0.9531	83.2978	83.0107	167.497	35.7841	39.4472	96.0175
2	1	Control	0	80	18	0	0	0	30	28	21	20	8	6	7	5	29	24	26	1	0	0	0	0	6061	1335.47	982.442	351.112	614.31	368.132	1.914	856.313	6.599	1145.04	288.731	515.892	338.507	3.338	3.261	8.461	9.535	17.997	1.4	86.912	85.474	173.174	33.426	33.082	101.328
2	1	Control	0	59	14	0	0	0	30	28	12	12	5	5	7	5	21	15	29	1	0	1	0	0	6499	1352.27	1060.87	290.477	603.749	457.125	0.916	943.672	5.97	1192.24	248.566	521.351	421.405	2.994	2.976	7.049	7.22	14.269	0.585	93.786	91.321	185.562	29.405	35.186	109.152
2	1	Control	0	62	14	0	0	0	29	29	18	16	6	5	5	4	30	26	28	1	0	3	0	0	6499	1379.46	1057.87	320.53	604.07	453.8	1.06	935.52	5.98	1203.36	267.84	521.39	413.07	3.07	2.91	7.94	8.35	16.29	0.6	93.42	91.95	185.92	30.65	35.9	108.26
1	1	Control	0	57	20	0	0	0	30	29	20	21	10	8	10	7	36	23	22	1	0	2	0	0	6499	1794.02	1377.34	416.459	764.573	612.769	0.222	1203.58	7.348	1558.89	355.315	647.213	556.14	3.714	3.634	21.708	16.786	38.4941	1.03	109.68	109.006	220.791	41.7241	42.4771	125.397
1	1	Control	0	59	20	0	0	0	29	30	18	18	8	7	6	5	32	14	18	1	0	0	0	0	6499	1848.54	1393.37	455	824.03	569.34	0.17	1216.29	7.69	1588.49	372.19	699.55	516.58	3.91	3.78	23.87	18.17	42.04	1.1	118.46	120.92	241.06	44.31	43.05	141.05
1	1	Control	0	82	12	0	0.5	0.5	28	25	9	6	7	6	6	4	13	8	46	1	0	14	1	1	6518	1352.63	979.632	338.271	562.415	417.217	34.731	877.306	5.7277	1161.43	284.125	458.13	384.446	2.6936	3.0341	26.4613	19.635	46.0977	1.8453	73.7277	73.0454	147.374	35.0829	33.2733	94.3898
1	1	Control	0	85	12	0	0.5	1	28	22	8	7	8	6	4	2	16	6	47	1	0	8	1	2	6518	1336.18	966.235	331.12	544.3	421.935	38.8294	872.856	5.5117	1155.44	282.579	450.463	383.563	2.6865	2.8252	28.1422	21.5647	49.7112	2.0184	75.134	74.4116	149.919	33.0845	31.9058	92.0296
1	1	Control	0	70	8	0	0.5	1.5	28	28	10	9	5	5	3	3	16	12	38	1	0	2	1	1	6518	1541.89	1243.67	294.625	645.018	598.656	3.5963	1079.96	6.4215	1332.51	252.555	524.142	552.221	3.3359	3.0856	24.523	22.7706	47.3007	1.7767	89.6848	88.3559	178.922	31.0517	32.5037	100.08
1	1	Control	0	65	14	0	0	0	28	30	13	9	10	7	9	6	22	16	25	1	0	1	0	0	6499	1602.54	1291.31	311.179	708.005	583.303	0.056	1112.82	7.677	1375.09	262.264	581.139	531.626	3.934	3.743	8.3	9.191	17.4909	1.341	105.923	105.941	212.382	31.7649	34.7299	109.826
1	1	Control	0	67	14	0	0	0	30	29	16	18	11	8	7	6	31	10	25	1	0	0	0	0	6499	1642.2	1316.81	325.27	711.84	604.97	0.12	1132.15	7.72	1394.75	262.6	593.43	538.6	3.92	3.8	8.45	9.27	17.72	1.37	109.01	107.63	217.35	33.1	34.35	103.24
1	1	Control	0	74	16	0	0	0	30	26	14	13	3	3	4	4	11	10	40	1	0	2	0	0	3630	1681.85	1208.62	465.31	698.65	509.97	7.92	1053.06	7.51	1452.32	399.26	583.93	461.22	3.63	3.88	37.05	35.32	72.37	2.35	102.49	99.87	203.59	33.65	37.01	112.36
1	1	Control	0	76	12	0	0.5	1.5	28	23	7	7	6	6	2	2	17	6	36	1	0	0	1	1	6518	1289.18	948.775	329.178	553.258	395.517	11.2323	832.307	5.7678	1118.71	286.398	450.057	371.018	2.9082	2.8596	40.1471	38.0328	78.1856	1.8396	75.8096	75.8468	151.819	28.8576	27.397	93.359
1	1	Control	0	83	12	0	0.5	3.5	25	25	6	6	6	5	4	4	14	8	44	1	0	3	1	2	6518	1368.5	917.942	433.429	569.801	348.141	17.1317	809.794	5.3987	1184.72	374.921	458.401	334.261	2.7351	2.6636	50.8631	49.1708	100.048	2.0928	79.0712	77.9855	157.603	29.8146	27.3799	90.9387
1	1	Control	0	69	19	1	0	0	29	30	20	22	10	7	8	6	20	14	26	1	0	0	1	1	9661	1397.69	1068.29	329.09	629.87	438.42	0.31	917.63	6	1174.6	256.98	526.95	390.38	3.04	2.95	10.67	11.94	22.61	1.05	94.74	93.94	190.62	37.08	30.71	100.92
2	1	Control	0	79	16	0	0.5	0.5	28	28	13	11	12	8	8	6	20	17	16	1	0	2	0	0	4935	1303.56	988.668	307.313	574.902	413.766	7.578	878.962	6.779	1124.58	245.621	490.477	380.907	3.444	3.335	6.408	12.075	18.484	0.835	81.099	84.644	166.238	36.297	34.475	94.857
2	1	Control	0	67	16	0	0	0	30	29	13	12	10	8	6	4	33	18	18	1	0	3	1	1	6061	1407.21	1005.64	400.793	572.916	432.728	0.77	872.954	6.118	1204.34	331.39	478.759	393.425	3.067	3.051	29.981	26.32	56.305	2.001	82.244	82.516	165.029	28.18	26.941	95.319
2	1	Control	0	74	18	0	0	0	30	28	12	13	9	7	8	5	20	18	19	1	0	1	0	0	3630	1345.46	1028.66	316.33	605.93	422.73	0.47	887.05	5.92	1148.53	261.48	504.74	381.85	2.74	3.18	16.55	11.34	27.89	1.35	89.44	89.68	180.09	30.16	29.59	99.69
1	1	Control	0	80	18	0	0	0	30	30	12	7	12	8	10	6	21	18	24	1	0	0	0	0	1354	1589.26	1171.68	411.299	660.728	510.948	6.282	1030.57	7.872	1372.42	341.85	557.924	466.366	3.749	4.123	18.36	15.743	34.107	2.608	98.313	97.668	196.666	32.832	33.895	105.831
2	1	Control	0	64	14	0	0	0	30	28	12	11	12	8	7	4	25	20	31	2	0	0	0	0	6499	1234.49	969.43	264.96	535.76	433.67	0.1	842.69	6.56	1066.36	223.67	453.74	388.85	3.25	3.31	6.57	5.52	12.09	0.73	81.22	79.36	161.41	27.01	26.44	88.91
2	1	Control	0	67	14	0	0	0	30	21	13	13	10	8	5	4	22	17	50	2	0	1	0	0	6499	1220.4	951.56	268.82	549.64	401.92	0.02	816.78	6.83	1035.96	219.18	451.11	365.64	3.56	3.28	7.67	6.44	14.11	0.74	79.08	82.39	161.79	28.98	27.14	88.02
1	1	Control	0	63	16	0	0	0	29	30	12	13	11	8	8	6	28	9	16	1	0	0	0	0	6499	1588.69	1255.93	332.571	675.964	579.966	0.188	1092.1	7.154	1369.41	277.309	562.968	528.944	3.727	3.427	6.679	7.678	14.357	1.488	95.6472	98.2192	194.84	35.2601	34.2461	107.126
1	1	Control	0	70	16	0	0	0	30	30	21	21	8	7	6	4	28	14	16	1	0	0	0	0	6499	1595.36	1237.04	358.11	681.79	555.25	0.21	1070.76	7.26	1361.76	291.01	560.8	509.75	3.83	3.43	10.3	10.16	20.46	1.67	93.94	97.73	192.44	34.59	32.89	100.39
2	1	Control	0	82	14	0	0	0	26	23	8	8	8	6	8	6	18	15	49	2	0	0	0	0	6518	1091.03	809.202	234.573	431.276	377.926	47.25	730.494	5.1795	926.179	195.685	332.087	351.341	2.586	2.5935	8.3175	7.731	16.0485	0.852	50.9115	56.3385	107.475	19.053	18.546	64.614
2	1	Control	0	86	14	0	0	0	28	23	3	2	8	6	5	4	18	15	48	2	0	0	0	0	6518	1080.37	789.22	226.386	430.766	358.454	64.7647	725.821	4.9825	916.469	190.648	339.27	321.789	2.4433	2.5392	9.5028	8.8977	18.4006	0.9813	52.8171	54.219	107.292	20.4877	20.8067	66.3139
2	1	Control	0	87	14	0	0	0	29	23	9	8	10	8	7	5	17	12	45	2	0	0	0	0	6518	1095.48	780.293	246.871	471.109	309.184	68.3142	721.986	4.755	928.602	206.616	375.129	278.545	2.3861	2.3689	10.3312	9.749	20.0801	1.0285	57.7627	59.6109	117.744	23.7937	23.1943	75.2822
2	1	Control	0	84	17	1	0.5	1.5	27	28	15	16	7	6	2	2	15	13	49	1	0	5	1	2	8361	1336.56	952.54	379.58	563.33	389.21	4.44	810.37	6.02	1124.66	314.29	459.4	346.53	3.06	2.97	19.17	17.94	37.12	1.43	78.56	81.13	160.55	26.27	28.26	85.04
2	1	Control	0	55	12	0	0	0	30	28	11	12	11	8	4	4	21	18	19	1	0	1	1	1	6499	1357.89	1091.11	266.173	577.114	513.993	0.61	957.659	6.523	1174.76	217.104	496.047	461.002	3.36	3.163	4.999	5.441	10.44	0.455	87.728	88.248	176.832	31.517	32.885	91.348
2	1	Control	0	80	14	0	0	0	30	26	10	10	5	5	2	2	12	12	81	2	0	1	0	0	6499	1097.75	804.559	290.533	476.786	327.773	2.662	714.912	6.358	971.693	256.781	409.174	303.076	3.155	3.203	18.604	16.668	35.273	1.212	73.034	72.707	146.577	25.011	22.202	74.404
2	1	Control	0	72	20	0	0	0	30	28	15	18	12	8	8	6	21	18	29	1	0	1	0	0	3630	1410.59	1039.16	358.18	590.96	448.2	13.25	920.38	6.7	1207.86	287.48	506.57	400.56	3.56	3.14	14.52	12.19	26.71	1.15	88.73	89.17	178.7	31.97	31.29	102.99
2	1	Control	0	67	16	0	0.5	1	30	29	18	12	9	7	9	6	30	21	28	1	0	2	0	0	6518	1204.27	904.561	286.772	502.505	402.056	12.9374	816.016	5.8021	1059.7	243.684	430.205	372.875	3.0069	2.7952	15.611	20.8051	36.4175	1.4648	75.7703	76.5628	152.625	24.5916	25.6959	84.3876
2	1	Control	0	50	18	0	0	0	29	29	18	15	6	5	7	5	23	20	19	1	0	3	0	0	6499	1403.11	1101.96	301.069	585.245	516.719	0.079	962.602	7.309	1220.64	258.038	501.01	461.512	3.595	3.714	7.178	5.614	12.792	1.054	92.5489	89.4429	182.426	28.126	29.987	98.7619
1	1	Control	0	84	20	0	0	0	30	29	12	10	9	7	8	5	10	5	36	1	0	1	0	0	8361	1431.19	1054.89	371.29	615.97	438.92	5.01	905.86	5.5	1216.77	310.91	511.47	389.37	2.64	2.86	20.67	19.78	40.45	1.21	90.86	88.82	181.09	31.97	34.83	97.63
1	1	Control	0	78	16	0	0	0	30	30	9	10	6	5	6	4	18	12	33	1	0	1	0	0	6499	1587.8	1183.52	398.649	678.92	504.6	5.629	1032.17	8.015	1370.16	337.986	570.031	456.51	4.015	4	22.063	21.08	43.161	2.113	96.684	93.482	190.996	35.95	35.548	114.426
2	1	Control	0	73	5	0	0.5	2.5	27	20	14	13	4	4	2	2	19	10	64	1	0	1	0	0	6518	1140.62	887.965	251.47	482.482	405.483	1.1845	774.618	5.5904	981.896	207.278	402.606	370.828	2.8467	2.7437	12.4668	13.162	25.6345	1.1659	66.3164	66.6511	133.202	24.9879	24.9407	78.5472
2	1	Control	0	75	5	0	0.5	0.5	25	19	15	13	4	4	3	3	19	8	89	1	0	2	1	3	6518	1131.51	868.818	261.662	496.517	372.301	1.0343	760.202	5.4016	980.472	220.27	414.398	344.77	2.7652	2.6364	13.6414	14.4411	28.0839	1.2388	70.0381	68.5117	138.824	26.0683	25.436	80.8843
2	1	Control	0	77	5	0	0.5	3.5	28	23	10	11	3	3	3	2	22	12	64	1	0	3	1	1	6518	1218.94	883.434	334.528	504.391	379.043	0.9742	767.092	5.3859	1031.99	264.898	416.285	349.833	2.7409	2.6451	14.8174	15.9504	30.7692	1.3905	68.8957	69.6181	139.07	26.6536	25.6122	79.1712
2	1	Control	0	65	9	0	0	0	28	18	16	13	9	7	10	6	20	13	56	2	0	4	0	0	354	1369.27	1062.58	304.5	592.58	470	2.19	909.96	6.53	1150.26	240.3	485.77	422	3.22	3.32	8.09	7.17	15.26	0.8	89.96	91.22	181.81	26.78	28.74	95.11
2	1	Control	0	68	16	1	0	0	30	28	17	15	12	8	11	7	17	13	36	2	0	0	0	0	354	1357.56	1049.65	301.27	579.32	470.33	6.64	908.85	6.84	1156.82	247.97	476.16	426.05	3.43	3.41	13.32	11.34	24.65	0.94	83.7	84.4	168.96	26.85	28.18	86.53
1	1	Control	0	57	12	0	0	0	30	29	13	13	9	7	9	6	27	20	21	1	0	0	0	0	6499	1668.65	1367.37	301.048	739.763	627.602	0.236	1197.21	7.457	1448.64	251.433	626.845	570.13	3.649	3.808	6.719	7.631	14.35	1.009	120.384	115.297	236.684	36.56	39.555	123.653
1	1	Control	0	82	18	1	0	0	29	25	16	19	11	8	8	6	21	7	40	1	0	1	0	0	8361	1568.2	1086.5	475.62	643.6	442.9	6.08	940.62	5.45	1346.93	406.32	536.19	398.35	2.67	2.77	30.36	28.71	59.09	1.85	98.57	103.15	204.35	31.11	41.26	102.12
1	1	Control	0	81	15	0	0	0	30	29	19	18	10	7	5	4	20	14	37	1	0	2	1	1	5783	1588.96	1074.87	503.885	615.406	459.466	10.204	1011.37	6.395	1458.47	447.101	560.081	441.086	3.437	2.958	56.077	51.249	107.336	2.068	98.386	96.27	195.202	30.749	31.176	101.752
1	1	Control	0	82	15	0	0	0	26	30	17	16	10	7	6	5	25	14	45	1	0	1	1	1	5783	1658.88	1125.49	521.315	649.059	476.429	12.082	1003	6.782	1452.07	449.076	559.659	431.255	3.616	3.166	59.141	52.763	111.91	2.086	98.93	96.583	195.946	29.229	34.535	100.219
1	1	Control	0	78	7	0	0.5	0.5	28	14	4	2	3	4	3	3	12	12	38	2	0	0	0	0	6061	1457.65	1068.68	385.54	633.1	435.58	3.43	926.1	6.04	1238.82	312.73	526.26	399.84	3.16	2.88	16.73	21.27	38	1.33	84.77	89.16	174.99	30.4	33.3	103.77
1	1	Control	0	84	18	0	0	0	30	30	13	12	5	5	8	6	22	17	28	1	0	1	0	0	9661	1547.3	1070.5	472.26	641.41	429.09	4.54	931.71	6.37	1333.11	401.4	545.41	381.75	3.12	3.25	30.06	29.1	59.16	2.61	97.39	98.54	197.23	32.65	28.09	114.53
2	1	Control	0	95	13	0	0	0	27	22	8	8	8	6	6	4	14	14	38	1	0	3	0	0	5783	1348.04	982.751	346.9	563.905	418.846	18.385	919.2	6.205	1201.79	282.585	499.57	401.245	3.176	3.029	5.351	4.32	9.671	0.906	82.572	86.124	168.844	33.111	29.86	95.128
1	1	Control	0	68	3	0	0	0.5	25	20	8	9	6	5	2	2	15	12	84	1	0	0	0	0	6518	1277.3	984.181	289.742	562.481	421.7	3.3732	859.941	6.4244	1104.58	244.635	468.609	387.967	3.1014	3.3231	8.7848	7.7777	16.5625	1.4334	80.1702	83.3159	164.141	25.024	27.1511	89.779
2	1	Control	0	72	17	0	0	0	29	29	21	21	7	6	5	4	19	15	26	1	0	0	0	0	6499	1339.65	959.79	364.88	593.88	365.91	14.98	837.11	7.09	1141.86	304.75	486.71	335.42	3.38	3.71	20.11	19.59	39.7	1.33	86.99	87.38	174.94	28.69	29.28	87.58
1	1	Control	0	75	14	1	0	0	29	29	9	7	10	8	6	4	15	8	37	1	0	0	0	0	1354	1285.05	945.077	339.768	543.646	401.431	0.207	822.07	6.719	1103.09	281.015	453.819	368.044	3.375	3.344	8.333	8.017	16.352	0.682	75.71	73.947	150.16	28.991	27.136	92.081
2	1	Control	0	72	12	0	0	0	30	26	13	13	7	6	5	4	15	14	26	2	0	1	0	0	5783	1251.86	928.125	323.619	521.078	407.047	0.118	825.573	6.149	1078.67	253.096	448.391	377.064	3.051	3.098	5.221	6.053	11.274	0.699	80.437	82.757	163.556	23.918	32.087	79.927
2	1	Control	0	70	18	0	0	0	30	30	16	16	10	8	12	7	24	21	15	1	0	1	0	0	6061	1600.34	1208.76	391.131	714.049	494.708	0.4542	1073.84	7.4599	1413.46	339.613	619.23	454.376	3.7114	3.7485	40.1828	36.7097	76.9033	1.6018	106.447	109.929	217.178	39.1778	36.5271	122.493
2	1	Control	0	74	18	0	0	0	30	29	21	22	10	8	10	7	27	29	14	1	0	1	0	0	6061	1652.36	1184.49	467.2	682.79	501.7	0.67	1056.22	8.09	1459.73	403.51	592.39	463.17	4.01	4.08	46.07	41.59	87.67	3.43	106.15	106.58	213.33	32.85	34.53	122.29
1	1	Control	0	85	16	0	0	0	30	27	14	15	10	7	9	6	19	16	26	1	0	0	0	0	1354	1628.61	1214.57	408.776	739.433	475.133	5.271	1058.23	7.529	1404.78	346.548	617.731	435.226	3.677	3.852	8.774	12.726	21.5	1.08	106.816	111.822	219.454	44.775	46.142	111.412
2	1	Control	0	70	9	1	0	0	28	29	13	12	8	6	4	3	26	18	24	1	0	11	1	1	6518	1394.16	1117.76	268.569	608.497	509.261	7.8306	981.1	7.0782	1202.81	221.707	510.142	463.129	3.655	3.4232	5.7478	6.2184	11.9662	0.8526	88.656	91.7974	180.941	29.3513	32.6529	100.787
2	1	Control	0	73	9	1	0	0	29	27	17	16	9	7	8	6	20	17	28	1	0	0	1	1	6518	1398.26	1100.02	286.783	623.701	476.315	11.4569	966.713	6.9751	1202.6	235.887	518.605	436.651	3.5705	3.4046	7.2097	7.759	14.9688	1.0185	88.5437	91.7981	180.76	32.2278	33.0274	101.178
2	1	Control	0	75	9	1	0	0	30	28	12	13	10	7	5	3	21	19	25	1	0	0	0	0	6518	1403.18	1067.12	322.273	611.5	455.621	13.79	935.302	6.8564	1199.61	264.309	502.191	419.524	3.4775	3.3788	8.9421	9.201	18.143	1.1516	86.4751	89.6923	176.597	29.6342	29.4912	97.5501
2	1	Control	0	72	0	0	0	0	29	19	13	16	7	7	3	3	18	5	39	1	0	2	1	1	6518	1219.21	867.416	318.955	511.624	355.792	32.8359	781.919	5.6362	1052.75	270.827	419.919	329.164	2.8281	2.8081	22.7279	21.5592	44.29	1.6079	72.0075	75.9571	148.484	20.1459	21.4004	82.5117
2	1	Control	0	76	6	1	0.5	0.5	28	20	4	3	4	5	3	3	23	8	70	1	0	4	1	2	6518	1190.73	920.781	268.013	524.509	396.272	1.9412	796.73	6.6346	1017.31	220.58	430.291	364.498	3.3216	3.313	6.4944	6.5087	13.006	0.5264	71.5876	72.2241	144.405	26.8732	25.0021	87.2
2	1	Control	0	71	16	0	0	0	30	29	16	17	11	8	8	6	32	20	30	1	0	0	0	0	5783	1308.21	928.632	379.046	558.108	370.524	0.537	825.501	6.336	1133.68	308.181	482.056	342.908	3.188	3.148	13.916	15.079	28.995	1.266	84.999	85.956	171.507	27.421	28.077	90.495
2	1	Control	0	74	16	0	0	0	30	29	16	20	12	8	8	6	24	14	33	1	0	0	0	0	5783	1318.71	896.489	421.697	555.977	340.512	0.525	802.791	5.698	1151.98	349.187	479.374	322.892	2.858	2.84	16.048	17.82	33.869	1.324	84.365	84.693	169.582	28.972	29.183	89.967
2	1	Control	0	75	16	0	0	0	30	28	19	19	9	7	8	5	25	15	37	1	0	0	0	0	5783	1298.79	886.463	411.545	516.578	369.885	0.777	793.36	5.66	1139.87	346.509	449.078	343.505	2.785	2.875	17.281	19.656	36.937	1.32	80.89	80.737	162.256	25.415	26.155	82.194
1	1	Control	0	59	15	0	0.5	0.5	29	30	16	15	10	7	7	5	24	14	34	1	0	3	0	0	6061	1407.74	1104.15	303.06	608.724	495.429	0.5244	947.441	7.1445	1205.97	258.529	500.459	446.459	3.4707	3.6738	7.8633	6.3584	14.2217	0.7588	84.6034	86.1796	171.453	33.8222	33.9101	98.7538
1	1	Control	0	87	20	0	0	0	29	29	18	18	10	7	8	6	18	11	44	1	0	1	1	2	3630	1298.13	933.75	363.3	581.11	352.64	1.08	801.67	6.13	1103.52	301.85	482.89	317.71	2.73	3.4	19.55	10.09	29.64	1.42	79.84	78.03	158.67	31.5	33.76	104.95
1	1	Control	0	74	14	0	0.5	2	27	29	8	6	7	4	4	3	20	13	37	1	0	1	0	0	6518	1400.61	1091.5	307.281	600.117	491.381	1.831	942.149	5.9151	1202.91	260.762	495.218	445.1	3.0698	2.8453	17.0587	17.9584	35.0257	0.7253	89.9525	88.2258	178.815	29.7944	29.6055	100.082
1	1	Control	0	81	18	0	0	0.5	30	28	7	10	8	6	10	7	17	9	59	1	0	4	0	0	6499	1607.66	1182.26	419.996	682.55	499.714	5.403	1036.51	7.373	1393.72	357.214	576.457	454.651	3.58	3.793	28.937	28.588	57.527	1.423	103.473	101.093	205.999	32.1	34.454	108.532
1	1	Control	0	85	18	0	0.5	1	29	29	12	14	5	4	4	3	17	8	46	1	0	3	0	0	6499	1626.56	1148.04	470.9	682.91	465.13	7.62	1016.59	6.96	1415.92	399.33	580.38	428.59	3.39	3.56	34.19	34.29	68.49	1.83	102.26	101.85	205.85	32.78	34.8	107.21
1	1	Control	0	87	18	0	0.5	0.5	30	27	18	15	9	7	6	5	17	7	45	1	0	1	0	0	6499	1627.53	1162.04	461.33	682.54	479.5	4.16	1016.16	6.74	1411.52	395.36	563.16	448.84	3.39	3.35	37.16	36.29	73.45	1.74	98.6	95	194.85	33.92	33.81	103.06
2	1	Control	0	57	18	2	0	0	27	27	14	12	7	6	6	4	24	19	38	2	0	0	0	0	6499	1214.85	973.621	240.61	583.116	390.505	0.623	835.26	6.078	1026.93	191.673	478.654	355.983	3.068	3.01	5.243	5.901	11.144	0.419	87.53	86.671	175.078	27.137	28.741	94.533
2	1	Control	0	61	18	2	0	0	29	28	7	8	11	8	3	3	16	17	41	2	0	5	1	1	6499	1243.63	975.3	268.04	607.83	367.47	0.29	828.05	6.28	1031.52	203.47	485.92	341.85	3.11	3.17	6.37	6.46	12.83	0.36	87.05	87.02	175.01	30.64	28.75	93.55
1	1	Control	0	57	18	0	0	0	30	30	17	16	12	8	11	7	26	14	33	1	0	0	0	0	6499	1517.08	1165.63	350.892	643.157	522.473	0.556	1028.04	6.868	1331.72	303.678	547.417	480.067	3.538	3.33	8.962	7.674	16.636	1.219	103.721	96.478	201.084	29.555	34.158	104.883
1	1	Control	0	61	18	0	0	0	29	29	13	9	7	6	9	6	25	14	27	1	0	0	0	0	6499	1528.21	1176.47	351.59	641.35	535.12	0.15	1031	7.31	1321.17	290.18	549.3	481.54	3.7	3.61	11.31	9.72	21.04	1.55	99.51	97.5	197.91	30.16	33.41	106.42
1	1	Control	0	73	14	1	1	6	27	28	13	9	4	5	3	3	11	10	87	2	0	9	1	3	6518	1377.98	1083.36	277.337	509.839	573.525	17.277	956.129	6.6495	1185.52	229.395	392.428	546.424	3.474	3.1755	12.624	12.4785	25.104	1.5885	58.809	67.983	127.476	28.707	25.722	67.785
1	1	Control	0	73	14	1	1	6	27	28	13	9	4	5	3	3	11	10	87	2	0	9	1	3	6518	1369	1051.68	297.7	552.852	498.828	19.6221	922.297	6.2856	1167.22	244.919	449.114	453.562	3.2286	3.057	12.6885	12.4911	25.1796	1.3475	78.5713	78.8188	157.964	30.2449	29.0619	77.992
1	1	Control	0	99	16	0	0	0	30	29	18	18	7	6	4	4	19	7	48	1	0	0	0	0	5783	1469.03	987.697	461.923	592.87	394.827	19.407	916.055	5.391	1309.33	393.273	518.815	377.833	2.518	2.873	26.937	19.063	46.001	2.025	88.81	93.026	182.46	27.256	29.777	96.666
2	1	Control	0	67	13	1	0	0	28	28	18	20	5	5	6	4	19	11	59	1	0	3	0	0	3630	1217.77	928.23	285.16	560.07	368.16	4.38	814.65	5.92	1053.72	239.07	475.06	335.21	2.83	3.09	19.14	15.34	34.48	0.93	82.26	82.33	165.21	29.06	30.82	90.49
2	1	Control	0	70	13	1	0	0	26	21	11	12	9	7	4	3	20	8	36	1	0	0	0	0	3630	1216.07	915.28	296.02	532.03	383.25	4.77	802.35	5.73	1048.02	245.68	449.64	347.94	2.7	3.03	19.43	15.68	35.11	0.9	79.23	78.97	158.65	26.76	28.45	87.03
2	1	Control	0	70	12	0	0	0	30	22	16	13	8	6	9	6	23	18	16	1	0	4	0	0	3630	1392.93	1080.45	309.1	619.39	461.06	3.38	939.35	6.98	1193.36	254.01	524.48	411.5	3.52	3.46	12.42	10.45	22.86	1.27	95.34	94.74	191.05	27.49	31.05	102.87
2	1	Control	0	90	16	0	0	0	29	28	11	4	11	8	11	7	15	10	143	1	0	1	0	0	5783	1150.9	784.943	354.913	463.275	321.668	11.048	720.784	4.454	1023.5	302.714	404.238	305.498	2.188	2.266	15.268	17.625	32.894	1.302	68.145	69.52	138.127	20.673	21.163	80.006
2	1	Control	0	67	16	1	0	0	29	30	21	20	11	8	10	7	26	22	19	1	0	0	0	0	6061	1423.37	1094.42	326.853	620.348	474.076	2.097	952.104	5.657	1233.28	281.172	516.877	433.13	2.7601	2.8969	15.5098	18.4828	33.9946	1.3556	90.8426	92.2969	183.553	30.4365	33.9809	94.594
1	1	Control	0	77	18	0	0	0	30	30	16	17	11	8	11	7	25	20	17	1	0	1	0	0	5783	1446.92	992.897	452.627	571.855	421.042	1.399	924.385	7.323	1319.74	395.352	521.739	401.247	3.559	3.764	23.973	20.036	44.011	2.822	89.296	92.611	182.463	28.315	28.995	102.29
2	1	Control	0	91	18	0	0	0	29	29	21	19	11	8	6	4	26	16	32	1	0	1	0	0	6518	1322.76	928.415	390.603	531.206	397.209	3.738	796.311	5.732	1110.06	313.746	433.386	359.187	2.76	2.972	23.854	21.824	45.679	1.331	71.058	72.972	144.263	24.222	26.811	83.413
1	1	Control	0	46	18	1	0	0	30	30	19	18	11	8	10	6	34	15	23	1	0	0	0	0	6499	1684.86	1353.81	331.041	759.996	593.816	0.007	1191.48	7.549	1479.47	287.991	649.611	541.858	3.707	3.842	9.322	6.7	16.0239	0.665	109.188	102.89	213.177	47.1058	44.7139	139.353
2	1	Control	0	70	12	1	0	0	25	30	12	12	8	6	4	3	20	15	32	1	0	0	0	0	6518	1252.26	967.113	284.279	546.359	420.754	0.8655	826.221	5.6391	1060.14	233.922	448.645	376.711	2.8196	2.8196	20.5294	16.4152	36.9475	1.3318	81.637	80.0077	162.075	25.1572	25.037	88.2603
2	1	Control	0	72	12	1	0	0	26	29	11	7	8	7	5	4	19	17	29	1	0	0	0	0	6518	1244.49	970.309	273.037	564.902	405.407	1.1487	827.284	5.7106	1058.61	231.323	458.166	367.97	2.8682	2.8424	20.0815	16.026	36.1089	1.2946	83.2184	81.127	164.63	26.4301	24.7979	88.8002
1	1	Control	0	76	13	1	0	0	30	21	11	13	10	8	7	5	19	13	30	1	0	1	0	0	3630	1557.42	1187.54	368.07	678.42	509.12	1.81	1029.92	6.18	1328.68	298.76	563.8	464.31	3.07	3.11	20.1	12.41	32.52	1.47	99.96	100.56	201.41	37.23	39.1	105.55
2	1	Control	0	86	14	1	0	0	30	29	9	9	7	6	2	2	16	14	68	2	0	0	0	0	5783	1458.04	995.671	424.664	584.867	410.804	37.7	921.658	6.894	1264.77	343.107	501.46	382.498	3.129	3.765	20.85	16.999	37.851	1.53	88.006	89.805	178.459	26.821	29.131	90.001
2	1	Control	0	87	14	1	0	0	26	26	13	9	7	7	4	3	25	27	57	2	0	1	0	0	5783	1452.5	986.664	415.814	570.732	415.932	50.022	914.151	6.924	1242.1	327.951	482.731	381.398	3.278	3.646	21.013	17.93	38.943	1.412	84.478	88.872	173.698	25.693	26.565	87.8
2	1	Control	0	67	17	0	0	0	30	27	15	15	8	7	6	4	18	16	33	1	0	1	0	0	8361	1342.67	1001.55	340.02	577.08	424.47	1.1	848.79	5.61	1126.07	277.28	474.27	373.41	2.79	2.82	6.88	7.25	14.13	1.01	87.87	85.58	174.57	25.52	26.82	90.59
2	1	Control	0	73	12	1	0.5	0.5	30	26	10	9	9	7	6	4	13	15	40	1	0	0	0	0	6518	1307.43	1019.68	284.494	568.187	451.495	3.2587	876.146	5.6233	1113.67	237.521	456.323	416.564	2.7294	2.8939	15.0217	12.7372	27.7675	0.8526	73.7524	75.1343	149.067	29.0907	29.7416	95.4574
2	1	Control	0	77	12	1	0	0	29	27	11	9	10	7	5	4	18	14	37	1	0	0	0	0	6518	1288.74	995.417	289.962	542.678	452.739	3.3574	856.849	5.4144	1103.42	246.572	431.96	421.532	2.685	2.7294	16.4278	14.2878	30.7199	0.9112	70.9054	71.9812	143.078	28.8116	27.9591	88.2531
2	1	Control	0	95	10	0	0.5	1	29	24	8	1	5	5	5	4	15	13	36	1	0	0	0	0	354	1153.54	839.048	308.177	475.532	363.516	6.315	731.413	5.5688	982.991	251.578	395.768	329.334	2.7881	2.7806	13.62	12.9244	26.5444	0.9675	71.1563	70.26	141.879	20.7544	20.2538	77.1581
2	1	Control	0	74	18	0	0	0.5	30	26	11	5	9	7	6	4	13	8	23	2	0	2	0	0	6518	1362.62	972.295	335.014	573.606	398.689	55.3088	893.895	7.4987	1167.86	273.964	473.556	365.066	3.6936	3.8051	24.5288	20.3059	44.8376	1.1544	77.8035	76.4888	155.141	30.0391	30.5655	93.2486
2	1	Control	0	75	18	0	0	0	30	28	12	8	7	6	7	5	17	11	20	2	0	1	0	0	6518	1349.51	972.928	325.322	577.705	395.223	51.256	892.039	7.4243	1167.24	275.204	472.552	368.256	3.5348	3.8895	23.6675	19.5448	43.2138	1.2059	72.506	70.3145	143.607	31.787	31.438	97.1206
2	1	Control	0	87	16	0	0	0	28	27	14	14	11	8	8	6	19	11	26	1	0	0	0	0	8361	1440.15	1055.05	383.99	627.22	427.83	1.11	909.8	5.39	1222.47	312.67	518.53	390.17	2.3	3.09	12.81	5.74	18.55	1.27	90.82	90.08	181.81	32.83	30.11	107.06
1	1	Control	0	76	16	1	0	0	29	29	14	13	10	8	7	5	21	16	38	1	0	2	0	0	4935	1473.64	1062.28	409.83	613.564	448.716	1.528	913.964	6.701	1237.76	323.8	504.612	407.824	3.336	3.365	11.881	12.641	24.524	1.853	90.338	87.589	179.062	33.235	31.81	97.392
2	1	Control	0	52	18	0	0	0	29	29	12	8	8	6	6	4	27	15	14	1	0	0	0	0	6499	1311.08	1036.59	274.439	596.168	440.426	0.042	905.884	6.179	1138.77	232.884	507.529	398.313	3.053	3.126	6.601	5.839	12.44	0.559	88.5477	85.7057	174.855	33.9579	36.9519	96.5827
2	1	Control	0	49	16	0	0	0	29	29	13	12	10	8	6	5	26	18	19	1	0	0	0	0	6499	1360.46	1093.1	267.307	605.439	487.663	0.048	951.122	6.751	1181.85	230.726	514.046	437.028	3.355	3.396	7.43	9.941	17.371	0.745	91.458	87.754	180.188	28.188	31.852	102.544
2	1	Control	0	62	16	2	0	0	30	30	18	17	8	6	7	5	27	16	23	1	0	4	1	1	6499	1503.84	1187.01	316.82	665.01	522	0.01	1012.68	7.63	1272.33	259.65	541.67	471	3.71	3.92	11.64	7.28	18.92	0.75	95.46	94.73	190.65	33.96	34.94	104.38
2	1	Control	0	77	12	0	0	0	27	27	8	7	11	8	6	4	15	14	41	1	0	2	0	0	6518	1260.81	967.892	279.809	558.277	409.615	13.1076	858.975	5.9094	1094.87	235.892	471.762	374.116	2.8338	3.0756	19.8724	17.0916	36.9654	1.3347	79.6958	82.0189	162.368	30.9302	28.3696	91.2842
1	1	Control	0	72	16	1	0	0	30	29	18	17	10	8	7	5	25	10	45	1	0	1	0	0	3630	1626.37	1204.89	421.48	735.84	469.05	0	1043.32	7.3	1394.49	351.18	619.11	424.21	3.63	3.67	15.93	14.37	30.3	1.47	111.09	111.12	223.14	32.73	31.38	127.11
2	1	Control	0	83	18	1	0	0	30	28	15	14	10	7	6	5	18	16	31	1	0	8	1	1	4935	1308.91	916.461	387.089	534.295	382.166	5.358	790.436	4.8027	1110.56	320.127	446.426	338.652	2.332	2.4708	21.1211	19.1803	40.3014	2.2879	77.9958	76.6009	154.933	23.9309	24.7826	97.1987
2	1	Control	0	71	13	1	0	0	29	29	12	12	5	5	6	4	20	22	31	1	0	3	0	0	6499	1289.82	960.181	325.987	546.714	413.467	3.654	845.181	7.011	1110.98	265.8	461.961	379.566	3.484	3.527	10.913	9.328	20.241	0.906	85.3379	82.1409	168.277	25.624	26.646	84.2149
2	1	Control	0	73	13	1	0	0	28	30	16	17	8	6	6	4	27	19	39	1	0	3	0	0	6499	1304.74	981.97	319.33	558.97	423	3.44	858.28	7.1	1115.35	257.07	478.21	376.63	3.43	3.67	12.27	10.34	22.61	1	86.55	84.75	172.1	26.83	24.82	87.57
2	1	Control	0	75	13	1	0	0	30	28	13	15	7	6	5	4	22	22	43	1	0	5	1	1	6499	1324.33	953.08	364.88	566.39	386.69	6.37	837.7	7.15	1128.41	290.71	474.48	356.85	3.44	3.72	14.42	12.05	26.47	1.04	85.79	84.66	170.95	25.35	26.79	88.88
2	1	Control	0	70	16	1	0.5	0.5	28	27	16	15	7	6	7	5	19	9	42	1	0	2	1	2	6518	1286.29	984.261	297.028	543.289	440.972	4.9983	841.554	7.3186	1089.1	247.543	440.507	396.049	3.6464	3.6722	12.8604	11.2883	24.1487	1.5249	74.7565	74.7751	149.593	31.536	28.2572	80.7476
2	1	Control	0	55	12	0	0	0	29	28	21	20	12	8	11	7	26	15	26	1	0	6	0	0	6061	1374.32	1080.09	292.942	593.436	486.649	1.292	924.442	6.8223	1173.07	248.629	488.901	434.253	3.4404	3.3818	7.415	9.1055	16.5224	0.748	83.288	85.8212	169.613	27.9297	30.8008	96.6024
2	1	Control	0	61	12	0	0	0	30	28	18	18	12	8	12	7	19	14	21	1	0	1	0	0	6061	1374.16	1063.35	309.565	585.67	477.682	1.247	909.931	7.145	1170.93	261.003	478.456	430.228	3.751	3.394	8.226	9.456	17.682	0.785	85.687	86.114	172.127	25.8	29.138	96.095
2	1	Control	0	83	20	0	0	0	28	29	16	17	7	6	4	3	20	10	37	1	0	6	0	0	6499	1301.91	912.055	388.931	546.482	365.573	0.924	786.361	6.12	1120.15	333.789	454.016	331.421	2.828	3.292	33.549	24.971	58.522	2.112	81.233	80.2	162.153	23.535	25.726	88.87
2	1	Control	0	77	14	0	0	0	30	28	14	12	10	7	9	7	20	16	46	1	0	0	0	0	1354	1275.93	904.034	371.316	527.382	376.652	0.579	763.486	5.925	1074.96	311.47	427.129	335.778	2.951	2.974	40.613	23.584	64.201	2.09	72.512	74.098	146.92	23.199	27.534	82.85
2	1	Control	0	89	12	0	0	0	30	28	9	8	8	6	9	6	14	14	35	1	0	0	0	0	6518	1353.68	990.423	331.396	548.013	442.41	31.866	904.859	6.1455	1191.47	286.614	457.421	415.572	2.9168	3.2287	21.2788	23.263	44.5461	1.6036	72.9932	77.6638	151.033	27.6761	29.6659	87.6359
2	1	Control	0	68	20	0	0	0	30	29	14	14	10	7	8	6	25	19	19	1	0	1	0	0	6499	1410.66	1038.06	372.328	593.299	444.758	0.271	906.845	7.091	1229.25	322.401	499.4	407.174	3.474	3.617	23.168	17.88	41.048	1.485	89.513	85.496	175.547	27.732	31.692	103.44
2	1	Control	0	73	20	0	0	0	30	28	11	12	10	8	10	7	24	15	18	1	0	0	0	0	6499	1408.21	1010.13	397.755	593.073	417.056	0.328	881.053	6.889	1225.2	344.152	499.249	381.476	3.314	3.575	31.612	25.069	56.69	1.772	88.355	85.03	173.938	27.492	31.648	102.331
2	1	Control	0	75	20	0	0	0	30	30	21	18	12	8	12	7	24	16	26	1	0	0	0	0	6499	1398.65	1006.61	391.799	557.55	449.059	0.241	868.507	6.905	1200.66	332.158	460.459	407.807	3.34	3.565	32.666	25.748	58.418	1.549	80.559	80.532	161.564	25.948	26.978	94.581
2	1	Control	0	75	14	1	0	0	30	29	14	14	6	6	2	2	16	15	65	2	0	1	0	0	6061	1278.18	992.359	284.991	565.468	426.891	0.8282	841.405	6.7811	1077.01	235.604	465.742	374.843	3.3872	3.394	7.1396	7.3291	14.4716	1.1925	77.9386	79.1722	157.792	30.0507	29.5682	100.307
1	1	Control	0	69	14	1	0	0	25	26	8	9	9	7	6	5	16	10	35	1	0	2	0	0	6518	1220.32	936.478	278.054	570.315	366.163	5.7864	823.454	6.8407	1052.5	229.045	474.313	343.355	3.4862	3.3545	11.0092	9.7475	20.7596	1.153	74.2234	72.514	147.405	33.5583	31.6529	88.8804
2	1	Control	0	85	15	0	0	0	30	28	18	17	7	6	7	5	26	12	23	1	0	0	0	0	354	1450.8	1060.05	390.281	602.516	457.538	0.4688	936.409	6.1031	1259.08	322.671	518.829	417.111	2.8594	3.2438	17.8163	12.8231	30.6394	1.0125	90.9113	92.6381	184.209	26.4694	28.245	102.383
2	1	Control	0	80	5	0	0	0	26	19	3	2	4	4	0	0	10	9	150	1	0	3	0	0	6518	1054.73	800.489	253.344	446.736	353.753	0.8998	706.826	5.4115	918.439	211.613	380.473	325.454	2.7222	2.6893	11.986	10.7172	22.7046	1.0328	63.2674	63.4105	126.973	21.7419	22.4986	77.495
2	1	Control	0	82	5	0	0	0	23	18	8	6	5	4	0	0	8	8	150	1	0	0	0	0	6518	1114.91	847.464	266.774	459.59	387.874	0.6681	745.141	5.5476	961.612	216.471	383.056	361.418	2.7137	2.8339	11.7532	10.7332	22.4864	1.0028	62.7084	65.8255	129.279	22.8025	23.1144	76.7276
2	1	Control	0	72	18	0	0	0	29	30	21	22	6	5	7	5	27	18	26	1	0	2	0	0	6499	1243.32	949.53	293.35	519.94	429.59	0.44	828.76	6.32	1068.71	239.95	443.07	385.24	3.14	3.18	8.06	9.93	17.99	0.62	80.06	78.09	158.87	25.16	22.58	87.89
1	1	Control	0	81	20	0	0	0	28	28	14	12	7	6	7	5	14	10	42	1	0	1	0	0	354	1528.41	1073.67	439.87	628.52	445.15	14.87	960.73	5.92	1333.51	372.78	527.6	418.26	2.73	3.19	14.15	13.2	27.35	0.81	95.34	96.25	192.64	30.41	30.82	97.2
1	1	Control	0	49	14	0	0	0	30	27	12	12	8	6	5	4	21	8	23	1	0	0	0	0	6499	1373.69	1084.38	289.198	581.058	503.319	0.112	938.455	6.405	1180.25	241.795	484.425	453.918	3.144	3.261	12.067	8.672	20.7399	0.679	86.0717	84.5727	171.052	26.0149	28.3089	94.1427
1	1	Control	0	81	20	1	0	0	29	29	6	6	8	6	9	6	21	16	39	2	0	0	0	0	1354	1356.66	1011.32	345.032	548.497	462.82	0.308	855.927	6.064	1135.31	279.386	443.795	411.824	2.953	3.111	14.209	12.609	26.818	1.214	74.123	72.846	147.427	25.549	26.132	83.19
1	1	Control	0	80	14	0	0.5	1	29	28	12	12	6	5	6	4	16	11	36	1	0	0	0	0	6518	1398.01	1018.43	375.375	608.184	410.249	4.197	893.046	6.494	1209.61	316.568	513.975	374.874	3.256	3.238	14.696	13.709	28.408	1.014	87.626	84.013	172.087	36.86	38.074	100.392
1	1	Control	0	84	14	0	0.5	2	28	27	16	17	8	6	4	4	18	9	69	1	0	4	1	1	6518	1402.23	977.548	417.463	589.539	388.009	7.215	859.598	6.224	1213.01	353.411	499.148	353.235	3.173	3.051	19.31	18.561	37.876	1.132	87.152	80.057	167.857	34.255	33.482	99.146
2	1	Control	0	87	18	0	0	0	29	25	14	13	7	6	7	5	16	11	41	1	0	3	0	0	5783	1232.29	823.507	391.711	495.968	327.539	17.067	742.03	4.587	1061.12	319.094	419.148	305.815	2.214	2.373	31.651	24.855	56.509	1.575	71.914	74.914	147.233	25.833	26.702	76.007
2	1	Control	0	82	20	1	0.5	1	28	30	11	5	10	8	9	6	19	13	37	2	0	2	1	2	6518	1383.42	991.867	376.903	600.293	391.574	14.647	883.546	6.699	1195.81	312.264	506.743	362.512	3.352	3.347	17.251	17.345	34.597	0.998	92.728	87.294	180.832	31.388	31.305	97.163
2	1	Control	0	66	12	0	0	0	30	23	11	10	6	6	5	4	17	12	29	1	0	2	0	0	8361	1162.34	909.65	250.83	519.78	389.87	1.86	794.25	5.07	999.67	205.41	447.93	344.47	2.48	2.59	3.74	3.87	7.6	0.57	78.85	76.63	156.11	23.48	27.03	93.28
2	1	Control	0	50	16	1	0	0	30	29	11	10	8	6	7	6	20	17	18	1	0	2	0	0	6499	1428.97	1150.83	278.027	631.7	519.134	0.109	1015.4	7.304	1253.72	238.316	541.098	474.197	3.657	3.647	3.454	3.331	6.785	0.468	94.463	94.324	189.576	33.027	36.842	103.651
2	1	Control	0	52	16	1	0	0	29	28	17	18	10	7	7	5	22	14	23	1	0	0	0	0	6499	1454.51	1160.73	293.59	629.62	531.11	0.19	1009.28	7.77	1243.04	233.76	535.85	473.24	3.89	3.88	3.77	3.61	7.38	0.51	92.62	92.72	186.28	32.07	35.9	101.89
2	1	Control	0	54	16	1	0	0	30	29	17	16	9	6	12	7	23	17	16	1	0	0	0	0	6499	1474.58	1079.59	294.98	576.83	502.76	100.01	1029.18	7.77	1267.34	238.16	473.76	455.49	3.89	3.89	3.44	3.18	6.62	0.47	81.61	81.65	164.11	27.21	31.91	90.22
2	1	Control	0	69	18	0	0	0	30	30	19	17	10	7	8	5	27	20	25	1	0	2	0	0	3630	1409.05	1046.9	357.03	623.93	422.97	5.12	908.71	7.1	1206.29	297.59	521.65	381.93	3.54	3.56	14.09	14.32	28.41	1.59	89.06	90.05	179.38	33.99	35.25	107.41
2	1	Control	0	72	16	0	0	0	30	28	20	16	6	5	10	7	21	13	43	1	0	0	0	0	8361	1174.87	910.308	263.493	510.123	400.185	1.0684	772.851	6.3197	987.186	214.336	426.484	345.298	3.047	3.2727	7.5326	6.3661	13.8987	1.0716	79.4907	78.3084	158.261	20.6539	22.7043	76.8308
2	1	Control	0	78	16	0	0	0	30	27	17	12	12	8	9	5	15	12	24	1	0	0	0	0	8361	1237.46	920.9	315.64	537.96	382.94	0.92	781.13	6.67	1038.91	257.78	445.8	334.41	3.24	3.43	9.26	7.97	17.23	1.31	82.08	80.09	162.65	25.24	24.33	78.11
1	1	Control	0	65	16	1	0	0	30	30	12	11	10	7	5	4	19	11	20	1	0	0	0	0	6499	1550.35	1206.86	342.535	682.691	524.169	0.951	1070.7	7.651	1365.82	295.122	588.921	480.826	3.742	3.909	16.163	14.444	30.607	1.547	111.433	107.576	220.181	31.876	34.158	114.339
1	1	Control	0	67	16	1	0	0	29	26	15	15	7	6	7	4	18	9	27	1	0	0	0	0	6499	1550.12	1209.9	339.805	663.711	546.188	0.412	1057.77	7.974	1336.19	278.421	564.988	492.365	3.777	4.197	17.514	15.6	33.114	1.836	100.921	101.405	202.991	29.793	31.782	111.638
1	1	Control	0	77	14	0	0.5	1.5	30	30	6	8	10	7	6	3	21	13	33	1	0	1	1	1	6518	1604.21	1152.15	434.544	660.662	491.486	17.52	999.116	7.019	1360.54	361.421	535.837	445.759	3.485	3.534	17.353	15.42	32.773	1.692	92.137	92.568	185.605	31.068	33.826	111.769
2	1	Control	0	87	13	0	0	0	28	26	14	12	7	6	8	6	15	17	30	1	0	0	0	0	5783	1167.1	841.996	319.473	472.386	369.61	5.632	782.184	5.68	1038.82	256.64	422.235	354.317	2.872	2.808	14.549	5.571	20.122	0.7	69.003	70.17	139.932	24.338	28.561	83.03
2	1	Control	0	84	12	1	0.5	0.5	24	25	9	8	6	5	5	3	14	9	55	1	0	5	0	0	6518	1219.57	881.478	333.609	564.802	316.676	4.4847	762.257	6.2514	1050.43	288.177	466.884	290.888	3.14	3.1114	26.8679	16.6655	43.5377	1.4792	78.5453	80.0073	158.934	26.7964	28.7162	88.6862
2	1	Control	0	87	12	1	0	0.5	27	24	7	3	9	7	4	3	10	11	38	1	0	10	1	1	6518	1285.86	901.873	379.017	552.887	348.986	4.9725	781.665	6.3129	1107	325.338	456.711	319.994	3.1185	3.1943	27.1955	16.9616	44.1586	1.5335	77.6813	79.9315	158.134	25.5133	27.4173	86.6492
2	1	Control	0	72	20	0	0	0	28	29	10	10	7	6	6	4	28	21	28	3	0	1	0	0	6518	1248.19	990.188	247.13	571.619	418.569	10.8691	869.896	6.5389	1067.62	197.727	468.513	390.515	3.2916	3.2473	5.6935	7.2342	12.9291	1.0772	79.4685	80.55	160.897	29.8722	31.7476	88.7855
2	1	Control	0	76	20	0	0	0	29	27	12	12	8	6	7	5	30	18	20	3	0	0	0	0	6518	1241.56	955.215	273.324	559.88	395.335	13.0206	842.192	6.1341	1067.16	224.967	455.042	374.129	3.0227	3.1114	6.8093	8.7291	15.5398	1.2188	74.6404	73.6662	148.956	30.1983	31.3814	87.3864
2	1	Control	0	78	20	0	0	0	29	27	13	15	9	7	7	5	22	18	23	3	0	0	1	2	6518	1281.62	955.174	311.577	549.536	405.638	14.8715	842.009	6.5231	1096.96	254.954	447.947	379.191	3.283	3.2401	6.8478	8.8348	15.6826	1.2045	74.2601	73.8166	148.862	29.8016	31.275	87.8627
1	1	Control	0	78	17	0	0	0	30	25	13	12	8	6	6	4	5	9	23	1	0	0	0	0	3630	1587.22	1146	436.416	669.484	476.516	4.8084	1008.75	6.72	1356.46	347.712	569.629	434.311	3.0048	3.7152	21.0456	18.192	39.2388	2.124	101.022	100.136	201.779	36.2592	43.5684	110.999
2	1	Control	0	69	14	0	0	0	30	28	15	15	10	7	5	4	25	10	29	1	0	0	0	0	3630	1394.03	1028.76	356.13	607.95	420.81	9.14	899.96	6.31	1186.71	286.75	517.51	373.3	3.21	3.09	17.44	14.21	31.65	1.22	95.86	92.69	189.32	31.69	30.59	102.52
2	1	Control	0	77	18	1	0	0	30	30	13	10	9	7	7	5	23	20	45	1	0	4	0	0	9661	1330.6	1012.07	315.62	596.4	415.67	2.91	866.41	6.41	1123.98	257.57	497.41	366.09	3.14	3.27	17.3	15.48	32.78	1.48	86.2	84.88	171.96	30.68	29.79	101
2	1	Control	0	88	16	0	0	0	29	29	14	14	7	6	8	5	23	11	29	1	0	1	0	0	9661	1372.65	987.3	375.71	613.3	374	9.64	859.52	5.16	1143.1	283.59	511.52	338.36	2.54	2.63	13.64	14.52	28.16	1.21	89.29	92.12	182.59	30.25	27.66	106.8
2	1	Control	0	73	13	0	0	0	28	29	13	13	10	7	5	4	14	12	42	2	0	0	0	0	6499	1492.1	1090.53	393.854	647.81	442.719	7.713	970.265	7.256	1308.56	338.297	551.875	410.677	3.61	3.646	13.817	12.666	26.483	1.99	101.596	103.449	206.06	30.286	31.911	96.467
1	1	Control	0	84	18	0	0	0	29	28	11	10	7	6	8	6	17	8	31	1	0	0	0	0	354	1632.53	1206.36	425.97	652.06	554.3	0.2	1041.12	5.62	1392.5	351.38	541.85	499.07	2.6	3.02	18.94	19.14	38.07	1.07	93.6	91.63	186.27	33.58	34.65	104.6
2	1	Control	0	77	12	0	0.5	0.5	28	23	7	8	8	6	3	3	16	13	31	5	0	0	0	0	6518	1281.89	938.989	328.734	539.642	399.347	14.1664	841.856	5.3816	1130.61	288.755	452.222	375.468	2.8868	2.4948	29.2941	23.0656	52.3655	1.3518	79.9844	84.9712	165.137	24.7508	25.2343	92.1038
2	1	Control	0	79	12	0	0.5	0.5	26	24	7	8	7	6	3	3	13	13	37	5	0	0	0	0	6518	1299.31	925.582	357.533	522.842	402.74	16.1992	828.832	5.2128	1137.86	309.029	438.582	374.051	2.7409	2.4719	30.7032	23.6822	54.3882	1.6637	77.0147	81.3306	158.729	24.5019	24.2802	92.4872
2	1	Control	0	87	16	0	0	0	30	29	24	21	11	8	11	7	21	25	28	1	0	0	0	0	354	1226.5	896.41	328.62	487.46	408.95	1.47	779.09	5.44	1053.12	274.04	400.78	376.83	2.76	2.67	13.58	11.35	24.93	1	63.57	66.6	130.62	23.99	23.95	67.94
1	1	Control	0	79	12	0	0	0	29	28	6	5	9	7	6	4	22	17	32	1	0	1	0	0	1354	1559.01	1130.53	426.319	680.2	450.33	2.157	977.407	6.319	1342.17	364.759	563.736	411.514	3.12	3.199	29.006	32.881	61.89	1.677	96.166	96.432	193.05	32.893	32.947	109.187
2	1	Control	0	58	14	0	0	0	30	29	9	8	11	8	10	6	25	16	18	1	0	0	0	0	6499	1506.12	1212.57	293.312	677.775	534.796	0.238	1063.15	7.192	1305.4	242.254	568.171	494.741	3.614	3.578	5.744	6.554	12.301	0.878	102.621	101.145	204.979	33.989	34.484	114.162
2	1	Control	0	60	14	0	0	0	30	29	20	17	11	8	4	4	29	16	17	1	0	0	0	0	6499	1478.26	1207.15	269.32	659.049	548.101	1.788	1054.26	7.421	1270.15	215.886	555.072	497.402	3.615	3.806	5.615	6.108	11.725	0.848	99.136	98.431	198.408	32.132	34.134	112.601
2	1	Control	0	69	14	0	0.5	1.5	30	23	10	8	6	5	4	3	14	13	50	1	0	7	0	0	6518	1149.22	882.421	263.025	517.836	364.585	3.7708	772.621	5.9724	988.519	215.898	434.207	334.643	2.8539	3.1185	9.9735	9.2082	19.1817	1.3332	73.202	73.0404	146.663	26.5731	27.7347	87.3855
1	1	Control	0	63	6	1	0.5	2.5	28	29	7	7	4	4	3	3	18	16	26	1	0	2	0	0	8361	1230.06	988.52	239.35	553.5	435.02	2.19	845.39	5.95	1038.5	193.11	458.28	384.92	2.84	3.11	8.76	6.03	14.78	0.77	80.06	79.85	160.86	23.78	28.72	90.06
2	1	Control	0	66	18	1	0	0	30	30	19	20	10	7	8	5	23	17	23	1	0	0	0	0	6499	1166.49	879.991	285.725	486.747	393.244	0.771	751.882	5.414	988.495	236.613	396.18	354.931	2.768	2.646	8.07	7.479	15.549	0.67	72.859	70.269	143.65	23.178	21.036	80.245
2	1	Control	0	72	18	1	0	0	30	30	22	22	11	8	10	7	26	24	30	1	0	0	0	0	6499	1186.36	892.45	293.67	511.47	380.98	0.24	763.3	5.65	1000.5	237.2	414.09	348.97	2.9	2.75	8.34	7.5	15.84	0.53	73.32	74.05	147.9	25.61	23.67	81.02
1	1	Control	0	57	18	0	0	0	30	30	18	17	10	7	8	5	22	12	27	1	0	1	0	0	6499	1344.7	1075.86	268.501	588.64	487.217	0.339	927.014	6.539	1149.27	222.251	488.549	438.126	3.267	3.272	10.342	6.689	17.031	0.618	90.338	87.922	179.303	26.978	28.117	92.172
1	1	Control	0	61	18	0	0	0	30	30	17	17	11	8	7	5	30	15	15	1	0	0	0	0	6499	1382.78	1080.54	301.73	621.18	459.36	0.51	930.94	6.57	1177.85	246.91	512.74	417.69	3.31	3.26	10.19	6.93	17.12	0.73	94.01	92.48	187.65	28.59	29.1	94.71
2	1	Control	0	71	16	0	0	0	30	30	19	18	7	6	8	6	24	21	19	1	0	0	0	0	3630	1325.95	995.75	324.49	581.85	413.9	5.71	863.8	6.26	1128.72	264.91	489.46	368.64	3.26	3	12.91	10.55	23.46	1.64	80.75	80.84	162.36	29.58	32.04	101.55
1	1	Control	0	63	16	0	0	0	30	28	12	12	6	4	6	4	23	18	75	1	0	7	0	0	6499	1653.63	1268.83	384.449	700.017	568.813	0.355	1110.11	7.156	1429.86	319.746	588.302	521.453	3.785	3.371	14.072	12.166	26.238	1.929	104.392	102.538	207.941	31.98	36.364	109.023
1	1	Control	0	68	16	0	0	0	30	28	15	12	11	8	12	7	22	10	20	1	0	2	0	0	6499	1688.78	1261.91	426.79	726.45	535.46	0.08	1091.71	7.16	1441.78	350.07	604.99	486.64	3.64	3.52	17	14.33	31.33	2.29	108.9	105.06	215.3	31.76	39.57	111.66
2	1	Control	0	83	14	0	0	0	27	28	11	13	10	7	7	5	17	13	52	1	0	0	0	0	3630	1493.57	1066.64	424.85	638	428.64	2.08	916.62	6.42	1261.62	345	530.15	384.39	3.35	3.07	25.18	19.65	44.84	1.89	96.54	93.6	190.97	28.93	32.53	106.97
1	1	Control	0	78	18	1	0	0	30	29	13	13	10	8	10	7	27	16	27	1	0	0	0	0	6061	1440.56	1073.53	358.914	608.014	465.519	8.1162	932.191	6.4873	1235.72	303.533	501.315	422.759	3.0205	3.4668	20.0732	14.9707	35.0439	1.5244	85.2948	86.6435	172.513	29.4931	26.8056	96.6308
1	1	Control	0	75	12	0	0	0.5	29	20	10	4	7	6	4	3	12	7	45	1	0	2	0	0	6518	1483.42	1047.53	420.866	618.026	429.508	15.025	931.28	7.081	1288.63	357.352	524.467	391.788	3.517	3.564	20.146	19.854	40.001	1.561	91.1	90.378	182.07	29.129	31.854	107.431
1	1	Control	0	48	16	0	0.5	1.5	30	27	17	17	7	5	9	6	27	14	14	1	0	1	0	0	6499	1627.31	1258.62	368.172	740.942	517.674	0.5179	1109.22	7.9244	1433.99	324.77	634.58	474.125	3.8932	4.0312	15.9158	12.5095	28.4253	1.2568	115.39	109.237	225.228	36.6317	39.5311	130.052
1	1	Control	0	57	18	0	0	0	30	30	14	12	7	6	7	5	29	21	18	1	0	3	1	2	6061	1585.48	1257.79	325.853	686.32	571.473	1.8313	1082.63	9.6965	1357.35	274.717	567.23	513.57	4.8327	4.8639	11.1362	9.2141	20.3502	1.6828	88.3706	92.4121	181.386	40.3528	40.4768	104.282
1	1	Control	0	85	18	0	0	0	29	28	20	20	8	6	9	6	23	11	41	1	0	0	0	0	5783	1337.8	878.564	451.251	504.663	373.901	7.988	808.836	6.467	1182.51	373.67	448.203	352.645	3.21	3.257	44.405	40.3	84.708	2.902	80.167	78.923	159.596	18.194	27.326	83.638
2	1	Control	0	55	16	0	0	0	29	29	16	13	11	8	7	5	26	16	16	1	0	0	0	0	6499	1527.63	1216.27	311.31	673.1	543.17	0.05	1056.51	7.06	1306.59	250.08	572.14	484.33	3.51	3.55	7.6	7.59	15.2	0.69	97.68	96.97	195.11	33.18	34.04	117.17
2	1	Control	0	57	16	0	0	0	29	30	11	10	7	7	5	4	23	11	22	1	0	0	0	0	6499	1544.35	1203.71	340.62	692.42	511.29	0.02	1048.66	7.03	1324.28	275.63	580.18	468.46	3.37	3.66	8.34	7.77	16.1	0.61	99.74	98.57	198.73	30.51	37.72	115.91
2	1	Control	0	78	16	0	0.5	3.5	28	27	16	18	7	6	6	4	22	19	31	1	0	0	0	0	6518	1183.33	931.552	239.338	521.157	410.395	12.4424	812.012	6.3857	1004.17	192.156	423.693	375.877	3.3559	3.0298	5.6176	4.0383	9.6558	1.0443	74.2699	75.111	149.743	23.2384	24.4429	84.4808
2	1	Control	0	84	16	0	0.5	1.5	30	27	15	11	7	4	7	4	9	19	29	1	0	0	0	0	6518	1199.32	900.47	274.743	525.993	374.477	24.1069	796.884	6.0525	1023.46	226.579	425.626	347.151	3.1729	2.8796	6.8679	5.1141	11.9819	1.2517	73.3092	73.9887	147.518	25.9752	24.4002	85.2582
1	1	Control	0	83	18	0	0	0	30	28	10	9	12	8	9	6	22	9	39	1	0	0	0	0	8361	1516.25	1061.53	436.08	621.41	440.12	18.64	929.87	6.67	1312.55	382.68	520.14	391.09	3.29	3.39	54.06	47.31	101.37	2.02	97.3	96.8	194.98	28.92	26.74	87.53
2	1	Control	0	74	18	1	0	0	30	28	16	13	9	7	5	4	18	17	48	2	0	0	0	0	8354	1303.25	993.54	302.47	595.57	397.97	7.24	845.93	6.23	1096.3	250.37	483.84	354.85	3.13	3.1	9.33	8.59	17.92	0.79	83.92	86.3	171.24	31.28	30.1	95.21
1	1	Control	0	76	12	1	0	0	28	26	11	12	8	6	5	5	19	13	30	1	0	2	0	0	6499	1543.59	1123.81	418.316	622.05	501.762	1.463	982.21	6.984	1337.31	355.099	522.831	457.916	3.468	3.516	25.454	22.593	48.048	1.566	96.673	91.088	188.721	29.338	29.559	98.841
2	1	Control	0	77	18	1	0	0	30	30	20	17	11	8	9	7	28	20	32	1	0	0	0	0	6061	1312.91	1003.68	295.408	540.433	463.246	13.8193	878.706	6.0029	1127.91	249.206	450.669	414.219	3.0518	2.9512	14.1182	13.2305	27.3535	0.8057	72.9023	76.3603	149.961	31.083	29.916	83.3573
2	1	Control	0	83	18	1	0	0	30	29	15	14	11	8	8	6	25	12	25	1	0	0	0	0	6061	1325.16	961.267	354.351	580.763	380.504	9.539	838.758	6.107	1133.77	295.014	481.889	347.33	3.119	2.988	16.445	14.536	30.988	0.999	79.43	80.178	159.94	31	31.284	97.236
2	1	Control	0	75	14	0	0	0	29	28	15	11	9	7	8	5	11	18	53	1	0	2	0	0	8361	1307.97	1018.11	288.664	599.292	418.814	1.2023	885.942	5.1195	1121.14	235.197	510.696	374.045	2.4237	2.6958	6.77	6.788	13.558	0.6054	86.9453	87.2902	175.133	24.2663	27.2985	106.446
2	1	Control	0	78	12	0	0	0	28	25	9	6	7	6	3	2	13	14	37	2	0	0	0	0	6499	1192.32	879.68	311.43	520.787	358.893	1.212	761.235	5.563	1023.92	262.69	433.952	326.071	2.735	2.828	12.465	12.344	24.809	0.741	74.416	71.974	147.302	21.265	24.238	90.247
2	1	Control	0	80	12	0	0	0.5	30	27	7	6	5	5	5	4	13	14	42	2	0	1	0	0	6499	1194.35	882.154	311.116	492.498	389.656	1.082	748.746	5.639	1000.52	251.773	403.449	344.215	2.745	2.894	13.913	13.764	27.677	0.847	68.473	68.363	137.507	20.799	22.518	82.736
2	1	Control	0	58	20	0	0	0	30	29	16	16	11	8	8	6	20	17	12	1	0	0	0	0	6499	1445.99	1096.41	349.49	611.58	484.83	0.09	936.83	6.98	1220.32	283.5	508.68	428.06	3.43	3.54	9.99	8.81	18.8	1.03	93.33	90.99	185.31	28.63	32.74	98.05
2	1	Control	0	60	20	0	0	0	30	30	13	12	8	6	8	5	28	17	14	1	0	0	0	0	6499	1448.08	1092.04	355.9	637.72	454.32	0.14	936.86	6.85	1224.96	288.1	530.01	406.71	3.35	3.51	10.28	9.11	19.39	1.02	96.3	93.54	190.73	28.65	33.87	103.32
2	1	Control	0	70	18	0	0	0	28	27	18	17	9	7	7	6	20	13	41	1	0	0	1	1	8361	1293.44	1003.53	287.768	541.231	462.296	2.1452	869.05	5.92	1104.96	235.913	459.349	407.556	2.8202	3.0997	8.1759	5.8693	14.0453	0.7636	80.3197	82.3816	163.654	18.4032	24.1102	91.8686
1	1	Control	0	65	16	1	0	0	30	30	12	8	11	8	8	5	21	16	29	1	0	2	0	0	8361	1462.15	1095.21	358.691	624.319	470.888	8.2572	964.702	6.6909	1259.04	294.339	533.052	423.393	3.3613	3.3297	19.5792	27.7077	47.2869	1.0294	91.3433	94.2943	186.743	31.8052	31.879	102.996
1	1	Control	0	60	20	0	0	0	30	30	10	5	8	6	8	6	27	19	27	1	0	0	0	0	6499	1556.59	1209.45	347.091	652.597	556.853	0.049	1064	7.53	1360.17	296.178	556.671	507.276	3.816	3.714	10.743	8.741	19.484	0.605	97.921	95.813	194.495	34.579	39.63	105.205
1	1	Control	0	66	20	0	0	0	30	29	19	19	12	8	12	7	30	16	18	1	0	2	0	0	6499	1550.77	1222.94	327.83	669.05	553.89	0	1062.35	7.55	1327.92	265.57	569.66	492.7	3.85	3.7	11.95	9.62	21.57	0.74	96.42	97.69	194.85	34.48	38.96	108.87
1	1	Control	0	80	13	0	0	0	29	28	13	11	4	4	4	3	8	12	35	1	0	1	0	0	6518	1276.17	964.472	308.166	497.021	467.451	3.537	831.265	5.886	1089.74	258.471	388.782	439.051	2.9895	2.8965	25.863	24.5085	50.373	2.7045	61.923	70.11	132.484	22.8915	21.9795	65.379
1	1	Control	0	80	13	0	0	0	29	28	13	11	4	4	4	3	8	12	35	1	0	1	0	0	6518	1335.8	1002	329.767	583.702	418.299	4.0297	862.758	5.4659	1140.11	277.348	470.814	387.914	2.9354	2.5305	24.42	24.9635	49.395	2.1586	78.7101	83.3492	162.949	34.3891	30.8801	84.5436
2	1	Control	0	49	18	0	0	0	30	29	11	15	8	6	7	5	22	15	31	1	0	0	0	0	6499	1311.5	1036.06	275.424	585.609	450.455	0.01	906.955	5.927	1142.08	235.121	501.524	405.421	3.136	2.791	7.671	7.83	15.501	0.596	90.7762	88.3482	179.611	29.2031	32.5301	93.2142
1	1	Control	0	52	16	1	0	0	29	30	14	14	9	7	9	6	33	17	24	1	0	1	0	0	6499	1413.77	1145.41	268.34	643.565	501.843	0.026	987.956	7.038	1211.68	223.721	535.181	452.749	3.483	3.555	6.667	7.566	14.233	0.671	95.622	93.549	190.11	30.938	30.976	107.517
1	1	Control	0	56	16	1	0	0	30	27	8	9	9	8	8	6	19	23	16	1	0	1	0	0	6499	1496.5	1173.28	319.42	653	520.28	3.8	1008.14	7.29	1269.17	261.03	549.04	455.33	3.61	3.68	6.99	7.26	14.25	0.75	97.36	95.55	194.07	28.79	33.75	110.61
1	1	Control	0	58	16	1	0	0	29	30	10	9	8	6	4	3	17	22	16	1	0	0	0	0	6499	1496.06	1130.06	348.3	641.6	488.46	17.7	986.99	7.02	1277.46	290.47	524.71	444.58	3.49	3.53	7.75	8.53	16.27	0.74	95.86	94.54	191.59	30.26	28.45	102.26
2	1	Control	0	83	18	0	0.5	0.5	30	28	14	13	11	8	9	7	22	15	29	1	0	1	0	0	6061	1254.76	987.601	264.945	576.894	410.707	2.2109	853.215	5.7266	1077.67	224.458	477.153	373.851	2.8613	2.8652	11.3838	14.8467	26.2304	1.1523	79.1484	79.5712	158.983	31.8174	34.1172	93.6239
2	1	Control	0	65	20	0	0	0	30	29	12	12	9	7	9	6	33	23	26	1	0	0	0	0	6499	1465.16	1136.11	328.65	626.252	509.853	0.407	1000.84	7.083	1280.98	280.141	530.012	470.419	3.533	3.55	6.312	5.44	11.752	0.714	94.185	93.005	187.782	28.372	31.196	112.509
2	1	Control	0	68	20	0	0	0	30	28	17	15	10	7	9	7	24	19	26	1	0	0	0	0	6499	1470.74	1146.85	323.63	635.14	511.71	0.26	1002.4	6.96	1270.23	267.83	542.09	460.04	3.42	3.54	6.34	5.26	11.6	0.83	97.41	97.01	195.22	28.62	32.26	112.57
2	1	Control	0	70	20	0	0	0	30	30	15	13	11	8	9	7	29	24	21	1	0	0	0	0	6499	1511.87	1159.67	352.11	659.31	500.36	0.09	1016.8	7.22	1307.01	290.21	551.44	465.27	3.64	3.58	6.53	5.4	11.92	0.68	97.4	97.08	195.41	28.02	33.48	115.84
2	1	Control	0	87	12	0	0	0.5	28	19	11	11	4	4	4	4	13	9	75	1	0	2	1	1	6518	1069.28	788.488	271.457	435.428	353.06	9.339	675.648	4.698	897.832	222.185	335.151	331.255	2.325	2.373	12.84	12.3795	25.221	1.5555	53.3865	56.9895	110.695	24.0645	23.001	67.548
1	1	Control	0	71	16	0	0	0	30	28	6	5	9	7	7	6	20	12	25	1	0	1	0	0	2289	1305.7	969.06	336.153	522.978	446.082	0.486	836.156	6.4931	1117.99	281.838	427.972	407.698	3.375	3.118	9.8081	12.5361	22.3442	0.977	73.5615	71.2645	145.053	27.6772	28.8392	85.8916
2	1	Control	0	70	16	0	0	0	30	29	17	15	11	8	12	7	25	19	27	1	0	1	0	0	3630	1681.96	1228.43	452.38	737.23	491.2	1.15	1066.81	7.11	1441.51	374.71	625.81	439.84	3.54	3.57	18.19	18.47	36.66	2.44	114.33	111.07	227.09	37.61	40.2	130.23
1	1	Control	0	82	13	1	0	0	30	29	15	16	9	7	9	7	22	18	17	1	0	1	0	0	3630	1551.19	1146.83	399.56	698.46	448.37	4.8	995.46	7.53	1332.3	336.83	586.8	403.86	3.85	3.67	13.8	14.84	28.64	1.89	103.17	102.94	206.67	36.82	41.33	119.1
2	1	Control	0	63	13	0	0	0	30	28	10	10	7	6	5	4	20	15	41	1	0	1	0	0	6499	1419.85	1108.77	308.935	594.58	514.193	2.137	984.022	7.468	1248.63	264.613	510.887	470.998	3.652	3.816	8.797	8.475	17.272	0.633	88.101	86.161	174.544	28.844	32.044	104.898
2	1	Control	0	70	13	0	0	0	29	29	11	16	11	8	8	6	16	13	25	1	0	0	0	0	6499	1459.77	1104.44	354.28	631.98	472.46	1.05	963.71	7.59	1256.49	292.79	537.71	424.95	3.65	3.94	11.3	10.71	22.01	0.98	91.99	90.46	182.79	33.83	32.33	108.91
1	1	Control	0	72	18	1	0	0	29	30	7	6	5	5	7	5	15	8	52	1	0	2	0	0	6499	1401.34	1052.52	344.59	607.004	445.52	4.223	924.751	7.23	1210.39	285.643	509.176	411.352	3.71	3.52	12.049	14.579	26.628	1.572	89.162	87.2	177.293	29.115	28.548	96.108
1	1	Control	0	88	19	0	0	0	30	30	22	22	8	7	8	6	26	29	24	1	0	1	0	0	8361	1408.38	998.248	383.983	588.782	409.466	26.1489	877.514	5.5751	1200.61	323.096	491.189	360.176	2.7886	2.7865	22.6325	24.3896	47.0243	1.1433	83.4595	86.2481	170.87	21.4323	24.5974	99.3526
2	1	Control	0	67	22	0	0	0	30	29	9	11	9	7	8	6	21	23	20	2	0	1	0	0	6518	1514.66	1137.81	358.533	634.109	503.701	18.316	998.204	7.5101	1308.63	310.429	523.292	456.652	3.7479	3.7622	32.3749	35.3089	67.6981	1.1644	89.5618	88.1857	178.095	30.1148	31.7655	104.34
1	1	Control	0	47	14	2	0	0	29	17	11	7	7	5	5	3	21	16	18	2	0	2	0	0	6499	1598.57	1112.73	275.74	505.97	606.76	210.1	1161.94	8.02	1378.82	216.88	429.68	551.57	3.96	4.07	5.78	5.07	10.85	0.56	74.18	70.6	145.7	29.96	31.83	83.82
2	1	Control	0	74	25	0	0	0	28	30	17	15	12	8	12	7	34	17	24	1	0	1	0	0	3630	1560.52	1176.54	380.31	697.57	478.97	3.67	1022.86	7.17	1335.56	312.69	584.05	435.15	3.44	3.73	13.68	9.87	23.56	1.8	105.17	102.52	208.34	34.16	35.47	114.44
2	1	Control	0	77	25	0	0	0	28	29	24	22	8	7	7	3	31	20	22	1	0	1	0	0	3630	1547.85	1155.07	388.89	689.72	465.35	3.89	1004.13	6.96	1323.36	319.22	575.41	424.84	3.38	3.58	15.5	10.66	26.16	1.93	103.78	102.34	206.61	32.88	34.08	111.73
1	1	Control	0	74	16	0	0	0	28	28	10	13	10	8	6	5	22	13	25	1	0	0	0	0	3630	1486.9	1087.39	398.39	654.27	433.12	1.12	944.89	6.49	1265.47	320.58	549.19	394.57	3.27	3.22	13.13	14.69	27.82	1.17	94.09	97.82	192.72	30.71	33.68	111.05
2	1	Control	0	73	11	1	0	0	28	30	12	9	5	5	8	6	10	12	46	2	0	4	0	0	6518	1276.54	1019.1	254.492	514.423	504.672	2.9535	886.691	6.012	1095.79	209.1	402.882	480.899	2.985	3.027	9	9.822	18.822	0.618	65.0265	72.012	137.478	30.135	26.811	77.4555
2	1	Control	0	76	11	1	0	0	28	21	12	10	8	7	7	5	13	8	43	2	0	1	0	0	6518	1237.37	983.738	250.57	521.68	462.058	3.0599	858.001	5.157	1066.82	208.817	425.857	429.084	2.5678	2.5892	11.128	12.4741	23.6021	0.7639	78.9274	77.5184	156.967	26.0669	26.8895	81.2907
2	1	Control	0	78	11	1	0	0	26	19	8	5	7	6	3	3	12	13	79	2	0	2	0	0	6518	1229.65	968.276	256.704	497.004	471.272	4.6706	841.779	4.8222	1062.31	220.528	408.135	428.981	2.3532	2.469	13.3065	14.6411	27.949	0.834	74.3085	76.553	151.305	24.5459	23.7076	78.3597
1	1	Control	0	73	18	1	0	0	30	28	20	19	9	6	9	6	20	12	43	1	0	0	0	0	9661	1537.57	1196.76	332.58	654.86	541.9	8.23	1034.25	6.88	1305.23	270.97	543	483.02	3.43	3.44	12.15	10.53	22.67	1.44	94.48	92.87	187.88	28.5	34.32	111.14
1	1	Control	0	66	20	1	0	0	30	30	17	16	9	7	8	7	29	14	18	1	0	0	0	0	6499	1578.75	1213.33	365.298	707.054	506.276	0.125	1058.92	6.112	1375.06	316.144	599.171	459.62	2.994	3.118	26.181	21.665	47.8479	1.165	110.36	108.002	219.119	34.122	38.2299	111.957
1	1	Control	0	69	20	1	0	0	30	30	11	11	11	8	6	5	22	11	20	1	0	0	0	0	6499	1614.76	1194.74	419.98	686.53	508.21	0.04	1028.94	6.41	1376.08	347.14	568.06	460.84	3.23	3.19	27.18	22.51	49.68	1.26	103.1	96.02	199.84	34.72	34.79	107.31
1	1	Control	0	71	20	1	0	0	30	30	16	18	12	8	6	4	21	12	26	1	0	0	0	0	6499	1630.42	1211.44	418.96	713.66	497.78	0.02	1046.05	6.27	1399.38	353.33	585.6	460.44	3.1	3.17	29.01	24.51	53.52	1.21	104.9	101.24	206.79	35.45	36.92	108.2
2	1	Control	0	69	14	0	0	0	29	26	11	10	7	6	9	6	23	11	49	1	0	0	0	0	6518	1359.95	1070.96	281.751	533.34	537.621	7.2405	955.2	6.747	1193.41	238.209	438.195	509.764	3.288	3.459	16.0185	16.2195	32.238	0.738	72.8445	75.6465	148.986	27.513	27.441	81.1755
2	1	Control	0	72	14	0	0	0	29	26	21	21	7	6	11	7	14	14	31	1	0	0	0	0	6518	1382.36	1079.62	287.448	578.828	500.787	15.2921	967.257	6.4015	1208.66	241.406	495.182	456.784	3.1185	3.283	18.0359	18.8155	36.8528	0.7968	89.1078	89.085	178.782	27.3571	29.5372	92.2178
2	1	Control	0	72	14	0	0	0	30	28	16	17	9	8	6	4	20	13	41	1	0	0	0	0	6518	1382.36	1079.62	287.448	578.828	500.787	15.2921	967.257	6.4015	1208.66	241.406	495.182	456.784	3.1185	3.283	18.0359	18.8155	36.8528	0.7968	89.1078	89.085	178.782	27.3571	29.5372	92.2178
2	1	Control	0	92	6	0	0	0	28	16	9	7	6	5	3	2	20	12	36	1	0	4	0	0	6518	964.634	709.073	250.726	400.84	308.233	4.8351	620.89	5.3215	828.988	208.098	332.54	283.515	2.6765	2.645	11.8289	11.3354	23.1672	1.0514	52.3253	52.3611	104.879	19.548	18.0302	68.1654
2	1	Control	0	94	6	0	0	0	27	12	5	7	6	5	3	3	18	15	51	1	0	0	0	0	6518	1048.69	735.992	308.899	446.456	289.536	3.8023	634.255	5.3229	876.864	242.608	364.313	266.14	2.665	2.6579	12.9075	11.9934	24.9037	1.0943	55.3735	56.6896	112.572	23.3645	22.0255	74.1203
2	1	Control	0	68	14	1	0.5	0.5	29	26	20	16	8	6	7	5	17	17	22	2	0	0	0	0	6518	1170.19	934.587	234.088	529.669	404.918	1.5178	794.893	6.4173	982.736	187.842	425.509	367.867	3.2072	3.2101	8.174	6.981	15.155	0.8926	74.2472	73.6893	148.54	26.5935	26.6736	76.3972
2	1	Control	0	76	12	0	0	0	30	27	9	8	11	8	6	5	14	10	34	1	0	1	1	1	6518	1330.8	1049.11	274.564	572.83	476.278	7.1239	913.417	7.2655	1138.89	225.475	467.635	438.658	3.5777	3.6878	10.5199	9.2238	19.7437	0.9727	78.0393	81.0119	159.538	29.8416	30.1821	91.775
2	1	Control	0	78	12	0	0	0	30	29	16	16	8	6	5	3	21	14	24	1	0	1	0	0	6518	1303.92	1023.53	270.399	561.595	461.932	9.9965	894.216	6.8422	1118.84	224.628	458.567	425.652	3.3732	3.469	11.8977	10.5973	22.4964	1.1144	77.2597	79.4012	156.986	32.264	28.971	89.6037
2	1	Control	0	81	12	0	0	0	30	28	15	15	9	7	6	4	16	15	35	1	0	0	0	0	6518	1372.84	1036.33	325.402	592.376	443.953	11.1122	904.765	7.0696	1175.54	270.773	479.9	413.753	3.5048	3.5648	12.5213	11.0293	23.552	1.1215	79.3105	82.1429	162.031	34.1764	31.7016	94.7472
2	1	Control	0	67	16	0	0	0	30	26	20	20	9	8	7	5	22	17	36	2	0	0	0	0	354	1436.03	1120.02	310.43	650.97	469.05	5.58	966.07	7.5	1218.55	252.47	535.61	424.89	3.68	3.82	16.05	12.84	28.89	0.88	95.56	98.25	195.24	33.08	36.3	97.15
2	1	Control	0	75	12	0	0	0	29	29	8	7	9	7	7	5	16	12	33	1	0	2	0	0	6518	1159.76	921.889	236.137	535.965	385.924	1.7366	806.793	5.8193	1002.91	196.12	449.435	355.622	2.8696	2.9497	9.2082	9.4042	18.6152	0.6609	77.4864	78.0586	155.973	27.3885	30.8132	83.0068
2	1	Control	0	78	12	0	0	0	30	29	12	13	8	6	6	4	15	9	32	1	0	0	0	0	6518	1177.52	920.523	254.872	535.753	384.77	2.1215	802.603	5.7936	1018.38	215.773	450.256	350.225	2.9669	2.8267	10.2011	10.327	20.5295	0.7124	77.6592	76.4046	154.725	30.28	32.782	84.7274
2	1	Control	0	78	12	0	0	0	30	28	9	12	8	7	6	4	19	14	29	1	0	0	0	0	6518	1177.52	920.523	254.872	535.753	384.77	2.1215	802.603	5.7936	1018.38	215.773	450.256	350.225	2.9669	2.8267	10.2011	10.327	20.5295	0.7124	77.6592	76.4046	154.725	30.28	32.782	84.7274
2	1	Control	0	56	25	2	0	0	30	29	12	12	10	8	8	5	21	14	33	1	0	2	0	0	6499	1203.41	945.286	257.731	543.957	401.329	0.396	833.454	5.941	1047.94	214.484	467.834	365.224	2.973	2.968	5.2	5.215	10.415	0.436	83.764	82.353	166.622	25.668	28.082	92.256
2	1	Control	0	55	16	1	0	0	30	29	21	17	12	8	12	7	26	25	16	1	0	0	0	0	6499	1547.48	1210.37	336.639	663.933	546.434	0.475	1079.56	6.838	1369.71	290.152	575.531	503.552	3.313	3.525	16.56	13.941	30.502	0.808	104.584	103.201	208.89	32.638	36.391	114.002
2	1	Control	0	57	16	1	0	0	30	30	16	15	11	8	11	7	31	25	14	1	0	0	0	0	6499	1597.24	1236.06	361.08	677.75	558.31	0.1	1088.47	7.5	1386.48	298.01	585.6	502.77	3.52	3.98	17.71	14.93	32.64	0.82	104.98	106.28	212.3	34.55	34.74	117.18
1	1	Control	0	78	12	0	0.5	1	25	30	13	10	7	6	4	4	24	11	26	1	0	2	0	0	6518	1421.93	1073.86	335.538	590.041	483.819	12.5284	944.56	6.5746	1229.38	284.825	485.434	446.62	3.2844	3.2902	26.8749	23.9496	50.8273	1.6923	85.0951	87.1007	172.592	33.029	28.9191	91.7456
1	1	Control	0	55	18	1	0	0	30	29	19	16	9	7	8	6	27	13	28	1	0	0	0	0	6499	1497.8	1190.3	307.393	644.662	545.636	0.106	1040.75	5.722	1301.11	260.357	542.896	497.748	2.693	3.029	24.949	8.988	33.942	0.743	96.468	93.989	191.317	32.566	31.268	110.245
2	1	Control	0	75	16	0	0	0.5	30	29	24	25	10	7	10	7	20	13	79	1	0	0	0	0	8354	1291.05	941.5	347.8	576.12	365.38	1.75	811.05	6.76	1073.88	262.83	480.85	328.47	3.29	3.47	7.68	6.26	13.94	1.43	87.09	91.19	179.59	29.87	28.5	89.83
1	1	Control	0	76	16	1	0	0	30	29	15	13	9	7	5	4	22	11	37	1	0	0	0	0	3630	1705.38	1240.83	460.9	738.8	502.03	3.65	1087.68	7.04	1445.81	358.13	632.98	451.05	3.46	3.58	22.65	22.02	44.67	1.36	116.33	119.7	238.06	41.97	38.03	120.4
1	1	Control	0	24	13	0	0	0	29	29	15	15	8	6	6	4	28	12	23	1	0	2	0	0	8354	1459.31	1201.86	257.45	703.74	498.12	0	1037.95	6.52	1240.16	202.21	589.79	448.16	3.29	3.23	5.47	4.1	9.57	0.62	100.68	102.24	204.25	37.22	40.37	114.84
1	1	Control	0	84	6	0	0	0	23	22	5	7	6	5	2	2	16	13	65	1	0	1	0	0	6518	1246.19	923.367	309.284	467.184	456.183	13.5405	803	6.0555	1055.67	252.669	359.931	429.63	2.991	3.0645	8.1615	8.9925	17.1555	1.074	57.096	64.287	121.83	22.167	21.1845	65.334
2	1	Control	0	66	18	0	0	0	28	30	18	16	11	7	8	5	27	17	24	1	0	0	1	1	6499	1464.47	1141.39	323.04	631.41	509.98	0.04	986.15	7.1	1248.92	262.77	530.84	455.27	3.49	3.61	11.31	8.22	19.53	0.96	95.28	92.85	189.54	30.81	29.38	100.84
2	1	Control	0	60	14	0	0	0	29	28	8	8	6	5	4	4	18	24	37	2	0	3	0	0	6499	1301.84	1076.8	224.543	590.427	486.375	0.492	929.53	6.758	1121.22	191.693	491.859	437.179	3.337	3.421	5.667	5.812	11.481	0.504	88.844	88.464	177.851	24.753	28.691	96.219
1	1	Control	0	69	17	1	0	0	28	27	6	6	9	7	10	7	15	12	22	1	0	2	0	0	6499	1398.26	1073.35	324.692	589.258	484.09	0.215	915.862	6.709	1181.78	265.918	484.497	431.15	3.258	3.451	11.221	9.099	20.32	0.96	85.499	84.639	170.822	29.892	27.19	93.231
1	1	Control	0	73	17	1	0	0	29	29	19	19	12	8	12	7	14	9	25	1	0	0	0	0	6499	1444.38	1089.46	354.77	619.34	470.12	0.15	916.85	6.76	1207.47	290.62	503.64	413.06	3.34	3.41	11.38	9.38	20.76	1.04	88.97	86.13	176.09	32.59	29.4	95.63
2	1	Control	0	55	16	0	0	0	30	28	21	22	8	6	5	4	16	13	21	1	0	0	0	0	6499	1383.8	1121.53	262.23	626.3	495.23	0.04	970.2	7.22	1164.94	194.74	529.65	440.51	3.42	3.8	3.48	4	7.48	0.28	96.83	94.17	192.17	30.04	32.32	92
2	1	Control	0	79	18	0	0	0	29	29	19	19	6	6	11	7	22	18	29	1	0	0	0	0	3630	1321.82	917.7	365.65	590.1	327.6	38.47	818.01	5.94	1103.13	285.12	486.39	293.15	2.94	3	7.96	6.99	14.95	0.93	79.33	81.14	161.18	33.7	32.64	100.83
2	1	Control	0	23	16	0	0	0	29	27	17	19	12	8	9	7	18	12	16	1	0	1	1	1	8354	1312.91	1026.18	280.08	639.45	386.73	6.65	895.97	6.62	1138.1	242.13	541.69	347.64	3.25	3.37	9.81	7.88	17.69	0.74	96.19	94.83	191.87	34.28	36.91	105.87
2	1	Control	0	76	16	0	0	0	30	29	16	16	9	7	3	3	25	17	43	1	0	0	0	0	8361	1461.57	1105.83	350.35	656.27	449.56	5.39	968.84	6.84	1261.91	293.06	557.89	405.57	3.33	3.5	14.1	17.38	31.49	0.94	98.01	96.93	195.84	31.45	33.14	107.98
1	1	Control	0	66	16	1	0	0.5	26	26	9	11	8	7	6	4	22	11	24	1	0	0	0	0	2289	1481.43	1142.18	335.8	662.9	479.28	3.45	987	6.24	1268.34	281.33	544.27	439.29	3.37	2.88	7.96	8.27	16.22	1.21	95.42	96.54	192.76	34.38	32.06	111.56
1	1	Control	0	83	12	0	0	0	27	28	13	12	8	6	5	4	16	14	45	2	0	0	0	0	6518	1348.47	990.683	352.9	551.987	438.696	4.888	860.513	6.0053	1159.47	298.959	453.687	401.938	3.1428	2.8624	22.2372	19.7009	41.9382	2.1715	76.1902	75.9442	152.303	28.3612	28.8261	87.9418
1	1	Control	0	73	18	0	0	0	29	30	15	14	11	8	7	5	20	8	21	1	0	0	0	0	8361	1306.65	992.65	310.148	560.963	431.687	3.8517	850.697	6.0349	1111.45	260.753	468.441	378.405	2.9352	3.0997	14.0147	8.3204	22.3351	1.0948	81.2457	81.3227	163.595	25.7101	27.1814	91.1556
2	1	Control	0	71	12	0	0	0	29	29	20	20	8	6	8	6	22	15	35	1	0	1	0	0	3630	1628.88	1211.17	416.21	738.9	472.27	1.5	1050.01	8.01	1384.75	334.75	620.56	428.01	3.94	4.07	24.9	20.87	45.78	1.19	113.25	108.9	222.74	35.17	36.52	125.62
2	1	Control	0	56	16	1	0	0	30	29	18	15	8	6	7	5	24	18	18	1	0	1	0	0	6499	1323.52	1066.36	257.109	586.229	480.126	0.059	938.729	6.907	1158.83	220.105	497.49	441.18	3.739	3.168	11.809	17.3579	29.1679	0.627	83.3467	80.0157	163.679	27.2319	31.1869	106.91
2	1	Control	0	62	16	1	0	0	29	30	15	15	6	6	6	4	24	20	16	1	0	0	0	0	6499	1345.72	1050.65	294.7	571.09	479.56	0.37	910.12	7.25	1153.96	243.84	481.84	428.03	3.77	3.48	10.11	14.98	25.09	0.75	78.45	76.88	155.67	25.9	30.9	104.06
2	1	Control	0	80	18	1	0	0	30	30	18	17	6	5	6	4	28	21	33	1	0	0	0	0	6061	1157.26	854.46	294.95	537.5	316.96	7.85	742.41	6.07	989.29	246.88	444.58	289.98	3.06	3.01	11.1	9.89	20.99	1.34	71.77	75.07	147.56	28.03	28.09	85.1
2	1	Control	0	81	16	1	0	0	29	28	13	14	11	8	8	5	16	10	27	1	0	2	0	0	6499	1239.27	883.35	355.22	534.65	348.7	0.7	754.58	5.83	1055.69	301.11	434.96	318.93	2.88	2.96	20.35	25.13	45.48	1.38	72.89	73.37	146.7	23.77	27.63	79.62
1	1	Control	0	48	20	1	0	0	30	30	19	16	12	8	10	6	27	17	16	1	0	1	0	0	6499	1505.36	1189.29	315.924	657.852	531.434	0.154	1045.4	6.932	1313.16	267.754	563.159	482.091	3.483	3.449	5.526	5.231	10.757	0.443	95.5102	94.7552	191.195	35.4921	38.9061	115.356
2	1	Control	0	78	11	0	0	0	26	27	9	6	8	7	3	3	15	15	29	1	0	1	0	0	6518	1165.42	870.508	275.544	478.671	391.837	19.365	770.984	6.315	1002.21	231.228	378.185	373.506	3.015	3.3	10.3665	8.94	19.3065	1.1295	54.0735	62.025	116.51	25.1025	22.5975	79.0515
1	1	Control	0	76	12	0	0	0	30	28	10	11	8	6	7	5	16	15	30	1	0	0	0	0	1354	1479.27	1122.83	355.692	641.806	481.021	0.752	980.615	7.459	1276.47	295.855	538.681	441.182	3.731	3.728	17.434	15.169	32.603	1.869	89.92	90.851	181.238	29.592	29.959	109.976
2	1	Control	0	92	16	0	0	0	26	16	16	13	12	8	9	6	12	8	40	1	0	1	0	0	5783	1378.34	871.423	483.911	527.184	344.239	23.01	799.539	5.601	1210.97	411.428	455.741	320.788	2.553	3.048	34.903	26.922	61.833	1.767	81.519	83.031	165.086	22.847	26.651	87.675
2	1	Control	0	61	14	0	0	0	30	29	19	18	11	8	7	5	34	18	17	1	0	0	1	1	6499	1434.04	1124.77	308.776	612.939	511.828	0.499	988.793	6.961	1251.89	263.094	516.917	471.377	3.476	3.485	12.037	9.282	21.319	1.063	93.508	93.23	187.582	28.649	31.696	104.374
2	1	Control	0	63	14	0	0	0	29	29	21	19	10	8	7	6	33	22	15	1	0	0	0	0	6499	1454.09	1138.14	315.24	626.94	511.2	0.71	988.07	6.93	1242.63	254.57	527.4	459.95	3.44	3.49	13.61	10.03	23.64	1.34	95.18	95.31	191.45	27.77	33.6	106.14
1	1	Control	0	56	19	1	0	0	29	29	14	15	7	6	6	4	34	15	17	1	0	0	0	0	6499	1583.19	1269.66	313.427	681.899	587.762	0.103	1110.79	7.254	1374.82	264.03	579.631	531.056	3.647	3.607	7.483	7.456	14.939	0.737	102.895	100.94	204.829	32.284	35.811	119.002
2	1	Control	0	67	13	0	0	0	27	27	17	19	10	8	8	5	26	12	24	1	0	0	0	0	6499	1591.21	1135.12	454.99	665.26	469.86	1.1	994.85	6.82	1380.63	385.78	567.2	426.55	3.34	3.48	25.28	25.76	51.04	1.71	102.65	102.31	206.15	30.8	33.85	111.05
2	1	Control	0	87	16	0	0	0	28	29	15	12	8	7	7	5	16	14	34	5	0	0	0	0	6518	1279.13	934.284	344.336	562.019	372.265	0.512	800.412	6.793	1087.57	287.157	466.315	333.585	3.436	3.357	12.721	11.191	23.912	0.996	80.445	78.381	159.11	28.345	27.936	91.721
2	1	Control	0	68	12	1	0	0	30	30	16	15	10	8	5	4	18	14	26	1	0	1	0	0	6499	1179.82	901.555	277.802	498.069	403.486	0.464	769.983	6.028	1006.93	236.944	414.07	355.449	2.945	3.083	6.442	8.128	14.571	0.683	74.6618	71.9778	147.219	25.0969	28.0689	77.5388
1	1	Control	0	85	18	0	0	0	29	26	13	14	8	6	7	5	10	8	24	1	0	0	0	0	4935	1616.54	1101.29	493.219	622.555	478.733	22.0284	979.042	7.0956	1397.59	418.553	522.242	434.771	3.3672	3.7284	43.5096	41.0844	84.612	3.0876	90.5232	91.1208	182.088	30.1332	29.6292	104.504
2	1	Control	0	71	14	0	0	0	30	24	13	12	5	5	4	4	14	12	28	2	0	1	0	0	6518	1087.47	842.959	242.34	457.426	385.533	2.169	719.046	5.517	910.351	191.305	354.267	362.659	2.727	2.79	7.095	6.669	13.764	0.588	60.615	63.642	124.516	23.961	22.0785	68.286
2	1	Control	0	75	14	0	0.5	1	26	24	12	8	5	5	2	2	21	12	38	2	0	3	1	1	6518	1044.56	820.148	222.629	453.622	366.526	1.7867	700.938	5.3301	881.766	180.828	365.412	333.739	2.6036	2.7266	8.1926	7.5617	15.7543	0.6795	61.3922	64.3734	126.032	22.0915	22.8998	71.0997
2	1	Control	0	67	18	0	0	0	30	29	15	19	12	8	9	6	24	20	16	1	0	0	0	0	6499	1347.91	1043.92	301.779	574.659	469.266	2.209	922.258	6.344	1176.18	253.927	486.816	433.233	3.137	3.207	10.649	9.638	20.288	0.938	84.656	83.128	168.441	28.041	30.077	95.079
2	1	Control	0	70	18	0	0	0	30	30	16	16	5	5	6	4	21	15	20	1	0	2	0	0	6499	1407.31	1079.86	325.96	621.32	458.54	1.49	944.36	6.8	1207.33	262.97	523.72	419.15	3.33	3.48	12.05	10.28	22.33	0.98	87.19	87.85	175.78	32.76	34.73	104.19
2	1	Control	0	87	15	0	0	0	30	28	21	21	12	8	8	5	15	10	38	2	0	6	0	0	9661	1176.86	823.59	332.45	574.64	248.95	20.82	723.27	5.18	1002.51	279.24	478.64	223.81	2.48	2.7	15.76	14.28	30.04	1.28	83.93	84.97	169.27	29.99	31.13	87.08
2	1	Control	0	55	16	1	0	0	29	30	21	18	7	6	6	5	40	24	33	1	0	0	0	0	6499	1034.43	811.097	223.109	467.477	343.62	0.22	698.139	5.822	879.597	181.458	387.175	310.744	2.913	2.909	7.592	7.005	14.597	0.932	69.405	68.25	138.179	24.42	24.124	71.652
2	1	Control	0	70	16	0	0	0	28	24	16	13	10	8	8	5	21	18	23	1	0	0	0	0	3630	1389.44	1073.83	310.39	627.65	446.18	5.22	934.13	5.74	1177.23	243.1	531.35	397.56	2.96	2.78	6.68	9.04	15.72	0.86	91.86	92.32	185.14	34.12	37.6	116.26
2	1	Control	0	77	12	0	0	0	25	20	6	5	6	6	3	3	14	10	59	2	0	0	0	0	6518	1221.98	962.397	227.625	491.436	470.961	31.9545	860.871	6.12	1044.3	183.428	390.192	438.745	3.009	3.111	8.385	9.393	17.784	1.179	67.0005	67.293	134.993	25.4715	21.0555	75.036
1	1	Control	0	79	12	0	0	0	28	29	7	6	8	6	6	5	13	12	30	1	0	3	0	0	1354	1557.36	1072.3	472.186	652.495	419.804	12.876	938.455	7.137	1332.24	393.786	539.272	386.307	3.515	3.622	41.428	41.397	82.828	2.413	90.811	93.386	185.042	31.138	27.146	92.825
1	1	Control	0	80	20	0	0	0	30	29	16	17	9	7	9	6	18	10	22	1	0	1	0	0	6499	1301.28	964.633	335.445	567.12	397.513	1.204	852.389	5.271	1146.66	294.272	485.138	366.047	2.94	2.331	13.593	15.989	29.586	0.963	85.898	83.229	169.699	33.597	31.922	90.217
1	1	Control	0	86	20	0	0	0	28	27	14	13	6	6	6	4	21	13	25	1	0	0	0	0	6499	1324.94	955.76	368.19	552.68	403.08	0.99	838.89	4.88	1151.38	312.49	468.73	369.16	2.94	1.93	16.27	18.19	34.47	1.2	81.83	79.28	161.8	32.65	31.08	87.46
2	1	Control	0	78	18	1	0	0	29	26	14	12	6	6	5	4	19	11	22	1	0	0	0	0	3630	1318.18	890.88	411.17	572.39	318.49	16.13	769.53	6.24	1113.77	344.24	471.08	282.32	2.95	3.29	31.48	30.11	61.6	2.04	83.49	82.97	167.19	24.56	27.95	83.03
2	1	Control	0	82	18	1	0	0	26	29	17	18	8	6	4	3	16	9	40	1	0	1	0	0	3630	1328.63	871.81	439.92	561.96	309.85	16.9	752.19	6.01	1122	369.82	460.98	274.31	2.9	3.1	36.55	36.27	72.83	2.27	82.58	81.36	164.49	24.48	27.69	79.5
2	1	Control	0	80	14	0	0	0	30	29	18	17	7	6	6	4	23	15	39	1	0	0	0	0	9661	1417.97	1043.73	372.57	613.94	429.79	1.67	897.46	6.46	1206.05	308.59	514.07	381.72	3.08	3.38	14.66	8.78	23.43	1.03	95.07	95.54	191.91	29.83	34.24	100.23
2	1	Control	0	62	16	0	0	0	29	27	17	12	11	8	12	7	33	22	18	1	0	0	0	0	6499	1280.1	1039.33	240.689	566.909	472.424	0.08	918.05	6.343	1123.32	205.269	486.5	431.47	3.309	3.034	4.676	5.054	9.73	0.512	83.929	83.286	167.855	30.952	31.976	102.205
2	1	Control	0	64	16	0	0	0	29	30	11	12	7	5	8	7	30	18	19	1	0	0	0	0	6499	1306.66	1033.19	273.39	561.82	471.37	0.08	905.29	6.33	1127.11	221.82	479.09	426.12	3.13	3.2	4.75	5.26	10.02	0.59	83.12	81.45	165.3	30.65	30.06	97.53
2	1	Control	0	66	16	0	0	0	30	29	16	15	7	6	7	6	20	15	25	1	0	2	0	0	6499	1323.5	1028.58	294.83	592.36	436.22	0.09	903.3	6.56	1146.24	242.94	500.08	403.13	3.31	3.26	5.28	5.81	11.09	0.62	84.98	86.56	172.15	31.04	29.73	104.56
1	1	Control	0	66	14	0	0	0	25	28	12	10	9	8	5	4	31	20	24	1	0	0	0	0	6061	1355.07	1111.66	241.624	600.545	511.116	1.7861	959.133	6.0977	1157.6	198.469	496.028	461.323	3.043	3.0547	18.2949	12.251	30.5478	0.9561	83.7714	85.6288	170.874	33.4834	33.5605	94.9696
1	1	Control	0	74	14	0	0	0	29	30	15	19	6	6	3	3	25	15	39	1	0	0	1	1	6061	1367.69	1004.88	359.609	548.014	456.867	3.204	869.526	6.007	1166.76	297.229	447.02	419.302	2.979	3.028	29.875	19.948	49.823	1.632	75.786	75.043	151.327	29.51	27.42	86.018
1	1	Control	0	59	16	0	0	0	29	29	15	14	7	6	7	5	26	16	22	1	0	0	0	0	6499	1557.22	1215.52	340.412	685.348	530.167	1.294	1067.2	7.716	1360.56	293.363	575.434	490.471	3.893	3.823	11.822	11.549	23.371	1.093	103.375	102.056	206.337	34.2481	36.7321	111.17
1	1	Control	0	61	16	0	0	0	30	30	18	16	10	7	5	4	26	16	23	1	0	0	0	0	6499	1573.75	1232.94	340.55	686.65	546.29	0.26	1064.4	7.93	1348.39	283.99	575.53	488.62	3.96	3.97	12.86	12.01	24.87	1.18	100.57	101.06	202.63	38.25	36.91	110.22
1	1	Control	0	63	16	0	0	0	29	28	15	17	7	6	5	4	26	18	23	1	0	0	0	0	6499	1578.87	1187.73	390.36	682.13	505.6	0.78	1027.05	7.62	1351.92	324.87	566.04	460.23	3.83	3.79	13.83	13.09	26.92	1.21	101.22	100.75	202.83	35.6	35.52	109.18
2	1	Control	0	81	14	0	0	0	27	26	5	3	8	7	6	4	23	11	34	1	0	0	0	0	1354	1256.22	934.628	319.919	550.097	384.531	1.676	813.785	6.202	1089.75	275.966	462.854	349.255	3.059	3.143	21.057	19.763	40.824	1.193	82.33	81.793	164.553	27.82	27.575	84.161
1	1	Control	0	68	15	0	0	0	29	30	16	14	9	7	9	6	17	12	23	2	0	2	0	0	9661	1513.66	1173.34	338.95	639.5	533.84	1.37	1012.94	6.77	1282.53	269.6	540.02	471.55	3.24	3.53	17.74	14.29	32.02	1.08	89.45	93.72	184.31	29.71	31.57	116.82
2	1	Control	0	52	14	1	0	0	28	26	10	8	9	7	9	6	20	20	28	1	0	1	0	0	6499	1421.5	1167.34	254.002	639.909	527.43	0.16	1003.78	7.193	1217.41	213.628	530.064	473.559	3.558	3.635	3.257	4.542	7.8	0.436	91.498	88.735	181.454	31.424	31.226	106.787
2	1	Control	0	78	14	0	0	0	26	23	11	12	9	7	6	4	21	11	40	1	0	7	0	0	6518	1241.26	924.293	278.957	545.338	378.955	38.0101	838.441	6.0296	1073.9	235.454	450.224	350.47	2.9411	3.0885	13.8116	7.7906	21.6036	0.8769	77.1647	81.7194	159.462	24.3359	27.4029	90.0536
2	1	Control	0	80	14	0	0	0	28	24	12	11	9	6	6	4	15	10	54	1	0	7	0	0	6518	1348.35	947.801	343.652	556.847	390.954	56.9002	874.822	5.8809	1154.05	279.23	461.982	356.971	2.7981	3.0828	13.4497	7.2613	20.711	0.7882	80.7584	83.7753	165.495	24.5219	27.1598	94.0994
2	1	Control	0	84	16	0	0	0	29	27	12	14	5	5	7	5	14	11	44	5	0	6	0	0	6518	1225.23	868.652	353.706	517.006	351.646	2.871	744.377	5.374	1040.3	295.919	422.408	319.098	2.63	2.744	15.868	14.333	30.203	1.731	77.274	74.762	152.745	21.471	19.782	85.039
2	1	Control	0	78	12	0	0	0	29	28	17	16	7	4	7	3	14	17	30	1	0	1	0	0	6518	1394.33	999.586	333.889	601.877	397.709	60.8537	917.925	6.197	1206.65	288.722	497.879	359.352	3.0699	3.1271	26.0867	23.1942	49.2967	1.6809	83.9621	88.2351	172.689	27.3041	29.4069	105.49
2	1	Control	0	80	12	0	0.5	1	27	25	12	9	10	7	8	5	11	7	38	1	0	2	1	1	6518	1447.67	950.88	402.895	609.758	341.122	93.8942	904.896	6.001	1245.89	340.99	495.582	316.062	2.9569	3.0441	30.5327	27.7604	58.3017	2.0957	81.9309	88.0205	170.702	29.9992	27.0895	103.13
1	1	Control	0	73	18	1	0	0	30	30	9	8	9	7	4	4	26	12	64	1	0	0	0	0	6061	1505.64	1058.74	440.521	637.655	421.085	6.3838	917.377	5.8447	1290.92	373.547	524.129	386.864	2.9492	2.8955	25.2217	25.1494	50.3769	2.1543	90.9501	91.6171	182.924	29.7304	28.8662	93.7558
1	1	Control	0	60	14	0	0	0	28	29	14	14	10	7	8	5	18	6	28	1	0	0	0	0	6499	1630.63	1277.74	352.82	711.97	565.77	0.07	1103.99	7.83	1399.18	295.18	592.14	511.78	3.87	3.96	12.25	7.62	19.87	0.82	105.1	103.74	209.9	35.07	39.17	113.89
2	1	Control	0	64	14	0	0	0	30	27	13	15	8	6	8	6	31	18	26	1	0	0	0	0	6499	1206.93	925.789	280.713	516.801	408.988	0.433	800.978	5.508	1040.2	239.226	429.205	371.341	2.779	2.729	6.156	6.12	12.276	1.105	72.3558	73.1948	145.801	25.6789	23.4689	86.0237
2	1	Control	0	70	14	0	0	0	29	30	18	17	6	5	6	4	29	16	21	1	0	0	0	0	6499	1234.84	926.85	307.93	523.77	403.08	0.06	793.4	5.61	1040.79	247.39	431.32	362.02	2.82	2.79	7.06	6.58	13.64	1.37	70.92	72.53	144.15	26.15	23.91	83.73
2	1	Control	0	74	14	1	0	0	29	24	5	6	7	4	2	2	16	15	42	1	0	9	1	3	6518	1306.93	974.524	298.756	537.054	437.47	33.6525	875.23	6.5889	1122.02	246.786	443.233	398.416	3.3488	3.2401	14.9015	12.7715	27.673	1.0986	72.9899	71.1245	144.558	29.7687	27.3712	91.2531
1	1	Control	0	81	18	1	0	0	30	30	13	12	8	6	8	5	23	10	18	1	0	0	0	0	8361	1437.68	1067.07	370.33	635.27	431.8	0.28	926.53	6.22	1247.36	320.83	535.83	390.43	3.22	3	36.4	42.34	78.74	1.93	90.45	90.77	181.74	31.11	29.88	104.65
1	1	Control	0	47	16	1	0	0	30	30	19	14	10	7	8	6	21	17	14	1	0	1	0	0	6499	1494.92	1211.99	282.102	659.552	552.436	0.827	1072.26	6.74	1305	232.743	561.149	510.279	3.341	3.399	7.723	5.787	13.51	0.855	100.224	96.9112	197.942	32.4911	36.2321	113.737
1	1	Control	0	47	16	1	0	0	30	30	15	10	8	7	9	6	25	20	13	1	0	0	0	0	6499	1494.92	1211.99	282.102	659.552	552.436	0.827	1072.26	6.74	1305	232.743	561.149	510.279	3.341	3.399	7.723	5.787	13.51	0.855	100.224	96.9112	197.942	32.4911	36.2321	113.737
2	1	Control	0	76	16	1	0	0	28	27	13	9	8	8	9	7	15	11	33	1	0	0	0	0	6499	1352.17	1030.3	321.414	599.52	430.778	0.458	877.96	5.986	1154.77	276.809	492.255	385.247	2.967	3.019	18.305	13.194	31.499	1.401	90.749	87.387	178.724	27.848	29.864	97.1
2	1	Control	0	83	22	0	0	0	29	26	12	13	10	7	7	4	20	20	32	1	0	0	0	0	6518	1249.33	932.073	310.509	541.03	391.043	6.7491	802.649	5.5417	1066.79	264.142	437.228	358.672	2.5434	2.9983	18.5764	9.4169	27.9962	1.3261	75.7275	77.0064	152.837	25.7417	25.9206	87.5462
2	1	Control	0	86	22	0	0	0	30	27	13	10	11	8	10	6	22	18	37	1	0	0	1	1	6518	1340.09	941.393	389.225	537.552	403.841	9.4729	814.076	5.3587	1146.24	332.167	433.473	371.131	2.4676	2.8911	20.0072	10.1037	30.1109	1.3404	72.9061	74.2179	147.524	27.6661	25.3873	87.0739
1	1	Control	0	86	18	0	0	0	29	29	13	12	8	6	7	5	19	14	23	1	0	0	0	0	4032	1456.22	1027.87	415.25	566.17	461.7	13.1	906.88	6.3	1253.13	346.26	465.28	428.5	3.14	3.16	19.02	23.33	42.36	1.46	82.3	85.01	168.3	27.99	26.81	86.48
2	1	Control	0	87	14	1	0	0	30	27	13	10	8	6	4	3	22	13	63	1	0	1	0	0	6499	1349.79	950.292	392.363	562.526	387.766	7.131	830.775	6.032	1170.63	339.854	471.36	352.284	2.913	3.119	27.667	23.489	51.157	2.139	84.049	81.105	166.033	28.186	26.055	85.807
2	1	Control	0	75	14	0	0.5	1.5	27	20	9	6	4	4	6	4	14	16	34	2	0	2	0	0	6518	1215.73	930.992	282.163	516.275	414.717	2.577	793.324	6.416	1030.28	236.96	415.472	375.281	3.214	3.202	8.554	9.736	18.29	0.964	70.413	70.006	140.886	26.437	25.594	82.951
2	1	Control	0	77	14	0	0.5	1.5	30	27	12	12	6	6	6	4	11	14	33	2	0	1	0	0	6518	1217.61	923.75	290.307	512.675	411.075	3.548	787.773	6.426	1026.07	238.301	415.776	368.466	3.211	3.215	9.144	10.419	19.563	1.02	70.146	70.228	140.867	25.465	26.111	86.322
2	1	Control	0	78	14	0	0.5	0.5	27	26	11	11	4	4	7	5	13	14	43	2	0	0	0	0	6518	1233.34	943.05	289.294	531.667	411.383	0.998	793.982	6.634	1022.05	228.069	420.457	372.527	3.273	3.361	9.309	10.529	19.838	1.038	71.058	70.142	141.919	26.418	25.714	84.116
2	1	Control	0	61	18	0	0	0	30	30	19	20	11	8	6	5	23	13	20	1	0	0	0	0	6499	1242.97	973.459	269.174	547.786	425.673	0.335	843.514	6.684	1066.9	223.387	459.979	383.2	3.342	3.342	5.56	5.33	10.89	0.63	79.468	80.203	160.307	24.503	24.819	91.187
2	1	Control	0	82	12	0	0	0	28	24	2	2	6	4	6	4	13	7	47	1	0	1	0	0	6518	1165.37	878.047	280.467	485.337	392.71	6.8565	756.687	5.323	997.645	240.958	389.896	359.951	2.6121	2.7108	17.1233	19.8169	36.9402	1.7967	62.5937	65.2959	128.024	25.0398	26.5919	72.8376
2	1	Control	0	69	16	0	0	0	30	27	13	11	12	8	11	7	23	11	26	1	0	0	0	0	6061	1321.02	1006.87	313.307	583.563	423.303	0.8506	858.592	6.4502	1119.62	261.03	477.67	380.072	3.21	3.2402	12.706	11.6289	24.3379	1.3369	81.5693	80.1601	162.434	32.2099	32.3359	91.6942
2	1	Control	0	72	16	1	0	0	30	28	20	17	11	8	6	4	23	17	39	1	0	0	0	0	6518	1192.63	899.946	291.275	541.023	358.923	1.4133	780.933	5.9022	1029.24	248.303	444.204	335.316	2.9053	2.9969	14.8257	11.105	25.9306	1.4419	70.7081	72.1657	143.203	25.6531	29.7186	87.7954
2	1	Control	0	69	7	0	0.5	1.5	30	27	12	7	6	5	2	2	23	11	40	1	0	5	1	1	6518	1158.36	939.763	216.475	533.02	406.743	2.1172	816.284	6.556	988.24	171.956	436.41	377.762	3.0999	3.4561	5.7163	5.157	10.8733	0.7238	72.6886	72.5541	145.964	32.8245	29.3899	86.164
2	1	Control	0	72	7	0	0	0	28	29	7	8	5	4	4	2	25	15	33	1	0	7	0	0	6518	1190.15	954.163	233.581	523.005	431.158	2.4104	827.367	6.579	1018.26	190.897	427.57	397.386	3.2144	3.3646	6.3501	5.7421	12.0922	0.8097	69.6166	68.5079	138.84	31.6561	27.6349	88.1963
2	1	Control	0	70	16	1	0	0	29	30	16	15	7	6	6	5	14	8	34	1	0	0	1	1	3630	1344.77	1014.68	329.15	583.49	431.19	0.94	881.53	6.72	1150.42	268.89	488.85	391.73	3.33	3.38	9.42	8.41	17.83	1.57	89.87	89.15	179.79	27.4	30.18	93.6
1	1	Control	0	78	20	0	0	0	28	27	11	12	8	6	3	3	16	11	43	5	0	1	0	0	8361	1357.93	999.61	357.7	587.01	412.6	0.62	850.06	6.06	1138.95	288.89	482.19	367.25	2.96	3.09	12	11.05	23.05	1.28	86.4	87.59	175.07	24.76	27.96	88.83
2	1	Control	0	74	18	0	0	0	30	29	20	20	4	4	4	3	29	19	38	1	0	0	0	0	354	1557.8	1092.99	463.78	636.55	456.44	1.03	952.91	6.02	1318.37	365.45	539.95	411.93	2.86	3.16	23.46	22.48	45.95	1.15	97.85	97.24	195.94	34.24	34.16	108.82
1	1	Control	0	70	16	0	0	0	30	26	10	11	8	6	8	5	11	13	28	1	0	1	0	0	3630	1413.29	1111.67	300.42	627.46	484.21	1.2	957.44	7.49	1200.2	242.76	523.04	433.2	3.77	3.72	12.35	16.53	28.88	1.38	95.53	94.54	190.72	29.26	30.97	98.68
1	1	Control	0	74	16	0	0	0	29	23	10	10	6	5	4	3	15	10	31	1	0	0	0	0	3630	1416.83	1084.41	330.82	607.08	477.33	1.6	935.11	7.27	1208.3	273.2	507.81	425.69	3.73	3.54	15.66	19.1	34.76	1.55	93.34	93.05	186.64	28.28	30.09	92.97
2	1	Control	0	86	16	0	0	0	28	28	12	7	8	7	6	4	21	16	33	1	0	1	0	0	5783	1344.76	932.52	405.662	570.385	362.135	6.58	834.193	6.828	1177.5	343.308	490.917	336.696	3.214	3.614	26.57	16.362	42.934	1.435	87.372	87.512	175.759	26.671	29.856	99.312
2	1	Control	0	88	16	0	0	0	29	25	13	16	8	6	8	5	24	9	36	1	0	3	0	0	5783	1338.04	913.794	416.675	569.774	344.02	7.574	815.135	6.765	1173.02	357.884	488.478	319.083	3.224	3.541	28.734	17.119	45.854	1.459	85.492	86.646	172.706	26.878	29.835	96.784
1	1	Control	0	76	12	0	0	0	29	29	14	11	10	8	6	4	16	10	30	1	0	0	0	0	6518	1523.22	1123.28	383.531	578.615	544.667	16.404	992.547	7.017	1320.94	328.394	454.921	521.419	3.5385	3.4785	21.741	23.6655	45.411	2.073	64.6155	71.802	136.661	32.7735	26.067	88.974
1	1	Control	0	60	12	0	0	0	29	29	13	14	12	8	8	6	18	11	20	1	0	0	0	0	6499	1421.5	1080.33	340.642	633.783	446.545	0.526	928.279	6.75	1216.32	288.042	523.749	404.004	3.342	3.408	7.29	11.409	18.701	0.798	93.463	90.462	184.569	30.681	35.408	100.433
1	1	Control	0	62	12	0	0	0	29	28	10	10	7	5	5	4	16	15	19	1	0	1	0	0	6499	1434.5	1078.17	356.21	604.86	473.31	0.12	917.33	6.82	1209.61	292.29	495.96	421.26	3.4	3.42	8.41	12.31	20.73	0.99	86.04	85.36	172.12	26.64	32.93	95.45
1	1	Control	0	64	12	0	0	0	27	26	11	16	6	5	9	6	16	14	25	1	0	0	0	0	6499	1446.05	1075.4	370.54	628.88	446.52	0.11	917.57	6.74	1224.42	306.85	507.48	409.97	3.38	3.36	9.34	12.57	21.91	0.83	87.65	88.41	176.61	27.78	34.31	96.07
2	1	Control	0	73	18	0	0	0	30	29	19	19	9	8	9	6	21	16	34	1	0	0	0	0	9661	1284.48	947.95	328.32	543.63	404.32	8.21	821.93	6.07	1088.16	266.22	454.97	358.75	2.97	3.1	14.88	14.75	29.63	1.49	78.39	78.12	156.97	29.74	31.26	89.15
2	1	Control	0	79	17	0	0	0	29	29	12	11	3	4	4	4	18	14	78	1	0	2	0	0	4935	1400.69	993.51	400.745	579.668	413.842	6.432	861.929	7.1064	1192.45	330.526	485.594	369.902	3.3948	3.7116	39.7584	26.316	66.0756	1.3752	83.904	85.3872	169.712	27.2904	28.2372	100.746
2	1	Control	0	51	18	2	0	0	30	30	20	16	9	7	11	7	30	17	15	1	0	0	0	0	6499	1411.5	1124.15	286.472	633.361	490.79	0.877	990.871	6.856	1236.42	245.551	545.133	444.861	3.366	3.49	6.577	5.843	12.42	0.735	98.115	96.288	194.949	29.373	32.071	107.306
2	1	Control	0	53	18	2	0	0	29	29	19	16	9	7	6	4	32	18	15	1	0	0	0	0	6499	1411.29	1118.76	291.796	634.113	484.651	0.732	986.126	7.024	1236.77	250.647	545.054	440.34	3.511	3.513	6.618	6.026	12.645	0.786	96.647	95.504	192.685	30.573	32.173	107.278
2	1	Control	0	55	18	2	0	0	29	29	18	19	12	8	9	6	32	21	14	1	0	0	0	0	6499	1403.25	1118.06	285.116	614.306	503.752	0.073	968.17	7.22	1204.28	236.114	515.127	452.97	3.633	3.587	6.192	5.354	11.549	0.732	92.418	91.749	184.615	26.348	28.236	95.81
1	1	Control	0	77	16	1	0	0	28	28	21	21	9	7	10	6	24	15	32	1	0	0	0	0	6061	1419.02	1046.09	368.973	579.425	466.669	3.9512	905.905	6.6797	1221.77	315.869	482.23	419.724	3.4189	3.2607	15.5654	15.7822	31.3486	2.2012	80.2538	82.3671	163.219	28.5488	31.7197	89.9853
2	1	Control	0	68	14	0	0	0	29	29	12	11	6	6	4	3	19	11	26	1	0	5	0	0	6518	1231.65	977.645	245.339	547.183	430.462	8.6617	866.81	6.1454	1066.75	199.937	463.442	394.707	2.9926	3.1528	8.1553	8.5072	16.6624	0.9169	80.3924	81.1391	162.268	28.2065	30.0003	86.5736
2	1	Control	0	70	14	0	0	0	27	25	10	12	8	8	2	2	14	12	28	1	0	0	1	1	6518	1223.03	991.718	220.49	548.307	443.411	10.8189	874.089	6.267	1056.14	182.047	459.411	403.859	3.0713	3.1957	8.1868	8.6903	16.8771	0.9484	77.5174	77.9809	156.116	30.9475	31.2965	86.2135
1	1	Control	0	71	12	0	0	0	28	28	8	7	5	4	5	4	14	15	39	2	0	0	1	1	6518	1493.64	1106.65	382.341	590.938	515.716	4.648	953.147	6.978	1274.5	321.355	487.774	460.725	3.355	3.623	30.284	30.631	60.92	1.563	83.583	80.479	164.679	28.805	26.37	95.128
1	1	Control	0	70	21	0	0	0	30	29	16	16	8	6	6	5	26	17	22	1	0	1	0	0	6499	1693.06	1229.82	462.62	709.65	520.17	0.62	1066.72	7.74	1458.57	391.85	593.56	472.54	3.92	3.82	37.79	34.78	72.58	2.52	98.27	98.3	197.68	35.57	35.45	113.72
1	1	Control	0	72	21	0	0	0	30	30	16	17	7	6	3	3	21	14	26	1	0	1	0	0	6499	1682.92	1214.99	467.31	719.44	495.55	0.62	1053.03	7.57	1450.18	397.15	603.84	448.57	3.88	3.7	39.41	35.95	75.36	2.41	103.31	104.59	208.74	34.71	36.37	121.6
1	1	Control	0	73	12	1	0.5	0.5	25	26	16	14	6	6	6	5	15	11	42	1	0	0	1	1	6518	1284.94	960.039	321.624	497.39	462.649	3.274	841.202	5.573	1116.84	275.636	408.154	429.813	2.652	2.921	23.87	20.358	44.234	1.262	66.656	67.358	134.045	22.782	21.779	87.175
1	1	Control	0	71	19	0	0	0	30	30	16	16	8	6	6	4	20	12	27	1	0	2	0	0	6518	1435.51	1065.81	365.993	607.675	458.139	3.699	914.279	7.417	1213.52	299.243	508.505	402.075	3.778	3.639	9.938	9.751	19.689	1.039	89.202	89.82	179.69	28.593	31.04	101.115
1	1	Control	0	73	19	0	0	0	30	30	14	15	9	7	8	5	9	7	25	1	0	0	0	0	6518	1462.6	1083.22	374.319	627.483	455.737	5.059	930.334	7.271	1237.72	307.384	526.503	398.772	3.657	3.614	10.559	10.31	20.869	1.043	92.427	92.715	185.928	32.978	31.528	103.223
2	1	Control	0	72	14	0	0.5	0.5	30	29	12	13	9	7	4	3	17	15	33	1	0	1	1	1	6518	1314.09	963.414	348.218	533.747	429.667	2.459	839.539	5.923	1109.67	270.135	450.81	386.27	2.983	2.94	8.775	7.727	16.503	1.328	81.859	80.74	162.919	24.423	30.138	85.354
2	1	Control	0	77	14	0	0.5	0.5	28	25	18	18	6	5	4	3	8	11	60	2	0	1	0	0	6518	1053.04	778.671	254.693	452.02	326.651	19.6712	680.039	5.7193	888.924	208.886	359.434	300.933	2.9455	2.7738	12.7703	11.563	24.3333	1.2446	62.288	64.2493	126.66	21.2262	20.066	65.727
2	1	Control	0	78	14	0	0	0	27	26	16	15	6	5	6	4	12	15	60	2	0	3	0	0	6518	1041.78	766.932	253.96	447.925	319.007	20.8855	673.197	5.4946	887.05	213.853	359.346	292.966	2.768	2.7266	13.8402	12.5799	26.4216	1.2302	61.924	63.2486	125.289	21.2445	21.6179	67.2312
2	1	Control	0	67	18	1	0	0	29	30	21	21	9	7	6	4	24	14	15	1	0	0	0	0	9661	1301.53	997.48	303.32	586.91	410.57	0.73	860.99	5.93	1104.6	243.62	491.44	368.81	2.88	3.05	6.52	5.54	12.06	1.01	89.26	91.06	181.05	28.03	29.26	94.88
1	1	Control	0	78	20	0	0	0	29	29	13	8	8	6	6	4	27	9	30	1	0	7	1	1	3630	1420.5	1036.74	376.09	593.15	443.59	7.67	909.75	5.97	1204.67	294.92	502.59	399.49	2.99	2.98	21.06	23	44.07	1.27	90.02	89.03	179.94	29.13	32.32	91.61
1	1	Control	0	71	14	1	0.5	2.5	28	23	5	5	4	4	5	3	5	14	50	1	0	4	1	3	6518	1297.31	969.186	318.303	543.323	425.863	9.8232	850.189	5.2857	1123.97	273.785	446.663	393.703	2.5978	2.6879	21.9538	20.0269	41.9821	1.4377	75.9062	76.0994	152.498	32.9028	29.2264	93.2653
1	1	Control	0	77	14	0	0.5	0.5	30	29	16	15	8	7	3	3	8	13	41	1	0	2	0	0	6061	1433.76	982.884	449.04	590.784	392.1	1.835	848.423	6.5186	1222.15	373.731	487.155	359.433	3.1953	3.3232	30.7373	27.8642	58.6074	1.8018	78.4618	81.9999	161.175	32.1621	25.9629	92.037
1	1	Control	0	82	14	0	0	0	30	30	22	21	8	7	5	4	28	10	35	1	0	4	1	1	6061	1436.18	973.627	459.721	524.985	448.642	2.8353	839.779	6.4071	1216.15	376.372	433.236	403.708	3.1	3.3071	34.94	31.5841	66.529	1.9319	68.6972	72.7983	142.864	28.2067	23.7169	81.1128
1	1	Control	0	83	14	0	0	0	28	30	23	21	7	6	6	4	24	16	32	1	0	4	0	0	6061	1435.89	956.041	477.452	596.698	359.343	2.3978	825.296	6.619	1223.71	398.418	492.488	330.41	3.2465	3.3725	36.3308	32.4319	68.7675	1.9309	81.3443	83.3973	165.556	31.3663	26.9419	89.8171
1	1	Control	0	76	20	1	0	0	28	29	9	11	12	8	12	7	24	10	21	1	0	0	0	0	4032	1637.61	1213.31	423.95	681.46	531.85	0.35	1057.75	6.7	1419.39	361.63	561.4	496	3.32	3.39	20.67	21.57	42.25	1.58	97.54	93.87	191.93	31	33.41	108.44
2	1	Control	0	56	16	0	0	0	30	30	17	16	11	8	9	6	18	11	21	1	0	1	0	0	6061	1147.72	917.882	229.648	508.731	409.151	0.1914	789.21	5.9512	980.079	190.869	423.824	365.195	2.8516	3.0996	3.6826	3.1328	6.8184	0.5928	72.0468	72.1249	144.622	27.0508	28.9326	79.9755
2	1	Control	0	69	12	0	0	0	27	28	12	10	9	7	7	5	15	11	20	1	0	7	1	2	6061	1416.21	1133.26	280.3	596.53	536.732	2.6439	986.197	6.1297	1218.32	232.12	498.927	484.626	3.0756	3.0541	10.1546	10.4632	20.6208	0.7491	85.6163	85.4122	171.689	27.3404	28.3952	97.3805
2	1	Control	0	70	13	0	0	0	30	28	7	8	10	7	8	6	19	13	32	1	0	5	0	0	3630	1405.12	1026.83	296.3	610.38	416.45	81.99	975.22	7.05	1219.84	244.63	515.47	377.77	3.71	3.34	14.76	19.65	34.41	1.83	93.54	93.08	187.81	29.34	29.88	106.06
2	1	Control	0	72	13	0	0	0	30	27	13	12	4	4	3	3	21	12	32	1	0	5	0	0	3630	1383.53	1000.26	318.17	606.51	393.75	65.1	937.45	6.76	1203.41	265.96	512.47	359.88	3.51	3.25	15.69	20.92	36.6	1.89	90.25	90.74	181.74	28.26	31.8	106.39
2	1	Control	0	72	18	0	0	0	30	26	15	15	8	8	8	6	19	12	32	1	0	0	0	0	6061	1452.27	1156.85	292.976	650.667	506.18	2.4512	1020.4	6.248	1274.33	253.932	555.844	462.1	2.9277	3.3203	21.6015	12.9307	34.5351	1.3232	94.2382	96.495	191.373	37.0322	34.7783	114.516
2	1	Control	0	64	12	0	0	0	26	20	12	12	9	7	6	4	17	13	61	2	0	0	1	1	6518	1239.97	959.016	277.833	550.584	408.432	3.12	822.531	5.8537	1044.79	222.26	446.756	372.658	2.9969	2.8567	12.8303	11.2696	24.0998	0.8698	77.5137	76.4866	155.066	29.2382	27.689	82.7022
1	1	Control	0	80	16	0	0	0	26	29	13	11	7	6	6	4	27	10	20	1	0	0	0	0	3630	1429.02	1090.77	337.12	631.54	459.23	1.13	931.54	7.28	1199.44	267.9	525.25	405.16	3.66	3.62	7.27	6.46	13.73	1.03	96.89	93.66	191.84	33.53	35.29	100.54
1	1	Control	0	83	16	0	0	0	30	29	21	19	7	6	7	5	16	5	27	1	0	0	0	0	3630	1418.53	1072.38	344.21	622.24	450.14	1.94	917.22	7.13	1200.21	282.99	514.61	400.67	3.55	3.58	8.32	7.38	15.69	1.13	94.6	90.91	186.56	32.48	32.75	100.83
1	1	Control	0	77	18	1	0.5	0.5	29	28	13	12	8	6	6	4	22	16	25	1	0	1	0	0	6518	1440.61	1072.84	360.356	663.544	409.299	7.413	942.956	6.948	1249.98	307.027	559.473	376.07	3.699	3.249	15.139	20.62	35.763	1.486	91.499	92.363	184.451	41.512	41.084	110.499
2	1	Control	0	72	12	0	0	0	27	28	7	4	10	7	8	6	23	13	44	1	0	0	0	0	6518	1287.32	1024.16	242.94	563.289	460.87	20.2185	910.46	6.8592	1103.38	192.916	465.125	425.155	3.5262	3.333	6.4386	5.8078	12.2464	0.8426	78.4294	79.8069	158.76	25.4226	29.614	84.1971
2	1	Control	0	66	3	0	0	0	29	26	16	14	6	5	4	4	26	9	43	1	0	0	0	0	6518	1242.15	981.932	258.203	557.998	423.934	2.0156	870.368	6.0997	1082.06	211.697	472.753	395.599	3.0184	3.0813	11.2896	9.3155	20.6065	0.8497	83.2472	86.1468	170.078	28.9836	30.3254	90.4999
2	1	Control	0	51	13	0	0	0	30	29	16	15	9	7	8	5	24	18	33	1	0	1	0	0	6499	1275.18	996.491	278.633	568.706	427.785	0.055	881.892	6.407	1118.98	237.084	486.512	395.325	3.213	3.194	5.648	5.257	10.905	0.79	87.45	85.867	174.009	31.362	31.911	92.392
2	1	Control	0	54	13	0	0	0	30	29	15	16	8	6	6	3	28	17	18	1	0	1	0	0	6499	1298.64	1003.73	294.73	568.59	435.14	0.18	873.31	6.8	1113.73	240.42	484.15	388.99	3.3	3.5	6.13	5.55	11.68	0.89	86.43	86.51	174.01	30.76	31.65	93.39
2	1	Control	0	56	13	0	0	0	30	29	16	15	10	7	6	4	29	17	15	1	0	0	0	0	6499	1307.35	981.64	294.67	561.9	419.74	31.04	884.6	6.59	1130.53	245.93	470.17	383.39	3.31	3.28	5.78	5.33	11.11	0.76	85.16	86.44	172.35	29.02	29.92	93.21
2	1	Control	0	61	14	0	0	0	30	29	19	16	11	6	10	6	25	11	19	1	0	4	1	1	6499	1422.13	1128.44	292.394	616.693	511.749	1.294	980.037	7.304	1230.46	250.423	516.307	462.436	3.71	3.594	6.692	5.707	12.399	0.675	91.772	89.465	182.223	35.27	33.805	98.356
2	1	Control	0	65	14	0	0	0	30	29	16	17	7	6	4	4	27	21	13	1	0	1	0	0	6499	1435.54	1123.8	311.61	644.82	478.98	0.13	964.81	7.31	1219.67	254.86	533.3	431.38	3.68	3.64	8.03	6.9	14.93	0.83	91.6	89.42	182.58	34.78	35.69	101.13
2	1	Control	0	65	14	0	0	0	29	30	10	10	8	6	6	5	22	20	20	1	0	0	1	3	6499	1435.54	1123.8	311.61	644.82	478.98	0.13	964.81	7.31	1219.67	254.86	533.3	431.38	3.68	3.64	8.03	6.9	14.93	0.83	91.6	89.42	182.58	34.78	35.69	101.13
2	1	Control	0	67	14	0	0	0	30	30	17	18	11	8	6	5	29	19	18	1	0	1	1	1	6499	1411.35	1095.22	315.55	613.8	481.42	0.58	943.82	6.97	1210.51	266.7	504.58	438.67	3.53	3.44	9.17	7.81	16.99	0.77	89.64	89.14	179.73	33.64	32.35	94.26
2	1	Control	0	67	14	0	0	0	30	28	12	14	11	8	10	7	33	21	17	1	0	1	0	0	6499	1411.35	1095.22	315.55	613.8	481.42	0.58	943.82	6.97	1210.51	266.7	504.58	438.67	3.53	3.44	9.17	7.81	16.99	0.77	89.64	89.14	179.73	33.64	32.35	94.26
2	1	Control	0	57	18	1	0	0	29	29	16	14	4	4	5	4	27	20	33	2	0	3	1	3	6499	1350.01	1058.01	291.747	628.873	429.135	0.255	923.948	6.67	1179.43	255.479	530.666	393.027	3.37	3.3	10.052	9.144	19.196	0.754	92.171	91.324	184.333	27.543	25.122	108.876
2	1	Control	0	63	18	1	0	0	25	24	14	18	7	5	5	3	19	18	30	2	0	3	1	1	6499	1336.25	1024.48	309.39	634.1	390.38	2.38	881.66	6.18	1140.15	258.5	520.94	358.33	3.07	3.1	11.39	10.36	21.75	0.73	90.28	90.24	181.39	26.12	25.97	105.4
2	1	Control	0	82	3	0	0	0	28	21	14	13	8	6	6	4	24	17	69	1	0	3	0	0	6518	1116.39	852.103	250.159	489.288	362.815	14.129	755.211	6.4472	963.669	208.458	404.021	337.062	3.1657	3.2816	8.2225	7.0137	15.2362	0.824	65.0146	69.6465	135.213	24.9049	23.8793	80.8144
2	1	Control	0	85	3	0	0	0	27	23	9	12	7	6	4	3	14	13	80	1	0	3	0	0	6518	1151.1	843.438	291.781	486.788	356.65	15.8815	749.913	6.5016	993.02	243.107	401.869	332.165	3.18	3.3216	9.3898	8.0652	17.4579	0.9341	64.1638	69.6913	134.37	25.4086	23.4116	84.3583
2	1	Control	0	46	16	1	0	0	30	29	14	13	8	6	7	5	32	14	13	1	0	0	0	0	6499	1498.6	1192.37	306.206	648.852	543.521	0.02	1047.88	7.139	1310.91	263.036	551.671	496.187	3.42	3.719	10.564	6.441	17.007	0.65	99.904	96.727	197.375	31.962	33.808	106.891
2	1	Control	0	51	14	1	0	0	30	25	14	14	6	6	5	4	16	14	16	1	0	1	1	1	6499	1363.3	1061.84	300.708	602.002	459.836	0.749	932.609	6.533	1190.34	257.728	512.39	419.47	3.336	3.197	11.211	13.997	25.208	1.06	91.5942	89.4172	182.003	30.5681	31.3341	95.1122
2	1	Control	0	55	14	1	0	0	30	30	16	15	10	7	9	5	17	18	22	1	0	1	0	0	6499	1366.55	1069.2	297.19	613.11	456.09	0.16	923.77	6.66	1165.32	241.56	516.41	407.2	3.43	3.23	11.52	14.01	25.52	1.15	89.66	90.44	180.97	31.69	32.44	95.93
2	1	Control	0	66	15	0	0	0	30	29	15	16	5	5	4	4	23	16	23	1	0	0	0	0	6499	1270.23	1000.5	268.111	544.27	456.227	1.622	873.675	6.016	1095.06	221.385	457.239	414.814	3.025	2.991	7.31	6.653	13.963	0.912	77.194	75.388	152.956	24.333	27.815	94.785
2	1	Control	0	68	15	0	0	0	30	29	15	16	7	6	5	4	24	16	28	1	0	0	1	1	6499	1307.56	1021.29	285.1	566.74	454.55	1.17	883.23	6.46	1112.96	229.74	473.36	408.72	3.22	3.23	7.71	6.82	14.53	0.9	77.68	77.69	155.76	26.4	29.68	97.02
2	1	Control	0	68	15	0	0	0	30	27	17	15	8	6	9	6	21	17	27	1	0	0	0	0	6499	1307.56	1021.29	285.1	566.74	454.55	1.17	883.23	6.46	1112.96	229.74	473.36	408.72	3.22	3.23	7.71	6.82	14.53	0.9	77.68	77.69	155.76	26.4	29.68	97.02
1	1	Control	0	83	18	0	0	0	29	29	12	10	10	8	10	6	17	9	32	1	0	0	0	0	354	1656.61	1127.25	481.14	711.6	415.65	48.22	1025.46	6.44	1435.83	410.37	592.38	384.88	3.16	3.28	23.09	23.19	46.28	2.31	101.1	103.65	205.65	31.72	35.64	125.95
2	1	Control	0	77	16	2	0	0	30	30	18	18	9	8	8	6	26	23	24	1	0	0	0	0	6499	1320.15	998.735	321.171	602.887	395.848	0.248	880.213	5.976	1159.17	278.953	515.249	364.716	3.38	2.596	6.386	6.549	12.935	0.928	91.317	91.528	183.234	31.879	28.17	102.207
2	1	Control	0	80	16	2	0	0	30	29	10	10	12	8	8	6	22	16	28	1	0	0	0	0	6499	1352.77	1031.01	321.62	631.53	399.48	0.14	899.32	6.5	1168.36	269.04	534.49	364.69	3.72	2.79	6.26	6.04	12.31	1.02	92.18	94.28	187.22	35.44	29.59	102.07
2	1	Control	0	82	16	2	0	0	28	30	16	16	7	7	5	3	20	18	24	1	0	0	0	0	6499	1345.7	992.53	352.37	657.39	335.14	0.8	868.36	6.12	1163.14	294.78	559.43	308.14	3.55	2.57	7.71	7.67	15.37	1.08	99.28	100.98	200.85	35.25	30.96	111.65
2	1	Control	0	76	12	0	0.5	0.5	28	23	17	15	4	4	5	3	22	12	66	1	0	10	0	0	6518	1235.95	974.825	256.848	559.117	415.708	4.2744	843.226	6.0511	1062.02	218.795	455.366	383.588	2.9025	3.1486	20.744	21.3634	42.1073	1.369	79.3538	80.8115	160.863	24.2816	26.8609	90.4446
2	1	Control	0	78	12	0	0.5	1.5	29	25	18	12	6	4	5	3	20	11	82	1	0	4	1	2	6518	1197.52	956.059	234.993	541.097	414.962	6.4716	829.417	6.0496	1030.77	201.354	441.557	381.397	2.8181	3.2315	22.3115	22.5962	44.9091	1.3432	75.6806	79.749	155.793	23.1784	25.4286	88.8384
1	1	Control	0	75	12	1	0.5	0.5	27	27	11	11	11	8	7	5	16	12	36	2	0	2	0	0	6518	1381.63	1050.5	326.201	570.125	480.371	4.931	913.174	6.628	1195.71	282.534	470.981	437.262	3.368	3.26	26.097	25.187	51.286	1.618	86.508	85.725	172.858	25.508	27.257	86.668
2	1	Control	0	74	12	1	0	0	27	25	7	6	6	5	6	4	15	18	36	2	0	0	1	1	6518	1256.94	1012.6	237.098	572.257	440.342	7.2399	885.647	5.8638	1072.73	187.088	474.137	404.271	3.007	2.8568	6.4088	6.3387	12.7503	0.5322	78.838	80.5547	160.283	30.0869	30.9081	94.3736
2	1	Control	0	76	12	1	0	0	27	24	4	3	8	6	6	4	13	15	29	2	0	4	1	1	6518	1229.63	981.125	242.706	575.009	406.116	5.8021	856.95	5.8579	1055.72	198.773	473.717	377.432	2.9125	2.9454	7.0838	6.8492	13.9345	0.6208	77.952	79.8717	158.497	31.3579	31.3536	92.7218
2	1	Control	0	78	12	1	0	0	29	23	7	7	7	6	6	4	15	17	32	2	0	1	0	0	6518	1310.96	988.81	310.742	595.665	393.145	11.4126	865.214	5.5304	1132.23	267.015	488.183	365.961	2.6836	2.8467	8.2441	7.0725	15.3165	0.6652	80.3305	84.3946	165.296	24.6191	32.6357	101.605
2	1	Control	0	72	16	1	0	0	29	30	15	13	8	6	8	6	23	16	23	1	0	2	0	0	3630	1400.06	1053.6	344.26	627.9	425.7	2.2	917.54	5.72	1186.93	269.38	529.5	385.84	2.7	3.03	8.63	7.74	16.37	0.81	90.48	88.23	179.23	33.72	33.8	115.74
1	1	Control	0	51	14	0	0	0	30	29	10	12	9	7	5	4	26	18	19	1	0	0	0	0	6499	1553.74	1203.1	350.59	675.23	527.87	0.05	1030.33	7.03	1320.06	289.73	562.23	468.05	3.58	3.46	12.11	12.06	24.17	1.22	101.51	100.54	203.47	27.53	32.46	109.31
2	1	Control	0	89	18	1	0	0	29	24	15	13	12	8	9	6	16	9	30	1	0	0	0	0	5783	1425.72	984.57	434.27	558.64	425.93	6.88	897.31	5.78	1244.52	347.21	487.94	402.48	2.84	2.94	12.05	10.31	22.36	1.26	83.92	87.39	171.92	26.49	29.51	96.12
2	1	Control	0	70	14	0	0	0	30	30	18	18	11	8	10	7	26	15	16	1	0	0	0	0	9661	1369.34	1077.78	290.23	620.31	457.47	1.33	920.59	6.18	1153.28	232.69	511.56	407.69	3	3.18	8.21	6.52	14.72	0.63	90.39	91.24	182.81	34.91	32.91	101.74
2	1	Control	0	69	16	1	0	0	29	28	16	13	9	7	10	6	20	17	29	1	0	3	0	0	6499	1436.76	1062.73	372.141	626.468	436.265	1.888	943.049	6.191	1268.2	325.15	533.255	407.906	3.107	3.084	14.041	14.359	28.402	1.984	99.645	96.018	196.236	34.913	32.622	103.159
2	1	Control	0	74	16	1	0	0	28	26	20	22	8	6	6	4	17	20	35	1	1	10	1	1	6499	1450.71	1036.96	412.12	624.43	412.53	1.63	906.57	5.58	1255.32	348.74	520.48	384.46	2.87	2.71	19.96	20.76	40.72	2.51	95.95	93.89	190.66	34.43	33.89	100.23
1	1	Control	0	82	16	1	0	0	27	30	17	15	8	6	9	5	22	14	37	1	0	0	0	0	6518	1477.13	1100.81	370.877	606.492	494.322	5.4417	955.499	7.5374	1269.31	313.81	504.158	445.905	3.8224	3.7151	32.8691	25.1428	58.0133	1.3619	89.9583	87.2059	178.336	29.4358	32.2282	93.5961
1	1	Control	0	84	16	1	0	0	30	30	16	17	7	5	7	3	29	14	46	1	0	1	0	0	6518	1461.96	1083.3	370.417	642.768	440.531	8.2482	935.284	7.5516	1253.56	318.276	517.143	409.897	3.7822	3.7693	34.5464	27.1092	61.6613	1.3976	87.3572	88.3171	176.588	32.7826	34.894	96.0417
2	1	Control	0	71	12	0	0.5	1	29	29	7	8	11	8	6	4	16	16	17	1	0	1	0	0	6499	1434.83	1113.93	320.384	600.577	513.356	0.508	969.742	6.195	1244.43	274.688	503.859	465.375	3.003	3.192	13.219	9.95	23.169	1.612	91.185	87.149	179.305	29.454	31.375	96.479
1	1	Control	0	49	16	0	0	0	30	29	10	10	6	4	6	4	30	15	15	1	0	0	0	0	6499	1499.74	1116.99	286.88	599.35	517.64	95.87	1052.91	6.37	1278.09	225.18	503.35	463.2	3.08	3.29	4.97	4.01	8.97	0.66	89.33	84.29	174.67	30.09	35.17	98.02
1	1	Control	0	51	16	0	0	0	30	29	24	23	10	8	12	7	28	14	16	1	0	0	0	0	6499	1502.56	1195.67	306.86	682.46	513.21	0.03	1030.06	6.91	1276.21	246.15	565.61	464.43	3.49	3.42	5.69	4.7	10.39	0.61	99.15	102.9	202.83	32.85	36.4	108.07
1	1	Control	0	69	12	0	0.5	1.5	28	28	11	7	5	4	3	2	15	7	56	1	0	5	1	1	6518	1367.65	1021.09	342.414	582.167	438.926	4.1442	886.753	5.8236	1180.35	293.593	477.925	404.686	3.1328	2.6908	21.0771	27.2225	48.301	1.8496	75.1559	80.4402	156.158	30.2395	28.1509	100.004
1	1	Control	0	72	12	0	0.5	2	27	27	14	14	9	7	5	4	16	7	45	1	0	2	1	1	6518	1374.35	994.283	376.196	608.39	385.893	3.8738	862.468	5.6963	1186	323.532	495.544	363.052	3.0827	2.6135	22.6549	28.2024	50.8659	1.7695	79.4217	83.008	162.852	31.8688	29.3068	102.667
2	1	Control	0	63	18	0	0	0	29	30	16	14	9	7	8	6	27	16	19	1	0	1	0	0	6499	1415.28	1069.93	344.844	601.4	468.534	0.505	937.315	7.212	1225.7	288.385	505	431.81	3.659	3.553	7.829	7.988	15.817	1.112	92.715	90.336	183.358	30.827	31.237	101.992
2	1	Control	0	65	18	0	0	0	30	28	9	10	8	6	7	5	29	18	21	1	0	0	0	0	6499	1458.33	1099.49	358.63	636.36	463.13	0.21	951.53	7.34	1250.91	299.37	530.69	420.63	3.67	3.67	7.92	8	15.92	1.03	95.24	93.25	189.16	33.33	32.63	103.54
1	1	Control	0	83	20	0	0	0	30	30	22	21	6	5	5	4	21	12	32	1	0	0	0	0	8974	1628.35	1171.67	454.37	678.06	493.61	2.31	1023.86	6.17	1405.17	381.31	577.66	443.9	3.12	3.05	27.35	25.95	53.29	1.64	95.86	98.28	195.51	41.77	42.98	110.71
2	1	Control	0	75	16	2	0	0	27	27	13	13	6	5	5	4	14	12	31	1	0	1	1	1	6499	1394.23	1010.49	381.217	589.681	420.812	2.52	894.835	6.218	1221.35	326.519	503.972	388.343	2.984	3.234	27.562	20.835	48.4	1.786	84.582	85.383	170.941	25.696	27.208	102.784
2	1	Control	0	77	16	2	0	0	30	28	12	14	8	6	6	5	14	8	25	1	0	1	0	0	6499	1425.3	1030.71	393.82	607.21	423.5	0.77	899.83	6.3	1227.92	328.08	518.08	380.99	3.15	3.15	30.61	23.65	54.26	1.89	85.04	88.71	174.64	27.47	27.04	101.72
1	1	Control	0	85	14	0	0.5	0.5	26	24	8	6	8	6	6	5	16	9	51	1	0	1	0	0	8361	1330.04	970.42	348.93	556.89	413.53	10.69	852.63	6.35	1133.74	281.11	473.03	368.91	3.18	3.17	26.68	22.37	49.05	1.76	77.02	79.43	157.51	23.2	26.47	104.36
2	1	Control	0	71	16	0	0	0	28	25	13	10	10	7	6	5	12	13	39	1	0	1	0	0	6518	1312.21	1000.55	308.984	540.757	459.797	2.671	865.533	6.872	1115.75	250.214	422.562	440.471	3.563	3.309	9.832	7.866	17.7	0.845	65.783	69.813	136.141	25.925	23.867	86.516
2	1	Control	0	76	18	0	0	0	30	27	16	16	8	6	4	4	11	13	70	2	0	1	0	0	6518	1318.64	974.059	343.541	580.148	393.911	1.037	845.502	6.544	1126.22	280.715	484.999	359.468	3.277	3.267	14.483	14.199	28.683	1.677	82.504	83.206	166.076	30.666	31.178	94.146
2	1	Control	0	79	18	0	0	0	29	26	17	17	9	7	7	4	11	13	48	2	0	0	0	0	6518	1321.38	960.711	359.561	567.551	393.16	1.111	833.419	6.127	1130.4	296.979	474.872	357.436	3.066	3.061	15.961	15.812	31.775	1.768	80.849	80.396	161.615	29.884	29.446	93.476
2	1	Control	0	80	18	0	0	0	29	24	16	16	7	6	6	4	12	11	52	2	0	0	0	0	6518	1341.03	977.196	363.229	592.904	384.292	0.606	844.144	6.326	1138.4	294.259	489.594	353.946	3.25	3.076	15.89	16.192	32.086	1.602	82.646	82.027	165.088	30.168	31.71	93.866
2	1	Control	0	62	17	1	0	0	28	28	17	15	11	8	10	7	27	19	30	1	0	1	0	0	6499	1549.26	1188.58	359.499	671.41	517.17	1.185	1027.38	7.788	1338.47	311.091	563.882	462.312	3.926	3.862	20.838	17.79	38.628	1.313	103.25	98.498	202.786	34.94	36.265	105.161
2	1	Control	0	68	17	1	0	0	29	29	13	13	9	7	7	5	25	17	24	1	0	0	1	1	6499	1545.79	1170.02	375.57	662.71	507.31	0.2	990	7.8	1300.97	310.97	550.58	439.22	3.94	3.86	25.22	21.72	46.94	1.58	98.55	97.75	197.17	35.3	34.33	101.03
1	1	Control	0	69	12	0	0	0	28	25	11	12	9	7	5	4	15	13	29	1	0	0	0	0	8361	1725.29	1258.39	462.43	708.04	550.35	4.47	1103.83	6.7	1504.42	400.6	608.57	490.79	3.19	3.51	60.35	52.18	112.53	1.57	110.01	110.14	221.04	30.67	32.31	121.62
2	1	Control	0	72	20	1	0	0	29	27	22	22	10	8	8	6	21	13	34	1	0	0	0	0	6061	1387.34	1075.17	310.665	623.621	451.552	1.4971	925.816	6.2803	1190.44	264.629	515.747	408.572	3.0449	3.2354	5.6279	6.417	12.0449	0.7686	94.3368	96.3036	191.576	28.4804	30.1679	94.0087
2	1	Control	0	47	16	2	0	0	30	29	12	7	9	7	8	5	28	18	17	1	0	0	0	0	6499	1409.27	1104.94	264.819	602.678	502.259	39.517	986.882	6.936	1197.32	210.442	511.336	439.293	3.464	3.472	5.193	6.538	11.731	0.572	89.148	86.464	176.076	25.808	28.544	107.404
2	1	Control	0	64	15	0	0	0	29	30	17	16	8	7	6	4	18	15	35	1	0	0	1	1	6518	1189.98	945.34	243.496	530.06	415.28	1.1416	823.168	5.8465	1025.43	202.267	441.095	380.931	2.9583	2.8882	11.0922	8.2727	19.3649	0.711	71.8693	73.3298	145.478	29.2756	28.9437	87.3847
2	1	Control	0	66	15	0	0	0	30	29	18	18	8	6	9	6	19	13	30	1	0	0	1	1	6518	1234.72	941.203	292.255	498.891	442.312	1.259	824.326	6.013	1064.41	240.082	404.557	418.511	3.079	2.934	12.221	9.277	21.498	0.755	63.098	66.943	130.378	31.411	25.063	77.632
2	1	Control	0	70	15	0	0	0	30	30	17	15	9	7	6	5	23	15	21	1	0	0	0	0	6518	1227.94	913.215	312.574	536.011	377.204	2.1501	797.575	5.7421	1057.23	259.655	439.304	356.124	2.924	2.8181	14.527	10.6431	25.1715	0.937	72.2973	72.0227	144.562	29.3086	27.7536	88.7899
2	1	Control	0	82	14	0	0.5	0.5	29	29	19	15	7	5	4	3	20	10	29	1	0	1	0	0	6518	1100.31	872.06	226.455	487.436	384.624	1.7896	756.736	5.8523	942.564	185.828	396.759	358.187	2.8668	2.9855	8.7605	8.8936	17.6541	0.8426	66.3779	67.4407	134.179	27.5562	24.4734	77.782
2	1	Control	0	84	14	0	0.5	1.5	30	30	14	14	5	4	4	3	18	12	54	1	0	1	0	0	6518	1161.38	887.793	272.095	473.651	414.142	1.4942	769.685	6.0053	1000.3	230.613	390.299	377.892	3.057	2.9483	8.3913	8.7561	17.1475	0.8218	65.6122	65.4534	131.572	25.875	23.245	79.0818
2	1	Control	0	75	12	0	0.5	2.5	28	29	12	10	4	4	4	3	23	21	17	1	0	2	1	3	8354	1325.22	935.45	389.63	589.4	346.05	0.14	805.55	6.18	1103.97	298.42	489.96	315.44	2.99	3.2	17.85	18.69	36.54	1.73	89.14	90.84	180.39	27.46	30.18	102.13
2	1	Control	0	61	16	2	0	0	30	30	13	13	8	6	8	5	20	19	23	1	0	0	0	0	9661	1324.91	1039.94	283.68	583.18	456.76	1.29	891.5	6.07	1118.4	226.9	484.23	405.98	3.05	3.03	9.49	9.09	18.58	0.97	82.88	81.49	165.23	32.21	34	91.51
1	1	Control	0	67	10	0	0.5	0.5	26	29	9	7	8	6	5	4	23	15	18	1	0	4	0	0	6518	1516.52	1199.12	316.375	571.072	628.046	1.024	1045.36	7.992	1305.35	259.991	460.752	583.683	3.927	4.065	18.881	11.02	29.901	0.987	75.224	78.253	153.835	28.39	26.022	85.591
1	1	Control	0	55	12	0	0	0	30	30	19	18	12	8	11	7	29	25	21	1	0	2	0	0	354	1384.87	1096.83	288.021	610.594	486.235	0.0238	950.343	7.0067	1196.23	245.882	509.924	440.395	3.4008	3.6058	6.9637	5.3253	12.289	0.4435	89.3259	91.3334	181.171	31.4674	32.9819	94.3089
1	1	Control	0	56	12	0	0	0	30	30	15	16	12	8	11	7	30	25	18	1	0	0	0	0	354	1409.4	1107.73	301.49	634.7	473.03	0.18	951.91	7.41	1202.42	250.51	526.29	425.54	3.59	3.82	7.33	5.65	12.97	0.51	91.23	94.38	186.22	33.53	34.22	97.18
2	1	Control	0	78	16	0	0	0	29	30	19	18	10	8	9	6	22	18	29	1	0	2	0	0	9661	1314.57	1001.09	312.44	564.43	436.66	1.04	862.12	4.95	1091.91	229.79	469.88	391.2	2.38	2.57	8.32	7.86	16.18	0.88	83.81	85.75	170.29	25.42	27.19	92.72
1	1	Control	0	61	12	2	0	0	30	28	13	12	11	8	7	5	18	14	30	1	0	0	0	0	6499	1471.46	1192.42	278.396	668.701	523.718	0.647	1047.45	7.227	1280.63	233.179	566.477	480.331	3.548	3.679	7.472	7.15	14.622	0.617	100.76	98.211	199.658	32.083	36.287	112.066
1	1	Control	0	68	12	2	0	0	30	30	13	12	9	7	8	6	20	13	26	1	0	0	0	0	6499	1455.77	1139.24	316.48	652.14	487.1	0.05	986.86	6.7	1240.27	253.41	545.97	440.84	3.46	3.25	9.86	9.75	19.61	0.97	93.81	94.7	189.29	31.26	34.41	105.3
1	1	Control	0	85	19	0	0	0	30	29	14	12	9	7	8	5	23	18	26	1	0	2	0	0	8361	1464.04	1037.06	411.82	622.78	414.28	15.16	926.16	6.15	1274.75	348.59	533.78	377.22	2.95	3.21	15.21	18.72	33.93	1.5	94.77	94.3	190.97	34.87	34.17	98.57
2	1	Control	0	74	13	0	0	0	30	29	15	12	9	8	7	5	19	20	35	2	0	1	0	0	3630	1182.54	889.8	291.26	520.24	369.56	1.48	760.77	5.21	982	221.23	430.81	328.48	2.58	2.63	11.42	6.13	17.56	0.77	78.07	78.42	157.33	24.4	28.11	83.49
2	1	Control	0	78	13	0	0	0	26	24	12	8	8	7	3	3	21	17	33	2	0	1	0	0	3630	1174.57	878.82	293.49	506.81	372.01	2.26	749.68	4.82	972.86	223.18	418.38	329.04	2.38	2.45	11.32	6.01	17.34	0.79	76.98	76.92	154.76	23.54	25.99	81.66
2	1	Control	0	59	20	1	0	0	29	30	21	22	6	5	5	4	30	23	26	1	0	0	0	0	354	1539.05	1181.66	354.5	649.48	532.18	2.89	1045.25	7.78	1333.92	288.67	556.47	485.88	3.85	3.93	14.63	13.1	27.73	0.46	98.47	96.82	196.36	29.63	34.12	110.23
1	1	Control	0	78	12	0	0	0	23	29	9	8	6	5	5	4	17	9	36	1	0	1	0	0	6518	1621.72	1236.62	375.987	686.733	549.885	9.1155	1094.47	7.179	1425.2	330.731	553.341	532.124	3.408	3.771	20.208	19.7745	39.984	1.5675	86.859	95.3985	182.72	41.943	37.017	103.859
2	1	Control	0	74	12	0	0.5	1	26	19	6	7	6	5	8	3	8	15	78	2	0	11	1	2	6518	1137.45	817.271	319.556	489.216	328.055	0.622	700.994	4.583	967.884	266.89	403.185	297.187	2.3	2.283	16.109	14.945	31.058	0.898	73.345	73.009	147.33	25.173	24.319	83.723
2	1	Control	0	72	18	0	0	0	29	25	16	15	8	6	6	4	32	19	42	1	0	1	0	0	8361	1152.02	856.64	294.52	514.06	342.58	0.86	726.26	5.82	963.41	237.15	425.49	299.92	2.84	2.98	10.52	11.46	21.98	1.37	73.92	74.9	149.64	23.93	24.48	81.53
2	1	Control	0	68	18	1	0	0	30	29	18	16	9	7	8	6	30	17	22	1	0	0	0	0	9661	1361.62	1045.62	312.39	608.84	436.78	3.61	898.62	6.64	1153.77	255.15	507.18	387.84	3.19	3.45	9.25	8.54	17.79	1.12	84.74	87.35	172.94	34.45	35.35	103.04
1	1	Control	0	90	13	0	0	0	27	28	3	4	7	6	4	4	17	10	49	1	0	3	0	0	1354	1432.67	995.682	434.457	584.488	411.194	2.531	854.479	5.394	1231.58	377.103	480.55	371.398	2.638	2.756	35.681	27.264	62.947	1.879	81.422	82.705	165.142	26.798	28.395	95.257
2	1	Control	0	86	13	0	0.5	0.5	30	24	10	10	9	7	7	6	14	14	44	1	0	2	0	0	6061	1279.54	919.621	356.402	523.844	395.777	3.5195	785.1	5.1553	1085.89	300.792	429.396	352.184	2.4951	2.6602	29.1504	25.4121	54.5703	1.9102	70.3115	71.9658	142.842	25.9326	23.958	89.2734
2	1	Control	0	61	13	1	0	0	30	30	12	13	11	8	10	7	18	14	23	1	0	0	0	0	6499	1508.37	1148.18	359.48	635.08	513.1	0.71	992.03	7.11	1286.14	294.11	530.44	460.88	3.55	3.56	22.01	17.1	39.11	2.18	94.02	92.72	187.48	32.54	30.71	98.17
1	1	Control	0	59	18	1	0	0	30	30	18	15	8	6	6	4	22	13	17	1	0	0	0	0	6499	1744.11	1375.86	368.21	767.98	607.88	0.04	1219.3	8.23	1515.72	296.42	662.78	556.48	4.2	4.03	7.77	7.97	15.73	1.42	117.29	117.09	236.64	42.09	44.24	123.47
1	1	Control	0	61	18	1	0	0	29	30	18	15	7	6	5	4	23	12	17	1	0	0	0	0	6499	1731.61	1376.55	354.93	771.98	604.57	0.13	1216.76	8.15	1507.45	290.69	665.86	550.77	4.05	4.09	7.96	7.89	15.85	1.28	117.53	119.95	238.97	39.26	42.33	127.45
2	1	Control	0	59	16	0	0	0	30	28	15	14	11	8	9	6	17	14	21	1	0	2	0	0	6499	1284.51	971.987	310.81	545.292	426.695	1.708	858.09	6.154	1126.38	268.29	464.684	391.698	3.052	3.102	8.898	9.397	18.295	0.923	85.7012	84.1412	170.328	26.13	27.1311	88.2252
2	1	Control	0	60	18	1	0	0	29	30	16	15	9	7	6	5	20	22	24	1	0	0	0	0	6499	1426.75	1135.66	290.753	606.33	529.335	0.328	1007.18	6.927	1252.11	244.922	520.686	486.169	3.409	3.518	7.598	5.661	13.259	0.653	89.75	87.202	177.478	30.595	33.846	99.487
2	1	Control	0	77	14	0	0	0	30	29	19	18	5	5	3	3	19	16	25	1	0	0	0	0	3630	1249.57	919.82	327.83	569.4	350.42	1.92	790.15	6.53	1041.8	251.66	472.24	315.99	3.23	3.29	7.68	8.04	15.72	1	82.07	82.65	165.11	30.68	30.43	93.09
2	1	Control	0	50	18	0	0	0	30	29	18	18	9	7	8	6	22	17	16	1	0	0	0	0	6499	1410.38	1126.74	283.32	646.43	480.31	0.32	954.66	7.51	1184.74	230.08	532.92	421.42	3.55	3.96	17.2	11.9	29.11	0.85	95.37	90.54	187.23	32.51	31.17	91.36
2	1	Control	0	59	14	0	0	0	30	29	9	13	11	8	8	5	26	16	27	1	0	2	0	0	6499	1272.89	996.331	276.177	547.28	449.051	0.387	853.407	6.793	1082.78	229.369	453.325	399.695	3.383	3.41	8.204	10.392	18.596	0.794	81.15	77.844	159.7	26.687	27.564	85.513
2	1	Control	0	63	14	0	0	0	29	30	15	15	8	6	8	5	30	22	23	1	0	1	0	0	6499	1288.56	986.76	301.76	552.38	434.38	0.04	839.79	7.22	1079.34	239.55	457.5	382.26	3.57	3.65	8.35	10.73	19.07	0.9	79.09	77.92	157.73	27.39	27.53	91.31
1	1	Control	0	74	14	0	0	0	29	21	19	17	9	7	6	4	17	4	53	1	0	0	0	0	6518	1338.1	1002.22	333.593	601.076	401.141	2.2902	853.538	6.2671	1126.01	272.471	481.01	370.238	3.087	3.18	9.3741	9.1009	18.475	0.8411	79.2515	79.7593	159.956	26.4715	29.2395	101.806
2	1	Control	0	52	18	0	0	0	30	27	13	18	9	7	10	6	27	22	16	1	0	2	0	0	6499	1319.87	1054.33	264.01	560.62	493.71	1.53	909.64	6.93	1121.16	211.51	471.36	436.76	3.41	3.52	12.32	9.95	22.27	1.19	84.18	85.45	170.16	27.84	29.64	90.09
2	1	Control	0	78	15	0	0	0	29	30	10	10	4	4	4	4	29	16	21	1	0	0	0	0	6499	1343.63	1010.36	327.282	556.537	453.82	5.993	882.902	6.863	1154.19	271.289	462.488	414.421	3.431	3.432	10.771	10.011	20.782	0.847	80.712	79.114	160.034	23.918	25.459	87.297
2	1	Control	0	76	15	0	0	0	28	28	20	21	4	4	4	3	22	20	22	1	0	2	1	1	8361	1360.83	1001.41	335.24	608.24	393.17	24.18	891.08	6.66	1170.46	279.38	512.06	354.84	3.22	3.43	19.96	16.73	36.69	1.43	86.91	88.37	176.1	31.74	34.68	95.35
2	1	Control	0	64	18	1	0	0	28	30	21	23	5	5	4	3	27	21	27	1	0	3	0	0	6499	1386.25	1062.43	323.2	568.01	494.42	0.62	918.21	6.94	1181.24	263.03	476.69	440.9	3.63	3.31	19.4	9.32	28.72	1.16	87.5	85.87	174.16	27.27	27.87	89.03
2	1	Control	0	66	18	1	0	0	30	29	14	14	10	7	8	6	34	23	30	1	0	0	0	0	6499	1419.75	1068.08	351.39	609.34	458.74	0.28	924.52	6.85	1214.68	290.16	507.52	416.73	3.45	3.4	20.43	10.48	30.91	1.39	90.06	91.28	182.07	30.38	30.49	97.99
1	1	Control	0	61	16	0	0	0	30	29	17	17	9	7	7	5	31	19	32	1	0	1	0	0	9661	1575.59	1212.99	361.2	670.18	542.81	1.4	1039.35	6.67	1311.03	271.68	555.93	482.02	3.29	3.38	8.55	8.96	17.51	1.51	93.4	97.8	192.23	33.79	32.8	117.05
2	1	Control	0	81	14	0	0.5	2	24	20	6	4	6	5	6	4	12	9	82	1	0	2	0	0	6518	1291.31	884.349	374.917	491.21	393.139	32.0419	794.668	4.8094	1111.79	317.119	396.547	366.105	2.4219	2.3875	25.9837	28.0951	54.0845	1.7595	66.168	68.4468	135.131	25.3571	25.1526	76.7566
2	1	Control	0	57	14	0	0	0	29	26	19	19	8	6	10	7	17	16	24	1	0	4	0	0	6499	1349.81	1063.1	286.656	581.393	481.705	0.055	939.623	6.867	1186.15	246.53	497.958	441.61	3.314	3.553	6.584	5.148	11.732	1.056	91.07	89.765	181.823	26.498	27.385	99.095
2	1	Control	0	65	18	0	0	0	30	30	15	17	11	8	6	5	24	18	14	1	0	9	1	1	6499	1453.13	1124.03	329.1	648.15	475.88	0	970.31	6.34	1232.54	262.23	539.51	430.8	3.15	3.19	11.29	11.59	22.89	0.55	93.69	92.65	186.92	33.39	34.5	106.91
2	1	Control	0	54	18	0	0	0	30	30	13	13	11	8	11	7	19	16	19	1	0	0	0	0	6499	1407.26	1097.4	309.675	619.729	477.675	0.177	959.236	5.91	1223.3	264.065	525.665	433.394	2.686	3.224	11.038	7.938	18.976	0.776	92.094	90.308	183.321	30.011	31.681	101.684
2	1	Control	0	56	18	0	0	0	29	30	15	16	7	6	8	5	19	20	14	1	0	0	0	0	6499	1425.54	1106.7	318.81	620.46	486.24	0.03	955.11	5.9	1212.61	257.5	520.56	434.52	2.73	3.17	11.28	7.68	18.96	0.85	90.44	89.34	180.76	31.28	28.14	108.56
2	1	Control	0	58	18	0	0	0	30	30	20	20	10	7	7	5	30	19	13	1	0	0	0	0	6499	1444.19	1122.05	322.08	674.28	447.77	0.06	971.67	5.76	1240.66	268.98	562.51	409.11	2.59	3.17	11.27	7.53	18.8	0.72	97.46	97.2	195.58	32.04	32.68	114.76
2	1	Control	0	73	18	1	0	0	30	28	21	17	6	6	7	6	23	17	27	1	0	0	0	0	6061	1243.03	924.628	316.25	546.855	377.773	2.1465	802.764	6.0254	1073.77	271.005	457.351	343.266	2.957	3.0684	19.1211	20.3974	39.5224	1.0518	80.4218	79.9443	160.662	24.5566	27.4404	92.4501
2	1	Control	0	78	18	1	0	0	30	28	15	16	9	7	8	6	20	21	31	1	0	1	1	1	6061	1243.73	921.645	319.661	570.722	350.923	2.4261	799.438	5.9832	1074.1	274.658	476.748	320.264	2.9496	3.0336	20.862	22.3388	43.2028	1.2287	84.1748	84.4306	168.855	24.9456	29.411	94.9593
1	1	Control	0	73	16	0	0	0	29	26	6	4	7	6	4	4	20	9	56	1	0	0	0	0	8361	1338.3	1003.81	333.62	541.2	462.61	0.87	856.96	6.15	1129.18	272.21	448.37	407.73	3.15	3.01	17.9	17.19	35.09	1.54	77.68	77.99	157.14	29.07	29.99	89.33
1	1	Control	0	75	16	0	0	0	29	26	6	5	9	7	5	4	16	8	55	1	0	1	0	0	8361	1359.3	991.63	367.17	557.79	433.84	0.5	855.39	6.58	1167.79	312.4	464.62	390.27	3.3	3.28	18.8	18.14	36.93	1.67	79.69	80.37	160.96	31.56	30.1	90.93
1	1	Control	0	77	16	0	0	0	28	28	16	17	5	5	3	3	20	10	55	1	0	0	0	0	8361	1352.11	987.35	364.22	562.72	424.63	0.54	847.76	6.42	1150.5	302.74	463.9	383.31	3.24	3.18	19.62	18.66	38.28	1.61	80.01	81.04	161.94	31.19	30.24	91.35
2	1	Control	0	73	20	0	0	0	28	29	13	14	7	6	5	4	19	13	17	1	0	1	0	0	6499	1275.09	941.89	333.12	516.88	425.01	0.08	804.35	6.37	1070.29	265.94	429.35	374.93	3.11	3.26	9.61	8.04	17.66	1.09	74.31	72.25	147.27	27.64	29.41	75.91
2	1	Control	0	75	20	0	0	0	30	30	18	15	8	6	6	4	21	12	17	1	0	0	0	0	6499	1270.96	927.34	343.49	550.56	376.78	0.13	792.61	6.3	1069.53	276.91	449.4	343.09	3.09	3.22	10.2	9.28	19.47	1.09	77.37	78.01	155.82	27.99	28.61	81.82
1	1	Control	0	79	16	1	0	0	30	29	3	2	8	6	6	4	17	11	18	1	0	0	0	0	1354	1680.57	1250.36	428.826	700.892	549.466	1.384	1090.08	7.051	1452.68	362.605	586.752	501.939	3.41	3.641	28.662	24.081	52.745	2.181	102.052	101.162	204.241	33.103	32.642	120.792
2	1	Control	0	73	16	0	0	0	28	30	15	16	7	6	8	5	22	19	31	1	0	0	0	0	8361	1409.31	1081.41	324.88	635.02	446.39	3.02	939.09	6.17	1208.1	269.01	537.99	398.08	2.96	3.21	14.26	12.65	26.91	1.27	91.98	91.59	184.58	33.05	30.75	110.41
1	1	Control	0	69	16	1	0.5	3	27	28	12	14	6	5	2	2	26	20	20	1	0	2	1	1	6499	1537.89	1185.65	352.23	654.31	531.34	0.01	1014.79	7.29	1301.34	286.55	546.19	468.59	3.6	3.69	11.83	11.78	23.61	1.06	100.92	103.76	205.93	27.32	30.99	105.31
2	1	Control	0	76	16	0	0	0	30	29	14	13	4	5	9	6	23	16	29	1	0	3	0	0	3630	1410.9	1054.26	354.678	594.821	459.434	1.9632	911.095	6.0528	1198.01	286.919	492.593	416.539	2.97	3.0828	11.6304	13.2312	24.8616	1.2	78.5184	77.9412	157.074	31.8072	36.3444	98.814
2	1	Control	0	76	16	0	0	0	29	30	6	2	10	8	8	7	24	18	23	1	0	6	0	0	3630	1410.9	1054.26	354.678	594.821	459.434	1.9632	911.095	6.0528	1198.01	286.919	492.593	416.539	2.97	3.0828	11.6304	13.2312	24.8616	1.2	78.5184	77.9412	157.074	31.8072	36.3444	98.814
2	1	Control	0	61	16	1	0	0	30	30	14	14	10	7	6	4	30	26	20	1	0	0	0	0	6499	1480.55	1122.21	355.285	602.113	520.098	3.055	978.7	7.058	1276.68	297.979	498.799	476.846	3.394	3.664	8.453	8.756	17.209	1.331	89.769	85.998	176.365	28.436	32.088	92.655
2	1	Control	0	63	16	1	0	0	30	30	16	16	12	8	11	7	28	20	20	1	0	0	0	0	6499	1470.67	1123.43	346.611	603.95	519.476	0.629	972.23	7.408	1256.89	284.665	507.985	463.616	3.614	3.794	8.581	8.501	17.082	1.355	89.712	85.017	175.086	28.35	32.485	99.244
1	1	Control	0	68	12	1	0	0	30	28	13	13	8	6	8	5	22	14	24	1	0	0	0	0	3630	1703.6	1301.32	397.97	718.27	583.05	4.31	1144.82	8.2	1485.09	340.27	608.51	532.01	4.08	4.12	18.46	18.31	36.78	1.51	105.76	104.28	210.95	35.48	38.34	118.05
2	1	Control	0	78	13	0	0	0	29	29	19	16	8	6	6	4	19	12	39	1	0	1	0	0	6499	1454.97	1031.09	410.206	590.454	440.64	13.6656	918.642	5.8932	1272.78	354.143	496.505	408.472	2.9712	2.922	21.1584	20.8572	42.018	1.6308	87.192	89.0364	177.164	29.4864	34.1856	93.57
2	1	Control	0	84	13	0	0	0	26	29	14	14	11	8	11	7	26	14	48	1	0	3	0	0	6499	1491.42	1014.17	461.43	618.82	395.35	15.82	904.3	5.58	1293.35	389.05	520.67	367.82	2.83	2.75	26.1	26.65	52.75	1.74	88.86	91.52	181.42	29.45	35.35	99.79
2	1	Control	0	74	18	0	0	0	29	22	16	12	8	7	6	4	24	14	27	1	0	0	0	0	6499	1227.15	907.169	319.181	512.144	395.025	0.805	779.89	5.188	1041.63	261.741	431.597	347.488	2.47	2.718	17.086	14.463	31.551	1.448	77.556	78.002	156.009	26.701	27.622	86.677
2	1	Control	0	63	16	0	0	0	29	28	17	19	5	5	6	5	23	15	28	1	0	0	0	0	8361	1296.48	1021.75	273.528	541.894	479.854	1.2013	876.955	6.982	1102.48	225.523	455.475	420.285	3.471	3.5111	5.9252	5.5245	11.4507	0.9323	81.0991	79.4907	161.67	25.4633	22.7749	98.1967
2	1	Control	0	62	19	0	0	0	29	27	12	10	8	6	4	3	25	22	22	1	0	1	0	0	6499	1323.56	1028.88	294.342	571.612	457.264	0.339	875.037	7.036	1123.29	248.25	465.424	409.275	3.447	3.589	5.661	5.783	11.444	0.827	85.0817	83.2397	169.019	25.8009	29.6219	93.2627
2	1	Control	0	66	19	0	0	0	30	29	18	19	12	8	12	7	25	15	23	1	0	0	0	0	6499	1340.61	1025.63	314.59	568.71	456.92	0.39	867.86	7.01	1114.3	246.44	470.17	397.3	3.41	3.6	6.13	5.95	12.08	0.92	83.89	83.84	168.68	27.03	30.73	90.04
1	1	Control	0	71	18	0	0	0	30	28	15	12	10	8	5	4	15	11	59	1	0	0	0	0	6061	1190.95	917.064	269.231	518.05	399.014	4.6572	800.576	5.4385	1026.73	226.149	431.403	364.524	2.7227	2.7158	12.8447	11.4687	24.3144	1.1992	68.1318	67.4433	136.279	32.6855	28.6474	80.6435
1	1	Control	0	74	18	0	0.5	0.5	29	30	13	13	8	6	7	5	19	9	36	1	0	0	0	0	6061	1188.58	923.652	258.067	534.765	388.887	6.8584	805.787	5.5664	1022.54	216.749	446.552	352.377	2.8008	2.7656	12.6523	11.5303	24.1836	1.1582	71.3456	70.4902	142.75	33.917	31.7158	81.3144
2	1	Control	0	54	12	0	0	0	30	28	14	14	5	5	7	5	21	17	39	1	0	3	0	0	6499	1346.9	1050.29	296.239	584.182	466.104	0.376	925.442	6.257	1167.25	241.807	498.655	426.411	3.154	3.103	6.37	6.157	12.527	0.656	89.331	90.11	180.001	32.867	33.52	97.378
2	1	Control	0	54	14	1	0	0	30	26	10	13	7	6	6	4	21	19	21	1	0	2	0	0	6499	1473.3	1165.52	305.662	641.549	523.973	2.113	1033.96	6.824	1283.63	249.665	551.872	479.977	3.476	3.348	7.838	7.854	15.692	0.983	96.286	96.527	193.296	30.122	39.227	107.77
2	1	Control	0	56	14	1	0	0	30	28	20	19	10	7	4	4	28	18	16	1	0	1	0	0	6499	1521.66	1183.72	336.49	663.51	520.21	1.45	1045.02	7.2	1313.56	268.54	573.4	470.16	3.68	3.51	8.25	8.03	16.28	1.08	97.34	100.44	198.77	30.41	39.19	110.17
2	1	Control	0	57	24	0	0	0	30	30	12	13	8	6	11	7	25	16	18	1	0	0	0	0	6499	1374.64	1045.1	329.426	601.459	443.645	0.11	907.328	6.883	1184.24	276.912	512.084	395.134	3.358	3.525	8.615	8.423	17.0379	0.734	89.9557	86.2177	176.841	32.5839	33.2329	100.574
2	1	Control	0	59	24	0	0	0	28	29	14	13	12	8	8	6	26	16	15	1	0	0	0	0	6499	1363.7	1042.39	320.936	582.427	459.964	0.374	913.813	6.963	1192.36	278.549	503.487	409.952	3.363	3.6	9.302	8.684	17.987	0.705	56.927	52.482	109.951	20.965	23.577	64.612
2	1	Control	0	61	24	0	0	0	30	30	23	22	12	8	10	7	22	18	14	1	0	1	0	0	6499	1368.62	1061.07	307.26	599.112	461.955	0.297	917.844	7.038	1167.27	249.424	512.347	405.2	3.433	3.605	8.736	8.128	16.865	0.735	86.609	85.282	172.466	33.547	31.41	94.074
1	1	Control	0	78	18	0	0	0	29	29	20	21	10	8	8	5	27	11	32	1	0	1	0	0	9661	1542.59	1158.77	373.05	653.61	505.16	10.77	1012.8	6.89	1319.77	306.96	548.09	453.95	3.38	3.51	12.78	17.04	29.82	1.19	96.56	97.21	194.55	33.2	34.43	111.42
1	1	Control	0	60	18	1	0	0	29	30	10	8	10	7	11	7	28	14	15	1	0	1	0	0	6499	1630.92	1280.82	348.87	706.434	574.381	1.237	1127.17	7.555	1421.06	293.893	598.474	527.459	3.844	3.711	11.471	8.609	20.08	1.229	111.706	107.236	220.035	32.755	36.685	114.582
1	1	Control	0	62	18	1	0	0	30	29	7	3	10	8	6	3	19	12	23	1	0	2	0	0	6499	1670.66	1303.91	366.65	717.12	586.79	0.1	1136.32	7.66	1441.44	305.13	605.93	530.28	3.89	3.77	12.22	8.85	21.06	1.36	110.9	107.91	219.88	34.95	38.51	117.09
2	1	Control	0	75	14	1	0	0	30	28	10	8	11	8	11	7	16	15	47	2	0	0	0	0	6499	1338.65	1022.82	314.21	565.8	457.02	1.62	874.44	5.85	1130.92	256.48	463.99	408.83	2.8	3.05	8.1	7.73	15.84	0.72	81.54	83.61	165.84	27.82	28.7	92
1	1	Control	0	72	12	1	0	0	28	26	10	7	11	8	7	5	19	3	26	1	0	1	0	0	6518	1113.08	825.905	281.842	487.513	338.392	5.3358	704.021	4.9052	928.602	224.581	386.305	312.381	2.5878	2.3174	9.2754	7.6217	16.8971	1.1988	69.1177	71.0102	140.85	23.3001	25.7419	69.5683
1	1	Control	0	72	12	1	0	0	28	26	10	7	11	8	7	5	19	3	26	1	0	1	0	0	6518	1398.39	1063.16	332.092	620.5	442.663	3.1385	932.313	5.8564	1217.73	285.413	516.881	412.294	3.2086	2.6478	15.2734	13.7742	29.0476	1.4806	86.6936	88.7849	175.935	34.5092	34.2531	102.596
1	1	Control	0	74	13	0	0	0	27	26	15	14	6	5	4	3	24	12	29	1	0	0	0	0	3630	1293.47	985.08	306.81	596.41	388.67	1.58	842.33	6.64	1088.54	246.21	486.39	354.36	3.26	3.38	8.73	7.57	16.3	0.78	86.21	86.78	173.72	32.93	32.28	96.67
2	1	Control	0	72	16	0	0.5	0.5	29	30	11	7	11	8	4	3	24	13	32	1	0	0	0	0	6061	1476.36	1138.86	335.549	607.072	531.788	1.9456	984.97	6.9511	1268.93	283.956	501.687	481.338	3.5464	3.4047	15	17.3137	32.3205	1.6428	83.0027	84.9991	168.906	29.4842	34.2622	96.5289
2	1	Control	0	76	7	1	0	0	28	25	12	12	8	6	5	4	11	12	68	1	0	6	0	0	6518	1343.01	1021.27	312.458	577.357	443.915	9.2812	886.742	6.6419	1133.83	247.092	469.598	407.922	3.2859	3.356	11.4326	11.0507	22.4833	1.04	80.4262	81.8338	163.238	29.6631	27.8606	94.0046
2	1	Control	0	78	7	1	0	0	29	23	14	12	8	6	6	4	16	12	50	1	0	6	0	0	6518	1280.91	991.99	279.967	533.358	458.632	8.9536	860.128	6.6047	1085.07	224.942	437.406	413.79	3.2587	3.346	11.0264	10.5486	21.575	0.9513	77.0402	76.4909	154.092	26.4416	25.6419	85.958
2	1	Control	0	69	20	0	0	0	30	30	22	20	11	8	10	7	24	19	22	1	0	0	0	0	6061	1528.68	1142.67	383.716	639.628	503.042	2.2981	991.898	5.95	1307.82	315.922	539.783	449.816	2.6673	3.2826	25.2649	14.0467	39.3136	1.3478	95.4877	93.591	190.091	31.7618	31.6681	107.161
1	1	Control	0	87	16	0	0	0	30	28	16	17	10	8	9	6	26	13	23	1	0	1	0	0	5783	1613	1086.89	521.739	581.508	505.378	4.375	1019.14	6.931	1480.19	461.048	525.983	488.787	3.537	3.394	27.42	40.549	67.983	2.459	92.166	99.626	192.363	27.315	28.438	98.355
2	1	Control	0	70	18	1	0	0	28	26	14	10	11	8	10	7	20	16	24	1	0	3	0	0	6518	1301.36	1025.4	273.619	542.838	482.561	2.346	878.83	6.5703	1094.55	215.719	440.182	436.301	3.3002	3.2701	10.4827	9.4871	19.9699	1.0085	70.3437	71.5239	142.221	27.1796	29.2438	87.7615
2	1	Control	0	74	18	1	0	0	30	28	13	14	11	8	10	7	25	14	24	1	0	1	0	0	6518	1314.06	998.566	312.623	550.935	447.631	2.8711	855.297	6.1842	1105.36	250.062	444.689	407.737	3.1758	3.0084	15.9461	14.2609	30.207	1.2503	72.695	72.3417	145.576	30.1054	28.5719	84.7801
2	1	Control	0	77	18	1	0	0	29	25	13	11	8	8	10	6	16	11	23	1	0	0	0	0	6518	1354.2	1014.47	336.246	573.199	441.269	3.4847	863.653	6.1883	1135.54	271.883	456.89	403.279	3.2344	2.954	18.0757	16.0501	34.1259	1.3633	73.0353	72.8865	146.587	33.6123	31.2506	87.3002
2	1	Control	0	88	12	1	0.5	0.5	25	24	10	11	8	7	8	6	10	9	56	2	0	1	0	0	6518	1193.56	899.276	284.449	530.884	368.392	9.8303	778.796	6.1154	1019.44	240.649	431.416	337.549	3.0083	3.107	10.8946	10.6443	21.5404	1.3189	73.0939	72.7591	146.007	26.4827	24.6746	79.0776
2	1	Control	0	89	12	1	0.5	1	27	25	9	11	12	8	6	4	12	9	103	2	0	0	1	2	6518	1188.49	894.638	283.238	485.302	409.336	10.6101	775.275	5.9839	1014.11	238.83	395.12	369.545	3.017	2.9669	10.6316	10.6144	21.246	1.3189	68.2771	68.0854	136.629	22.3261	20.7081	75.3495
2	1	Control	0	62	16	0	0	0	30	30	13	14	8	7	7	2	27	20	22	1	0	0	0	0	6499	1267.17	965.83	301.18	572.36	393.47	0.16	816.5	6.09	1056.59	240.09	468.87	347.48	2.95	3.14	5.63	5.59	11.22	0.9	82.73	81.9	165.32	31.76	29.47	82.16
2	1	Control	0	47	16	0	0	0	29	30	16	18	11	8	8	5	26	16	22	1	0	0	0	0	6499	1548.38	1209.6	335.95	689.23	520.37	2.83	1065.16	7.44	1347.32	282.16	589.75	472.59	3.69	3.75	7.59	8.11	15.7	0.82	106.25	104.96	212.1	32.47	38.9	110.18
2	1	Control	0	50	16	0	0	0	30	27	18	20	11	8	11	7	25	21	22	1	0	0	1	1	6499	1538.93	1187.73	351.05	651.22	536.51	0.15	1034.33	7.53	1320.58	286.25	550.15	484.03	3.66	3.88	8.18	8.38	16.56	0.75	97.68	98.91	197.38	31.29	33.26	104.06
1	1	Control	0	79	9	0	0	0	25	27	14	9	5	5	4	4	14	6	26	1	0	10	1	1	6518	1323.88	946.176	372.052	547.726	398.45	5.6491	822.073	6.2557	1126.12	304.051	449.056	367.369	3.067	3.1886	20.3034	17.7957	38.0991	1.3375	76.925	78.633	156.425	25.3217	25.9483	89.2575
2	1	Control	0	88	4	0	0	0	27	18	3	2	4	4	3	2	12	7	53	1	0	0	0	0	6518	1378.74	1034.77	340.693	560.276	474.494	3.274	908.082	5.394	1200.61	292.526	470.033	434.775	2.448	2.946	13.087	10.934	24.021	1.071	84.772	85.463	170.831	27.113	30.868	94.376
2	1	Control	0	79	10	1	0	0	24	16	10	13	8	6	4	3	20	9	68	2	0	0	0	0	6499	1329.36	995.478	333.513	586.435	409.043	0.368	873.803	6.165	1150.84	277.033	499.278	374.157	2.951	3.214	16.197	15.089	31.286	1.233	84.885	84.507	170.651	28.78	29.156	94.225
2	1	Control	0	63	16	1	0	0	29	29	7	0	7	5	4	3	19	22	20	1	0	0	0	0	6499	1334.98	994.49	259.98	499.46	495.03	80.51	915.88	6.7	1118.84	202.96	411.49	433.3	3.34	3.36	3.64	4.51	8.15	0.5	71.58	65.54	138.07	23.87	27.49	77.99
2	1	Control	0	71	18	0	0	0	29	27	16	15	11	8	7	5	22	27	30	1	0	0	0	0	6499	1328.27	1003.68	321.803	569.94	433.742	2.788	888.17	6.533	1158.58	270.411	489.522	395.86	3.37	3.163	8.555	6.828	15.383	0.794	85.882	87.137	173.361	28.35	33.672	90.171
2	1	Control	0	74	18	0	0	0	29	30	16	18	10	8	6	4	33	24	23	1	0	0	0	0	6499	1399.7	1028.82	369.22	577.4	451.42	1.66	899.71	7.27	1190.97	291.26	492.61	405.44	3.7	3.57	9.07	7.24	16.32	0.8	86.96	86.35	173.98	29.15	32.08	91
2	1	Control	0	62	18	0	0	0	30	29	11	9	12	8	8	5	23	17	15	1	0	0	0	0	6499	1461.29	1126.88	334.071	599.221	527.659	0.343	992.622	6.58	1275.67	283.047	515.098	477.181	3.361	3.219	11.398	10.408	21.806	1.009	92.656	92.43	185.754	30.462	32.035	104.149
2	1	Control	0	67	18	0	0	0	30	28	21	21	10	8	9	7	28	14	20	1	0	0	0	0	6499	1499.98	1142.14	357.71	635.58	506.56	0.13	995.57	7.01	1287.33	291.76	537.8	457.64	3.57	3.44	11.46	10.23	21.68	0.98	94.39	94.08	189.34	32.99	34.78	106.88
2	1	Control	0	53	16	1	0	0	29	30	21	18	7	6	7	6	26	21	36	1	0	0	0	0	6499	1342.15	1088.29	253.821	604.764	483.528	0.033	949.888	7.236	1161.9	212.015	512.543	437.312	3.562	3.674	5.537	6.262	11.799	0.657	91.489	87.94	180.493	28.786	35.493	103.716
2	1	Control	0	55	16	1	0	0	28	29	15	15	10	7	7	6	26	26	21	1	0	0	0	0	6499	1366.95	1104.76	262.17	620.32	484.44	0.02	959.07	7.5	1168.52	209.46	528.54	430.51	3.73	3.77	5.56	5.76	11.33	0.66	93.96	90.34	185.61	31.33	35.24	104.79
2	1	Control	0	57	16	1	0	0	29	29	14	14	8	5	7	5	24	19	24	1	0	0	0	0	6499	1379.86	1076.53	276.35	607.93	468.6	26.98	958.68	7.43	1181.65	222.97	499.65	432.06	3.54	3.89	5.45	5.86	11.31	0.62	89.44	87.98	178.69	28.34	30.59	96.87
2	1	Control	0	88	12	0	0	0	29	29	19	19	9	8	6	5	18	15	42	2	0	0	0	0	9661	1254.16	941.2	310.2	548.59	392.61	2.76	795.91	5.64	1039.38	243.47	450.03	343.12	2.69	2.95	11.81	9.56	21.37	1.26	78.33	79.26	158.26	27.77	26.54	86.25
1	1	Control	0	59	16	0	0	0	29	30	12	15	12	8	12	7	26	24	22	1	0	0	0	0	6499	1544.04	1235.06	308.923	644.549	590.514	0.054	1075.61	7.216	1336.58	260.972	537.576	537.978	3.42	3.796	25.044	16.812	41.867	0.976	97.284	97.537	195.42	29.181	32.745	104.138
1	1	Control	0	63	16	0	0	0	28	30	14	15	8	7	4	4	22	19	18	1	0	0	0	0	6499	1578.36	1242.3	335.71	666.08	576.22	0.35	1075.32	7.89	1349	273.68	551.19	523.79	3.68	4.21	25.88	17.51	43.39	1.14	97.45	100.28	198.45	35.62	33.37	105.08
2	1	Control	0	65	20	0	0	0	30	30	19	17	10	8	8	6	32	20	26	1	0	1	0	0	3630	1631.89	1217.73	411.79	693.97	523.76	2.37	1043.78	7.62	1373.99	330.21	571.79	469.62	3.74	3.88	12.94	15.24	28.18	1.24	104.77	101.25	207.52	27.07	31.26	117.18
2	1	Control	0	66	18	1	0	0	30	30	13	17	11	8	8	7	27	21	27	1	0	0	0	0	4347	1272.09	996.165	274.673	544.345	451.82	1.2498	869.956	5.6373	1100.23	230.27	466.249	402.457	2.6536	2.9837	11.9486	13.2711	25.2197	0.8416	77.0544	79.032	157.003	25.8282	30.2284	96.6357
2	1	Control	0	90	18	0	0	0	29	30	9	8	6	6	3	3	21	22	24	1	0	2	0	0	1354	1325.38	967.772	350.109	574.492	393.28	7.495	857.277	5.145	1143.84	286.562	484.954	364.828	2.52	2.625	10.028	9.594	19.622	0.982	85.262	86.825	172.335	24.674	27.116	92.32
1	1	Control	0	82	20	0	0	0	27	29	18	17	6	6	5	5	24	11	25	1	0	1	0	0	6499	1374.44	992.216	377.981	574.544	417.672	4.245	863.034	6.418	1189.5	326.468	478.684	380.105	3.221	3.197	20.445	19.721	40.172	1.908	87.075	85.894	174.134	25.228	30.391	86.678
1	1	Control	0	86	20	0	0.5	0.5	30	30	17	18	10	8	8	5	24	16	29	1	0	0	0	0	6499	1409.07	986.91	417.78	595.25	391.66	4.38	849.4	6.5	1207.43	358.03	492	353.01	3.23	3.27	24.27	23.42	47.69	2.18	88.01	87.38	176.53	27.99	32.77	92.07
1	1	Control	0	70	16	0	0	0	28	27	14	9	4	5	7	6	27	10	42	2	0	0	0	0	6499	1462.6	1097.49	364.945	605.816	491.676	0.167	964.524	6.58	1276.43	311.902	510.096	454.261	3.255	3.325	8.187	7.961	16.148	0.925	92.204	86.391	179.584	29.875	30.279	99.608
1	1	Control	0	72	16	0	0	0	29	29	14	8	7	6	9	6	25	13	38	2	0	0	0	0	6499	1447.21	1093.61	353.563	578.284	515.324	0.035	947.291	6.54	1230.26	282.973	480.577	466.679	3.22	3.32	9.243	8.626	17.869	1.07	81.45	80.664	162.917	28.748	27.399	92.163
1	1	Control	0	84	18	0	0	0.5	30	30	18	18	9	7	8	6	27	17	31	1	0	1	0	0	9661	1444.46	1054.02	385.29	572.92	481.1	5.15	919.83	5.98	1224.55	304.72	482.17	432.5	2.96	3.02	12.66	13.18	25.84	1.26	84.7	86.83	173.45	25.24	26.21	104.93
2	1	Control	0	81	18	0	0	0	28	29	14	13	11	8	9	7	17	18	35	2	0	1	0	0	6518	1077.07	843.794	229.553	484.567	359.227	3.7265	728.113	5.7177	921.78	193.666	395.936	328.456	2.8825	2.8353	9.5157	9.5072	19.0243	0.8683	66.0465	67.2553	133.655	24.0139	25.2098	76.5865
2	1	Control	0	51	16	2	0	0	30	29	16	17	5	5	6	4	23	16	26	1	0	0	0	0	6499	1534.78	1224.02	310.268	631.212	592.804	0.498	1093.99	6.8	1363.3	269.312	547.309	546.182	3.1	3.7	14.118	8.356	22.474	0.902	99.283	97.234	197.196	32.501	34.543	115.285
2	1	Control	0	68	20	0	0	0	30	30	21	20	11	8	11	7	28	17	18	1	0	0	0	0	9661	1298.79	992.99	303.65	606.62	386.37	2.15	851.05	5.41	1093.59	242.53	506.46	342.45	2.72	2.69	8.18	4.28	12.46	0.67	94.19	93.19	188.75	29.92	31.33	102.6
1	1	Control	0	57	18	0	0	0	30	30	16	14	9	7	6	4	30	21	14	1	0	5	1	1	8354	1708.13	1308.04	399.86	726.04	582	0.23	1134.9	8.24	1470.56	335.67	614.53	520.14	3.83	4.4	48.22	32.52	80.74	1.65	101.5	99.22	201.76	41.93	44.27	119.09
2	1	Control	0	85	11	1	0	0	29	25	5	2	8	6	4	3	20	16	101	2	0	1	0	0	5783	1199.6	826.677	363.925	483.381	343.296	8.993	729.05	5.844	1025.61	296.56	401.204	318.853	2.997	2.847	16.261	15.13	31.391	1.803	71.243	73.096	145.375	22.454	21.813	72.277
1	1	Control	0	64	20	0	0	0	28	29	16	18	11	8	10	6	33	17	40	1	0	0	1	1	6499	1478.72	1092.76	385.81	638.33	454.43	0.15	950.68	7.36	1268.72	318.05	536.86	413.67	3.69	3.67	15.97	13.69	29.66	1.36	93.75	94.35	189.55	30.22	36.39	105.51
2	1	Control	0	60	16	0	0	0	29	26	15	15	8	6	6	4	22	15	19	1	0	0	0	0	6061	1424.69	1147.18	275.5	612.738	534.44	2.0088	1005.34	6.2549	1238.92	233.585	521.859	481.471	3.1602	3.0947	10.7842	11.1572	21.9453	0.998	88.9228	89.6308	179.573	29.5879	30.7988	107.356
2	1	Control	0	62	16	0	0	0	30	25	10	10	12	8	9	7	21	14	18	1	0	4	0	0	6061	1424.53	1146.42	276.226	609.065	537.351	1.8916	1002.8	6.2549	1238.08	235.272	517.675	483.237	3.1201	3.1348	10.8144	11.1299	21.9443	0.9756	87.8144	89.3661	178.214	29.457	30.8691	108.117
2	1	Control	0	62	16	0	0	0	29	24	17	15	9	7	7	5	18	13	20	1	0	0	0	0	6061	1424.53	1146.42	276.226	609.065	537.351	1.8916	1002.8	6.2549	1238.08	235.272	517.675	483.237	3.1201	3.1348	10.8144	11.1299	21.9443	0.9756	87.8144	89.3661	178.214	29.457	30.8691	108.117
2	1	Control	0	65	16	0	0	0	30	27	14	13	9	7	6	4	28	12	18	1	0	5	1	1	6061	1424.84	1136.82	286.562	617.918	518.903	1.4533	994.476	6.1531	1239.88	245.406	525.938	467.085	3.0629	3.0902	12.0933	11.9097	24.0079	1.1496	89.6471	90.2693	180.802	30.162	31.6993	108.089
2	1	Control	0	75	14	1	0.5	0.5	29	29	9	8	8	6	8	5	20	16	30	2	0	0	0	0	6518	1277.71	968.482	304.406	545.231	423.251	4.8265	832.655	6.2957	1081.34	248.688	439.315	388.514	3.1943	3.1013	25.2155	23.7078	48.9233	1.8253	72.2062	74.4778	147.303	27.6617	24.9308	88.5883
2	1	Control	0	89	16	1	0.5	2	26	23	10	7	8	6	7	5	16	14	45	1	0	2	0	0	6518	1199.11	873.319	323.274	516.716	356.603	2.514	749.632	5.397	1013.47	263.837	422.413	324.705	2.555	2.842	14.126	11.047	25.175	0.907	74.551	72.818	148.29	21.647	19.921	85.15
2	1	Control	0	97	12	1	0	0	30	25	18	18	6	5	7	5	17	15	38	1	0	1	0	0	5783	1308.15	856.102	450.865	523.432	332.67	1.183	791.749	4.655	1183.64	391.893	469.768	320.798	2.844	1.811	25.557	23.08	48.637	1.83	85.477	82.057	168.026	28.381	29.572	92.713
2	1	Control	0	85	18	0	0	0	29	27	18	20	7	6	7	6	18	16	47	1	0	1	0	0	9661	1503.7	1001.46	490.34	579.92	421.54	11.9	891.6	5.82	1305.65	414.06	495.33	384.37	2.86	2.96	35.98	29.06	65.04	2.04	91.84	91.02	183.75	30.77	29.17	104.32
1	1	Control	0	88	18	0	0	0	29	27	10	11	9	7	8	5	15	11	44	1	0	0	0	0	8361	1451.3	1057.4	385.86	620.79	436.61	8.04	917.47	5.76	1233.18	315.71	519.93	389.5	2.87	2.89	18.03	18.54	36.57	1.24	98.76	93.04	192.76	27.12	28.4	96.88
1	1	Control	0	48	16	0	0	0	30	30	14	15	11	8	9	6	28	25	13	1	0	2	0	0	6499	1473.19	1156.46	316.72	632.028	524.431	0.01	1011.73	8.129	1275.49	263.759	534.417	477.306	3.96	4.169	7.789	9.443	17.2329	0.888	95.4597	95.0487	191.065	29.4469	33.1269	100.911
1	1	Control	0	51	16	0	0	0	29	27	13	14	9	7	5	4	31	19	17	1	0	3	0	0	6499	1534.27	1193.07	341.2	655.28	537.79	0	1025.28	8.62	1297.97	272.69	551.28	474	4.2	4.43	7.74	8.64	16.38	0.83	97.66	99.96	198.59	28.98	35.65	106.02
2	1	Control	0	65	14	1	0	0	29	21	18	15	7	6	6	4	25	17	38	2	0	2	0	0	6499	1326.81	988.33	332.108	598.099	390.231	6.368	882.101	6.17	1172.1	289.998	513.83	361.903	2.989	3.181	9.315	8.55	17.865	0.753	91.4289	90.2219	182.39	28.81	31.536	98.8809
2	1	Control	0	71	14	1	0	0	30	27	11	12	10	8	8	5	19	20	55	2	0	0	0	0	6499	1327.19	987.85	327.15	612.87	374.98	12.19	879.96	6.4	1155.76	275.8	523.63	344.14	3.09	3.31	10.22	9.81	20.03	0.88	91.26	89.16	181.06	30.76	32.55	102.33
2	1	Control	0	75	18	0	0	0	30	30	22	20	11	8	10	6	30	25	23	1	0	0	0	0	9661	1374.06	1010.96	351.06	608.97	401.99	12.04	892.4	6.17	1181.61	289.22	516.73	363.63	3	3.17	14.91	14.14	29.05	1.39	89.83	89.89	180.29	33.04	34.11	101.68
2	1	Control	0	74	14	0	0	0	30	29	14	11	9	7	8	6	19	9	25	2	0	0	0	0	6518	1261.24	989.449	268.728	536.778	452.671	3.0628	875.752	5.735	1100.08	224.325	452.708	419.982	2.6608	3.0742	13.0492	12.1466	25.1958	0.5608	78.9506	79.786	159.522	27.6048	28.0898	86.6468
2	1	Control	0	88	18	0	0.5	0.5	29	26	12	12	8	8	6	4	13	14	49	5	0	6	0	0	6518	1363.26	974.889	363.6	559.958	414.931	24.767	879.721	5.743	1182.59	302.871	474.742	380.212	2.838	2.905	16.936	15.701	32.639	1.352	82.788	82.648	165.864	27.692	28.166	92.468
2	1	Control	0	66	13	0	0	0	28	28	18	21	10	8	8	6	24	17	28	1	0	4	0	0	6499	1284.13	960.688	323.135	556.337	404.351	0.306	821.533	6.275	1090.62	269.084	462.314	358.913	3.222	3.053	8.199	7.449	15.648	0.872	83.187	81.985	165.836	24.211	23.274	90.653
2	1	Control	0	59	12	1	0	0	30	29	18	17	10	8	7	5	28	16	33	1	0	3	1	1	6499	1278.95	1031.64	247.29	574.19	457.45	0.02	880.49	5.7	1080.24	199.75	472.7	407.77	2.83	2.86	7.2	6.45	13.65	0.78	83.86	81.76	166.29	24.75	28.74	94.13
2	1	Control	0	61	12	1	0	0	30	28	15	14	6	5	4	3	28	20	33	1	0	1	0	0	6499	1282.68	1023.07	258.48	570.46	452.61	1.13	875.25	5.83	1084.14	208.9	461.04	413.07	2.92	2.91	7.82	7.19	15	0.73	82.51	82.45	165.81	23.26	26.14	93.05
2	1	Control	0	46	20	1	0	0	30	28	15	15	10	7	7	5	27	25	19	1	0	2	0	0	6499	1419.38	1142.47	276.434	630.488	511.984	0.471	1012.23	7.214	1248.87	236.642	542.774	468.987	3.488	3.726	5.905	5.532	11.437	0.649	98.711	95.663	195.54	32.534	33.839	101.804
2	1	Control	0	50	20	1	0	0	30	30	21	21	9	7	8	6	28	23	23	1	0	1	0	0	6499	1458.78	1173.67	284.9	646.27	527.4	0.21	1017.88	7.55	1252.17	234.3	553.38	464.29	3.6	3.95	5.99	5.46	11.46	0.7	100.99	101	203.07	32.22	32.14	104.5
2	1	Control	0	70	18	0	0	0	29	28	17	17	9	7	6	4	20	12	42	1	0	0	0	0	5783	1410.46	1020.58	387.471	577.607	442.975	2.406	920.258	5.415	1239.46	319.201	503.284	414.568	2.891	2.524	9.852	13.867	23.722	0.62	92.43	92.465	185.473	26.138	28.789	100.971
2	1	Control	0	50	16	0	0	0	30	28	13	13	9	7	6	5	26	14	28	1	0	0	0	0	6499	1368.11	1079.35	288.71	610.92	468.43	0.05	961.29	6.37	1190.91	229.62	533.45	427.79	3.24	3.14	2.38	3.87	6.25	0.52	98.51	97	196.49	34.11	31.71	95.26
2	1	Control	0	52	16	0	0	0	29	30	23	21	12	8	9	7	27	20	20	1	0	0	0	0	6499	1361.5	1054.53	289.22	593.02	461.51	17.75	948.62	6.74	1189.67	241.05	503.34	427.59	3.52	3.21	2.58	4.46	7.04	0.42	93.03	92.82	186.49	35.07	33.56	89.76
2	1	Control	0	65	18	0	0	0	30	30	22	21	10	7	8	6	23	13	17	1	0	0	0	0	6499	1457.75	1087.24	369.492	620.345	466.891	1.022	972.693	6.94	1294.26	321.569	540.216	431.455	3.329	3.611	19.214	16.804	36.018	1.455	97.965	97.749	196.674	29.119	30.208	112.307
2	1	Control	0	66	18	0	0	0	29	28	14	13	12	8	9	6	31	15	15	1	0	0	0	0	6499	1457.66	1082.11	374.654	623.187	458.92	0.898	971.378	6.91	1298.71	327.328	543.581	426.899	3.267	3.643	18.973	16.964	35.938	1.395	98.199	96.969	195.993	29.558	27.044	111.958
2	1	Control	0	68	18	0	0	0	27	30	16	11	8	6	6	5	26	17	17	1	0	0	0	0	6499	1457.58	1101.52	355.62	612.075	489.442	0.44	983.893	7.139	1299.71	315.816	531.609	451.844	3.355	3.784	20.531	17.892	38.429	1.249	93.931	95.414	190.1	29.026	26.394	110.958
2	1	Control	0	69	18	0	0	0	30	30	24	24	8	6	11	7	24	29	38	1	0	0	0	0	8354	1432.47	1089.98	342.49	629.45	460.53	0	944.51	5.85	1222.21	277.69	530.39	414.12	2.96	2.89	16.53	15	31.53	1.41	93.19	93.53	188.06	36.14	35.36	108.84
1	1	Control	0	73	20	0	0.5	0.5	27	18	14	13	5	5	5	4	13	6	49	5	0	0	0	0	6518	1482.45	1088.75	380.53	570.51	518.239	13.1764	937.959	6.7076	1260.5	322.54	455.361	469.429	3.3789	3.3288	33.2421	34.109	67.3596	2.4891	74.6295	74.9814	149.916	29.7631	26.0238	91.9271
2	1	Control	0	56	16	1	0	0	30	30	15	14	9	7	11	7	36	17	35	1	0	0	0	0	6499	1359.96	1086.17	273.608	590.336	495.831	0.19	947.115	5.501	1175.31	228.197	496.801	450.124	2.848	2.653	7.301	8.034	15.335	0.511	88.017	85.675	174.351	29.838	30.822	96.669
2	1	Control	0	60	16	1	0	0	29	30	1	0	6	5	5	4	23	19	20	1	0	0	0	0	6499	1378.04	1067.78	310.02	586.06	481.72	0.24	925.24	5.82	1175.34	250.1	495.52	429.49	3	2.82	7.47	8.37	15.84	0.67	88.07	85.57	174.36	29.37	30.67	94.72
2	1	Control	0	62	16	1	0	0	30	29	10	9	11	8	8	6	29	16	19	1	0	1	0	0	6499	1368.13	1081.9	285.92	612.77	469.13	0.31	938.21	5.67	1172.6	234.39	518.35	419.55	2.98	2.69	7.83	8.96	16.79	0.58	90.67	91.39	182.55	30.7	31.59	103.86
2	1	Control	0	65	16	1	0	0	29	29	14	13	7	6	4	3	20	11	46	1	0	2	0	0	8361	1389.36	1085.6	303.72	614.5	471.1	0.04	947.8	6.97	1199.52	251.72	529.6	418.17	3.43	3.54	9.03	7.31	16.34	1.01	93.52	92.65	187.25	30.42	33.92	101.14
2	1	Control	0	47	18	0	0	0	30	30	21	21	11	8	7	5	37	17	20	1	0	4	1	2	8354	1567.59	1235.55	330.98	692.45	543.1	1.06	1072.08	6.95	1315.56	243.48	586.34	484.7	3.33	3.63	4.42	3.93	8.34	0.55	106.79	104.14	213.06	35.92	38.74	115.9
2	1	Control	0	77	8	0	0.5	0.5	29	29	5	4	5	5	4	4	14	13	38	1	0	2	0	0	8361	1287.49	950.57	333.02	566.89	383.68	3.9	840.37	5.98	1110.85	270.48	492.05	344.43	2.91	3.07	8.73	7.9	16.63	0.9	87.22	86.87	175.54	27.07	30.05	99.54
2	1	Control	0	59	16	2	0	0	30	30	16	15	12	8	12	7	32	19	16	1	0	0	0	0	6499	1499.68	1198.85	300.713	676.124	522.721	0.124	1056.16	7.911	1314.94	258.783	581.765	474.272	3.851	4.06	5.666	5.152	10.818	0.501	101.963	100.39	203.282	30.322	36.195	118.277
2	1	Control	0	62	16	2	0	0	30	30	14	15	12	8	6	5	27	19	15	1	0	0	0	0	6499	1513.91	1206.75	307.12	664.74	542.01	0.04	1047.98	8.12	1297.66	249.68	569.72	478.22	4.11	4.01	5.89	4.97	10.86	0.59	97.71	97.69	196.29	30.15	35.12	113.83
1	1	Control	0	71	16	0	0.5	1	28	30	16	16	10	8	8	5	17	11	35	1	0	1	0	0	6499	1581.02	1198.3	380.988	685.502	512.802	1.729	1043.05	7.94	1357.69	314.636	566.971	474.354	4.044	3.896	11.852	8.555	20.407	1.807	98.541	95.374	194.563	30.909	32.842	105.515
1	1	Control	0	75	16	0	0	0	30	28	9	8	6	5	8	6	15	8	28	1	0	4	0	0	6499	1659.99	1203.22	452.99	705.22	498	3.78	1048.2	7.93	1413.34	365.14	586.91	457.52	3.96	3.98	12.95	9.35	22.3	1.83	105.04	96.35	202.7	29.68	35.43	106.96
2	1	Control	0	79	18	0	0	0	30	29	19	18	10	7	9	7	22	12	40	1	0	0	0	0	6061	1327.33	1003.48	322.162	573.62	429.857	1.6924	872.721	5.543	1146.29	273.564	480.313	390.715	2.8633	2.6797	20.2295	12.4883	32.7177	1.1318	80.9228	84.3525	165.73	28.5088	30.6572	94.455
2	1	Control	0	76	19	0	0	0	30	30	19	20	6	5	6	4	26	19	25	1	0	1	0	0	354	1241.35	917.969	315.305	547.308	370.661	8.0744	792.31	6.1082	1056.19	263.882	459.779	324.457	2.9834	3.1249	32.0321	28.8032	60.8446	2.336	80.7724	80.695	161.884	27.2	27.0852	90.8077
2	1	Control	0	76	19	0	0	0	30	30	19	20	6	5	6	4	26	19	25	1	0	1	0	0	354	1240.11	909.47	322.733	545.492	363.978	7.908	785.236	6.1536	1060.57	275.339	458.498	318.832	3.0744	3.0792	32.3472	29.1888	61.548	2.2536	80.4336	81.0684	161.888	27.6984	27.8148	90.2796
2	1	Control	0	62	16	1	0	0	30	28	11	9	8	7	7	5	16	18	16	1	0	0	0	0	6499	1246.55	1006.69	239.606	554.897	451.789	0.258	886.257	5.673	1090.97	204.716	473.744	412.255	3.153	2.52	9.776	8.789	18.565	0.525	83.587	81.199	165.699	28.26	27.671	94.03
2	1	Control	0	65	16	1	0	0	30	30	11	10	8	6	8	5	22	18	17	1	0	0	0	0	6499	1251.59	990.603	260.658	558.016	432.587	0.331	871.446	5.399	1092.82	221.372	476.757	394.358	2.93	2.469	10.468	9.866	20.334	0.567	83.035	81.773	165.722	26.348	27.556	95.124
2	1	Control	0	67	16	1	0	0	29	26	10	10	12	8	12	7	20	16	23	1	0	2	1	1	6499	1252.06	987.826	264.057	537.164	450.662	0.177	864.298	5.112	1085.65	221.35	456.006	408.115	2.755	2.357	10.777	10.133	20.91	0.542	79.479	80.529	160.688	25.621	25.627	89.766
2	1	Control	0	64	16	0	0	0	29	30	14	15	6	5	5	4	23	16	18	1	0	1	0	0	6499	1400.18	1069.97	327.179	601.318	468.657	3.026	935.586	7.624	1212.71	277.121	506.736	425.824	3.821	3.803	22.769	17.074	39.846	2.228	90.757	89.75	180.955	29.142	30.858	90.184
2	1	Control	0	68	16	0	0	0	30	29	21	17	4	5	5	4	19	18	36	1	0	0	0	0	6499	1439.56	1071.86	366.59	617.92	453.94	1.11	930.89	7.59	1232.66	301.77	521.33	408.45	3.82	3.77	27.1	19.61	46.71	2.51	92.87	91.83	185.64	30.51	35.33	86.66
2	1	Control	0	70	16	0	0	0	29	28	18	16	8	7	5	4	24	14	22	1	0	0	0	0	6499	1420.68	1039.6	380.73	587.25	452.35	0.35	892.9	7.54	1205.21	312.31	479.22	413.33	3.8	3.74	29.89	21.83	51.72	2.25	82.12	84.98	167.51	29.44	30.15	82.5
2	1	Control	0	81	18	0	0	0	30	30	19	20	9	7	12	7	32	26	27	1	0	0	0	0	5783	1228.26	867.805	357.351	502.445	365.36	3.104	788.518	6.23	1093.68	305.162	444.687	340.727	3.004	3.226	18.485	18.437	36.926	1.157	75.676	75.292	151.2	26.528	25.933	90.833
2	1	Control	0	56	18	1	0	0	28	29	17	18	10	8	8	6	33	26	17	2	0	2	0	0	6499	1224.84	936.67	288.17	520.21	416.46	0	803.64	5.34	1036.44	232.81	433.9	369.74	2.61	2.73	15.36	14	29.37	0.67	79.89	81.16	162	23.3	23.41	79.99
1	1	Control	0	71	18	0	0	0	29	30	16	16	11	8	11	7	30	15	40	1	0	0	0	0	354	1410.78	1059.56	349.7	639.09	420.47	1.52	922.95	6.91	1212.56	289.61	535.47	385.97	3.6	3.31	10.47	10.34	20.81	1.22	88.41	90.21	179.52	31.65	35.42	117.18
2	1	Control	0	77	12	0	0	0	29	22	7	5	12	8	6	4	13	14	28	1	0	0	0	0	6518	1470.39	1072.37	360.951	585.455	486.917	37.071	964.898	5.485	1267.65	302.752	490.551	437.276	2.615	2.87	14.637	9.775	24.412	1.123	84.855	84.903	170.168	31.545	31.89	102.202
2	1	Control	0	73	18	0	0	0	24	22	13	12	8	7	5	4	24	17	54	2	0	0	1	1	6518	965.321	752.559	212.421	445.086	307.473	0.3405	643.482	3.9239	822.075	178.592	359.784	283.358	2.0041	1.9197	9.6287	6.1183	15.7484	0.5407	61.6904	64.5628	126.439	20.7137	21.3302	68.7899
2	1	Control	0	75	18	0	0.5	0.5	25	23	11	10	8	7	4	4	24	14	47	2	0	0	0	0	6518	1069.07	785.727	282.952	476.767	308.96	0.3905	669.233	3.9153	898.986	229.753	385.122	283.72	1.9698	1.9455	9.4842	6.6346	16.1188	0.5879	66.0831	66.4093	133.026	24.2798	23.616	74.1526
2	1	Control	0	69	18	0	0	0	28	30	13	10	10	8	8	6	24	20	40	1	0	2	0	0	8361	1298.1	1035.86	261.04	583.75	452.11	1.2	891.78	5.78	1099.91	208.13	488.86	401.72	2.79	2.99	6.23	6.23	12.46	0.67	84.33	86.81	172.24	28.3	28.87	103.74
2	1	Control	0	64	18	0	0	0	29	29	15	13	11	8	9	7	20	15	30	1	0	5	0	0	6499	1219.83	920.392	298.837	518.322	402.07	0.601	798.591	6.126	1046.06	247.47	438.921	359.069	3.08	3.046	6.086	7.179	13.265	0.928	82.575	80.914	164.301	23.558	21.476	83.443
1	1	Control	0	96	16	0	0	0	30	26	11	7	10	7	8	5	17	9	26	1	0	2	0	0	3630	1481.42	1024.02	445.2	616.97	407.05	12.2	881.45	5.16	1240.81	359.35	506.02	363.23	2.33	2.83	14.98	11.79	26.78	1.25	93.37	90.2	184.28	32.01	31.04	99.28
2	1	Control	0	72	14	0	0	0	26	24	13	9	6	6	3	3	18	16	43	1	0	2	0	0	6518	1259.13	965.556	283.56	528.816	436.74	10.0193	859.462	5.9166	1094.37	234.907	439.431	410.012	2.8925	3.0241	13.557	12.404	25.961	1.0471	76.3524	77.7915	154.931	29.8764	30.6832	85.1072
1	1	Control	0	77	18	0	0.5	0.5	30	28	19	15	9	7	8	6	19	18	26	1	0	1	0	0	6499	1629.82	1088.08	540.812	639.419	448.661	0.924	957.684	5.724	1416.92	459.24	543.529	413.23	2.688	3.036	47.7369	42.1089	89.8509	2.379	94.2599	97.8129	192.618	25.291	28.173	109.522
1	1	Control	0	79	18	0	0.5	0.5	29	28	17	13	6	5	5	4	18	15	31	1	0	0	0	0	6499	1643.82	1122.73	519.01	637.82	484.91	2.08	986.59	5.83	1430.45	443.85	541.32	443.2	2.76	3.06	49.03	42.64	91.67	2.61	89.71	92.65	183.53	26.43	29.09	109.15
1	1	Control	0	82	20	1	0	0	30	29	15	12	7	5	4	4	13	16	31	1	0	0	0	0	354	1583	1151.17	428.74	654.63	496.54	3.09	1015.26	7	1380.21	364.95	555.09	457.08	3.3	3.7	14.95	16.59	31.54	1.74	98.37	101.07	200.73	33.92	30.36	104.99
1	1	Control	0	69	18	0	0	0	30	30	15	16	7	6	6	4	22	11	29	1	0	0	0	0	5783	1625.32	1206.6	415.828	650.456	556.146	2.889	1101.73	8.058	1449.53	347.797	571.828	527.018	4.032	4.026	13.796	12.099	25.896	1.225	103.852	105.983	210.494	32.505	31.99	100.324
1	1	Control	0	48	16	0	0	0	30	27	8	5	7	5	8	5	20	10	21	1	0	0	0	0	6499	1419.65	1028.55	316.5	537.32	491.23	74.6	945.21	5.25	1196.07	250.86	445.99	431.26	2.37	2.88	7.19	7.79	14.99	0.65	79.51	73.19	153.34	30.3	34.94	80.03
2	1	Control	0	73	12	0	0.5	0.5	30	20	13	13	6	5	5	5	15	13	53	1	0	0	0	0	6518	1161.88	904.809	253.194	518.544	386.265	3.8738	790.734	6.1698	998.504	207.77	428.375	358.485	2.9383	3.2315	13.3981	12.3896	25.7876	1.2503	70.8198	72.5092	143.714	27.6115	26.2082	83.2895
2	1	Control	0	76	12	0	0.5	0.5	28	23	14	14	7	5	5	3	12	11	30	1	0	1	1	1	6518	1162.09	913.687	244.045	563.36	350.327	4.3531	796.194	6.4645	1003.3	207.106	461.9	329.94	3.0899	3.3746	13.5971	12.8647	26.4632	1.2331	73.6588	75.9419	149.804	32.6344	31.6602	89.0927
2	1	Control	0	78	12	0	0.5	1.5	24	21	13	15	4	4	4	2	12	10	49	1	0	1	1	2	6518	1245.55	911.695	328.703	556.402	355.293	5.1469	792.185	6.1311	1070.99	278.802	456.024	331.013	3.0627	3.0684	15.4593	14.4895	29.9488	1.3075	73.5031	76.6816	150.512	31.0331	30.4738	90.4344
2	1	Control	0	60	16	1	0	0	29	29	11	10	7	6	6	4	25	15	27	1	1	3	0	0	354	1157.41	852.97	304.41	513.11	339.86	0.03	731.67	5.68	967.24	235.58	426.67	304.96	2.81	2.87	7.76	8.98	16.74	0.89	75.26	75.2	150.82	26.73	26.18	85.7
2	1	Control	0	70	6	0	0	0	22	19	8	5	2	3	2	2	15	14	39	1	0	4	0	0	6518	1258.81	974.221	269.755	521.908	452.313	14.8373	865.331	6.8937	1087.48	222.152	435.95	414.543	3.4146	3.479	17.6855	17.6297	35.328	0.8512	78.3107	78.1834	156.879	24.8581	21.2732	83.8783
2	1	Control	0	72	6	0	0	0.5	24	20	11	9	2	3	1	2	22	19	29	1	0	2	0	0	6518	1254.35	945.461	290.067	553.502	391.959	18.82	841.343	6.8637	1086.68	245.34	459.869	362.655	3.3904	3.4733	19.8729	19.9673	39.8445	0.9427	81.0338	79.9394	161.186	27.4848	23.5465	88.4997
2	1	Control	0	72	13	1	0	0	30	25	16	14	8	6	7	5	23	24	29	1	0	0	0	0	6499	1381.7	1026.98	344.052	565.606	461.372	10.669	896.539	6.174	1195.89	299.347	471.975	413.895	2.965	3.209	37.478	24.095	61.576	2.204	89.152	86.974	176.437	27.526	28.024	87.044
2	1	Control	0	64	14	1	0	0	30	29	18	18	11	8	11	7	27	26	12	1	0	2	1	1	6061	1387.54	1096.4	290.132	617.674	478.73	1.0021	944.1	6.0672	1188.46	244.358	511.941	431.157	2.8803	3.1869	6.2371	7.0361	13.2751	0.8282	92.7628	91.1786	184.399	32.9612	31.7306	100.873
2	1	Control	0	66	14	1	0	0.5	30	30	17	17	10	7	11	7	21	28	13	1	0	6	1	2	6061	1392.12	1090.79	300.387	641.956	448.836	0.9357	938.951	5.9304	1194.43	255.477	528.75	409.266	2.8988	3.0316	6.3866	7.1679	13.5584	0.8849	95.0267	94.511	189.877	34.6509	33.1107	102.296
2	1	Control	0	55	16	1	0	0	30	29	16	15	10	7	9	7	31	19	19	1	0	2	0	0	6499	1268.76	1023.55	245.07	561.01	462.54	0.14	877.91	7.2	1073.48	195.57	465.67	412.11	3.61	3.6	3.18	2.97	6.15	0.67	81.92	81.29	163.84	28.17	25.6	87.21
2	1	Control	0	76	18	2	0	0	30	30	20	21	10	7	8	5	19	23	27	1	0	0	0	0	9661	1297.93	963.51	322.93	582.6	380.91	11.49	842.85	5.75	1102.68	259.83	492.87	338.49	2.81	2.94	8.87	8.56	17.42	0.98	84.63	86.07	171.09	33.14	33.47	93.6
2	1	Control	0	73	14	0	0.5	0.5	27	28	15	14	6	6	5	4	17	16	33	2	0	1	0	0	6518	1316.22	999.574	303.864	572.267	427.307	12.786	888.563	6.6119	1148.88	260.313	473.562	402.216	3.3517	3.2602	12.8848	12.354	25.2402	1.1401	80.4113	83.2309	163.95	28.0626	31.0153	86.554
2	1	Control	0	75	14	0	0	0	28	26	15	14	8	6	2	2	17	16	62	2	0	0	0	0	6518	1384.54	1011.77	356.618	552.067	459.705	16.1489	901.349	6.689	1203.68	302.335	460.571	424.629	3.3803	3.3088	14.87	13.8644	28.7344	1.2374	79.0408	80.6301	160.392	27.7116	28.2309	84.6727
2	1	Control	0	65	18	2	0	0	30	29	13	13	7	6	6	5	21	20	21	1	0	1	0	0	6499	1411.83	1097.53	312.63	603.38	494.15	1.67	942.44	7.14	1185.83	243.39	503.96	436.81	3.5	3.65	5.49	6.1	11.59	0.6	85.31	86.47	172.43	28.54	31.77	94.1
1	1	Control	0	82	10	0	0.5	1.5	23	17	4	5	4	4	4	4	15	8	42	1	0	1	1	1	6518	1505.85	1113.74	386.393	599.871	513.872	5.7105	985.352	6.5803	1317.73	332.376	492.869	486.818	3.2687	3.3116	20.4188	20.014	40.4371	1.4419	78.9617	87.3744	166.937	33.349	33.9899	94.112
2	1	Control	0	79	18	0	0	0	28	24	8	7	8	7	8	5	15	14	29	1	0	0	0	0	1354	1238.05	872.033	356.855	524.754	347.279	9.157	748.049	4.997	1049.02	300.967	428.049	310.843	2.463	2.534	19.176	19.584	38.762	1.587	71.503	69.36	141.173	24.77	28.986	75.859
2	1	Control	0	75	12	0	0.5	1.5	30	29	9	4	9	7	7	6	19	15	29	1	0	7	1	1	6518	1266.93	1004.9	260.178	585.223	419.673	1.8568	866.911	6.8979	1085.42	218.513	477.81	387.243	3.4575	3.4404	14.6055	11.9176	26.5274	1.0572	81.7894	82.4088	164.622	29.5601	26.9479	97.6938
2	1	Control	0	88	18	0	0	0	29	27	17	15	8	7	8	5	16	13	39	1	0	0	0	0	6061	1569.59	1157.53	407.788	673.207	484.327	4.2695	1005.2	7.1055	1361.6	356.403	561.644	439.283	3.5967	3.5088	36.6611	38.0107	74.6796	2.1719	95.9472	97.6044	194.464	34.6875	34.8242	98.6601
2	1	Control	0	94	18	0	0	0	29	29	22	19	9	7	10	7	22	8	37	1	0	1	0	0	6061	1585.48	1145.62	430.063	652.154	493.465	9.7981	1000.26	6.914	1379.79	379.528	547.484	442.982	3.4096	3.5044	40.9847	42.5064	83.5018	2.1507	94.6155	93.2521	188.779	34.1547	34.0453	99.0184
2	1	Control	0	72	20	0	0	0	30	30	21	19	9	7	8	5	37	19	26	1	0	0	0	0	354	1448.71	1065.08	379.729	617.878	447.206	3.8944	918.531	5.8406	1234.74	316.208	512.259	402.377	2.6456	3.195	22.4138	17.2631	39.6806	1.2113	89.64	88.0688	178.029	27.8269	30.0319	100.5
2	1	Control	0	67	18	0	0	0	29	28	20	20	8	6	11	7	32	23	23	1	0	2	0	0	6518	1253.68	985.74	254.352	558.771	426.969	13.5871	879.66	5.9152	1091.51	211.851	468.278	397.795	3.0184	2.8968	17.4981	12.7917	30.2898	0.741	79.4153	80.3423	160.417	29.8778	30.7333	92.8279
2	1	Control	0	81	12	1	0	0	30	28	17	14	5	4	6	4	13	15	32	1	0	0	0	0	6518	1367.84	978.442	380.57	593.748	384.694	8.831	844.475	5.674	1165.6	321.121	490.427	345.217	2.901	2.773	22.893	25.581	48.477	2.033	85.611	88.486	174.725	27.221	35.152	86.348
2	1	Control	0	84	12	1	0	0	27	26	11	14	10	8	8	5	14	11	31	1	0	1	0	0	6518	1367.4	959.332	393.911	585.868	373.464	14.161	831.54	5.614	1164.79	333.249	481.092	336.287	2.881	2.733	25.894	29.085	54.982	2.264	85.042	86.732	172.389	25.432	32.006	86.151
2	1	Control	0	71	14	1	0	0	29	21	9	11	8	6	6	4	16	13	28	1	0	0	0	0	6518	1203.16	931.808	255.26	524.773	407.035	16.0878	824.569	6.7907	1040.52	215.953	431.888	376.593	3.5348	3.2559	9.4487	6.2657	15.7144	0.6595	70.9959	74.4249	145.97	27.5263	25.668	82.8135
2	1	Control	0	73	14	1	0	0	30	23	13	14	7	5	5	3	18	15	23	1	0	0	0	0	6518	1221.74	929.1	274.091	565.13	363.97	18.548	822.209	6.8207	1055.34	233.13	464.219	339.443	3.5334	3.2873	9.932	6.8908	16.8285	0.7067	75.4679	77.8669	153.743	30.9362	31.2294	86.5158
2	1	Control	0	75	14	1	0	0	29	24	15	14	7	5	5	3	18	11	28	1	0	0	0	0	6518	1266.89	937.772	309.317	557.273	380.499	19.8053	828.399	6.8779	1092.35	263.949	456.477	352.116	3.6149	3.263	11.0063	7.4658	18.4721	0.7768	73.1816	76.4545	150.662	31.069	29.4097	88.4035
2	1	Control	0	75	20	1	0	0	30	25	12	11	8	6	4	4	15	7	41	1	0	4	1	1	3630	1307.35	921.13	358.53	590.27	330.86	27.69	822.68	5.09	1126.16	303.49	496.53	298.46	2.39	2.71	30.75	21.75	52.51	2.29	87.03	87.2	175.17	32.74	33.95	90.2
2	1	Control	0	68	12	0	0	0	28	29	14	8	8	7	6	4	33	20	20	1	0	0	0	0	3630	1506.73	1161.25	343.77	680.52	480.73	1.71	1019.02	7.48	1286.36	267.34	580.46	436.86	3.68	3.8	6.18	6.17	12.35	0.78	103.43	102.78	207.43	35.98	39.27	113.37
1	1	Control	0	82	22	0	0	0	30	28	17	13	7	6	8	5	21	10	21	1	0	1	0	0	3630	1558.3	1109.81	439.5	631.53	478.28	8.99	968.17	6.24	1327.37	359.2	522.61	436.57	3.15	3.09	30.35	29.55	59.9	3.37	95.27	94.77	190.64	33.11	31.6	96.96
1	1	Control	0	71	13	0	0.5	0.5	28	23	9	12	4	5	4	3	18	12	45	1	0	0	0	0	6518	1341.1	990.685	349.603	548.762	441.923	0.8068	862.359	5.9838	1163.57	301.214	455.383	406.169	2.954	3.0298	34.6955	30.1293	64.8334	1.7166	74.3992	76.8439	151.502	32.7386	30.3868	87.2365
1	1	Control	0	75	13	0	0.5	1	27	27	10	11	4	4	4	3	18	10	44	1	0	1	0	0	6518	1398.08	968.609	428.39	556.88	411.729	1.0757	842.47	5.672	1212.31	369.84	456.516	384.879	2.6178	3.0541	41.6377	33.8872	75.535	1.781	75.6751	78.7894	154.908	28.819	30.0964	88.8615
2	1	Control	0	56	18	1	0	0	29	30	8	11	10	8	6	5	25	20	30	1	0	0	0	0	6499	1463.86	1171.55	292.024	625.094	546.455	0.288	1045.76	7	1301.03	255.262	545.631	499.844	3.59	3.41	5.385	5.703	11.088	0.915	99.855	97.22	197.533	30.896	33.334	109.56
2	1	Control	0	75	12	1	0	0.5	27	27	14	11	7	6	6	5	13	16	30	2	0	1	0	0	6518	1282.38	980.942	297.514	546.026	434.916	3.927	864.032	6.371	1118.63	254.595	462.119	397.986	3.165	3.206	13.278	11.925	25.204	0.991	80.791	80.292	161.803	25.202	25.132	91.502
1	1	Control	0	77	23	0	0	0	30	29	19	19	9	7	5	3	17	7	30	1	0	0	0	0	3630	1635.13	1135.84	498.19	662.8	473.04	1.1	987.96	6.87	1400.4	412.45	566.22	420.63	3.41	3.45	57.79	56.27	114.07	2.78	98.33	99.04	198.85	34.35	36.28	110.2
1	1	Control	0	52	14	0	0	0	30	28	20	22	6	5	6	5	19	11	22	1	0	0	0	0	6499	1580.16	1238.11	341.528	700.95	537.155	0.5244	1081.58	7.848	1367.06	285.473	590.821	490.237	3.9228	3.9252	7.4208	6.1452	13.5672	0.522	104.846	106.092	211.752	40.8348	42.6156	106.357
2	1	Control	0	75	12	0	0	0	28	26	5	4	5	5	5	4	19	17	32	1	0	1	0	0	6518	1267.18	995.518	270.863	531.064	464.454	0.8025	864.175	6.5304	1097.49	233.319	436.437	426.937	3.243	3.2874	21.4465	16.7129	38.1622	1.0886	69.5208	70.568	140.365	28.7236	26.9469	92.4894
2	1	Control	0	77	12	0	1	8	28	27	8	4	3	3	4	3	19	13	53	1	0	3	1	2	6518	1307	995.298	310.609	532.63	462.668	1.0944	864.319	6.4989	1135	270.684	439.176	424.051	3.2688	3.2301	22.5351	18.0132	40.5483	1.1573	71.1173	71.2389	142.774	28.3817	27.0956	91.1804
2	1	Control	0	80	16	0	0	0	30	28	13	14	8	6	8	5	17	17	31	1	0	1	0	0	1354	1338.75	1015.73	322.385	585.508	430.225	0.635	867.208	6.929	1141.49	274.282	477.313	389.26	3.58	3.349	6.816	7.77	14.587	0.902	79.834	80.909	161.484	31.631	28.951	95.002
1	1	Control	0	73	18	0	0	0	30	29	11	8	7	7	5	5	18	19	27	1	0	0	0	0	3630	1424.5	1049.54	373.31	618.09	431.45	1.65	907.12	6.93	1217.86	310.73	512.68	392.79	3.51	3.41	14.87	14.88	29.75	1.45	87.24	86.84	175.52	32.95	34.16	101.42
1	1	Control	0	73	18	0	0	0	29	27	12	12	9	7	8	6	15	17	27	1	0	1	0	0	3630	1424.5	1049.54	373.31	618.09	431.45	1.65	907.12	6.93	1217.86	310.73	512.68	392.79	3.51	3.41	14.87	14.88	29.75	1.45	87.24	86.84	175.52	32.95	34.16	101.42
2	1	Control	0	58	16	0	0	0	30	30	18	18	5	5	5	5	26	15	19	1	0	1	0	0	6499	1342.36	1088.53	253.353	587.548	500.977	0.477	954.829	5.895	1167.43	212.603	498.943	455.409	2.935	2.96	8.576	8.252	16.828	0.586	95.463	92.344	188.79	26.887	31.197	98.258
1	1	Control	0	63	18	1	0	0	30	26	12	13	9	7	9	6	20	9	42	1	0	1	0	0	354	1487.64	1137.17	347.75	642.21	494.96	2.72	997.24	7.38	1283.27	286.03	543.83	450.69	3.63	3.75	8.08	8.69	16.77	1.12	99.88	98.85	199.43	34.84	35.8	99.43
2	1	Control	0	74	20	1	0	0	29	29	10	10	8	6	4	4	21	17	48	2	0	1	0	0	6499	1271.56	986.71	284.522	564.926	421.784	0.323	872.089	7.259	1117.04	244.949	483.262	388.504	3.682	3.577	8.791	11.366	20.157	0.726	88.596	88.754	178.316	27.674	29.224	90.262
2	1	Control	0	79	20	1	0	0	27	27	15	13	8	7	6	4	21	16	31	2	0	0	0	0	6499	1266.83	968.92	297.82	546.18	422.74	0.09	844.39	7.18	1094.39	250	465.73	378.57	3.61	3.57	9.15	10.89	20.03	0.76	83.14	85.08	169.19	26.8	28.52	84.67
2	1	Control	0	83	16	0	0	0	27	29	20	18	8	6	7	5	20	18	57	1	0	2	0	0	1354	1358.77	1016.86	338.053	594.909	421.954	3.854	878.611	6.732	1154.36	275.744	496.151	378.606	3.354	3.378	10.967	10.918	21.886	1.355	88.122	86.099	174.569	25.619	26.952	95.504
1	1	Control	0	72	24	0	0	0	30	29	18	19	12	8	10	7	23	12	27	1	0	2	1	1	5783	1628.38	1173.41	448.474	680.855	492.552	6.498	1101.83	6.932	1482.66	380.837	616.164	479.165	3.56	3.372	13.869	12.548	26.417	1.566	114.057	113.813	228.501	35.981	36.583	113.712
1	1	Control	0	73	12	0	0	0	28	26	7	7	5	5	3	3	13	9	117	1	0	2	0	0	6518	1474.5	1084.6	374.871	541.148	543.45	15.033	969.971	7.371	1298.57	328.601	433.433	521.554	3.6675	3.7035	34.3755	32.859	67.2345	2.322	66.54	74.286	141.036	31.722	23.9805	85.731
1	1	Control	0	75	12	0	1	6.5	27	24	13	12	6	5	5	4	18	7	78	1	0	2	0	0	6518	1514.4	1095.82	406.332	594.405	501.419	12.245	977.229	7.008	1319.92	342.694	496.994	468.022	3.4189	3.5891	32.8798	29.9573	62.84	2.0685	86.1256	86.2286	172.895	29.2407	29.4495	104.862
1	1	Control	0	77	12	0	0	0	27	26	10	9	5	5	3	3	14	5	61	1	0	1	0	0	6518	1469.19	1077.17	376.506	604.27	472.902	15.5125	964.234	6.9494	1295.64	331.41	508.454	440.4	3.4318	3.5176	31.5042	29.4757	60.9799	2.2245	86.2885	88.7161	175.332	32.4955	30.9892	104.307
2	1	Control	0	86	18	1	0	0	30	30	18	20	10	7	6	5	29	19	25	1	0	2	0	0	9661	1326.88	950.54	353.47	575.83	374.71	22.87	836.46	5.85	1126.99	290.54	483.35	330.24	2.84	3.01	23.67	23.42	47.09	1.59	87.5	87.88	176.23	31.83	26.52	91.92
1	1	Control	0	98	16	0	0	0	29	30	16	15	7	6	5	5	16	15	30	1	0	1	0	0	5783	1477.23	999.216	471.533	574.707	424.509	6.477	913.773	4.871	1311.83	398.06	504.289	403.007	2.506	2.365	20.249	16.707	36.957	1.555	93.046	94.644	189.08	26.411	30.51	84.767
2	1	Control	0	82	20	0	0.5	1	27	28	12	8	7	6	6	4	17	14	20	1	0	1	0	0	6518	1411	1007.85	355.426	572.052	435.794	47.7264	919.573	5.4274	1224.51	304.937	471.621	400.225	2.4319	2.9955	34.2438	29.5488	63.7926	1.6179	85.9643	86.4735	172.648	26.3316	28.5661	93.1026
2	1	Control	0	85	20	0	0.5	1.5	28	26	9	10	7	5	4	3	22	18	23	1	0	0	1	1	6518	1415.49	1024.2	352.3	541.018	483.179	38.9899	923.386	5.4302	1230.8	307.409	442.41	441.986	2.4734	2.9569	34.2421	29.952	64.1984	1.6522	77.3376	77.3047	154.851	24.1069	28.068	89.7901
1	1	Control	0	92	16	0	0	0	28	30	21	21	6	6	3	3	30	10	30	1	0	0	0	0	6518	1481.51	1059.62	378.288	626.101	433.517	43.6084	962.842	5.5517	1286.73	323.886	511.955	407.289	2.7251	2.8266	38.234	31.9571	70.1911	2.0041	86.2826	86.5101	173.162	31.7196	27.9059	99.1141
1	1	Control	0	94	16	0	0.5	1	27	30	21	19	4	4	4	4	14	8	33	1	0	3	0	0	6518	1474.13	1027.32	389.701	591.246	436.078	57.1082	945.493	5.0826	1279.68	334.187	491.105	397.284	2.532	2.5506	43.2653	35.9483	79.2194	2.1658	84.8126	85.6223	170.947	30.3809	25.2411	91.9579
2	1	Control	0	88	13	1	0	0	28	28	8	6	7	6	7	5	16	8	33	1	0	2	0	0	5783	1414.25	943.809	433.453	594.647	349.162	36.989	872.546	4.774	1242.61	370.061	510.362	325.195	2.344	2.43	30.484	28.255	58.742	2.045	88.389	87.309	176.239	30.011	33.405	89.37
2	1	Control	0	71	12	0	0	0	30	28	12	12	11	8	8	5	20	15	42	1	0	0	1	1	8361	1270.88	1001.95	267.63	534.501	467.448	1.3015	866.266	6.249	1087.76	221.49	449.238	415.726	2.9784	3.2706	11.3674	13.4209	24.7904	0.7952	77.953	80.1299	158.947	22.9458	26.518	91.0027
1	1	Control	0	76	18	0	0	0	30	28	12	12	10	8	11	7	28	18	26	1	0	0	0	0	6061	1508.38	1137.35	366.692	645.408	491.938	4.3408	988.935	6.5049	1301.59	312.654	545.118	439.502	3.3311	3.1738	24.0918	22.8818	46.9755	1.4785	94.8915	92.8612	188.349	38.374	41.3193	100.16
1	1	Control	0	82	18	0	0	0	30	29	19	19	7	6	10	7	34	14	21	1	0	0	0	0	6061	1509.95	1088.17	419.002	635.212	452.955	2.7777	945.632	6.157	1305.38	359.75	533.185	409.669	3.1127	3.0443	31.5313	31.5313	63.0656	1.9622	91.7851	88.104	180.299	37.6376	40.7942	96.984
2	1	Control	0	81	20	0	0	0	27	28	16	16	7	6	7	5	21	15	25	2	0	0	0	0	6518	1338.78	1006.09	320.041	545.627	460.464	12.6473	890.12	5.4689	1165.87	275.755	449.367	428.125	2.7809	2.688	19.6039	18.87	38.4753	1.5521	72.6319	73.6648	146.673	27.8451	31.2913	92.984
2	1	Control	0	82	20	0	0	0	28	28	10	8	6	6	5	5	20	16	34	2	0	1	0	0	6518	1350.84	1025.58	309.539	532.127	493.451	15.7186	908.621	5.323	1171.79	263.164	433.143	459.8	2.728	2.595	19.6253	18.9959	38.6226	1.7066	66.3089	69.8423	136.646	30.9851	31.5459	90.6593
2	1	Control	0	63	16	0	0	0	28	23	11	12	6	5	4	4	12	12	44	1	0	0	0	0	6061	1225.83	979.351	246.319	529.808	449.543	0.1582	833.441	4.9082	1044.25	210.804	433.257	400.025	2.2754	2.6328	6.4697	6.5361	13.0068	0.5215	76.0947	77.2236	153.842	29.3086	28.667	83.079
2	1	Control	0	76	16	0	0	0	30	29	8	9	10	7	8	5	22	16	18	1	0	2	0	0	6061	1495.79	990.733	502.383	597.206	393.527	2.6693	849.781	6.412	1255.07	405.288	488.72	358.391	3.1176	3.2944	35.0386	31.9093	66.9626	1.9553	76.7861	80.3549	158.26	35.7604	29.3992	87.7807
2	1	Control	0	60	15	0	0	0	29	27	18	15	5	5	2	2	19	18	26	2	0	1	0	0	6499	1287.33	1016.67	270.431	565.745	450.921	0.237	887.799	5.98	1116.13	228.329	476.522	411.04	3.079	2.901	4.373	4.471	8.844	0.46	90.215	86.476	177.64	27.543	27.995	93.296
2	1	Control	0	61	15	0	0	0	30	30	11	8	6	5	3	2	21	14	33	2	0	0	0	0	6499	1264.25	1015.01	248.741	546.879	468.132	0.495	877.734	5.85	1074.22	196.487	454.744	422.495	2.959	2.891	4.231	4.427	8.658	0.358	74.645	72.107	147.787	23.432	24.249	76.706
2	1	Control	0	66	18	0	0	0	30	28	18	15	9	7	6	4	22	16	23	1	0	4	0	0	6499	1405.68	1074.27	329.5	592.68	481.59	1.91	928.55	6.86	1197.5	268.95	495.56	431.07	3.42	3.44	15.78	12.08	27.86	1.03	91.88	89.58	181.91	27.98	26.66	97.38
2	1	Control	0	92	12	0	0	0	28	21	11	11	10	8	7	5	13	12	44	1	0	0	0	0	5783	1345.48	910.875	427.737	543.052	367.823	6.872	819.479	5.442	1184.85	365.373	469.125	343.482	3.27	2.172	25.353	27.834	53.189	1.976	80.894	80.256	161.737	25.588	30.53	88.459
2	1	Control	0	94	12	0	0	0	24	19	9	12	9	7	6	5	13	11	67	1	0	2	0	0	5783	1395.59	904.931	481.065	566.219	338.712	9.598	817.762	4.986	1238.72	420.959	487.536	320.628	2.991	1.995	28.361	31.632	59.993	2.26	83.164	82.387	166.328	25.707	29.07	92.639
2	1	Control	0	66	18	1	0	0	30	28	20	20	12	8	8	5	21	15	37	1	0	1	0	0	6499	1167.01	907.19	259.304	500.318	406.872	0.518	777.77	5.708	986.004	208.234	414.92	362.332	2.734	2.974	6.038	6.033	12.071	0.635	75.594	73.17	149.313	25.24	26.634	82.629
2	1	Control	0	70	18	1	0	0	29	26	14	15	11	8	8	5	24	17	42	1	0	0	0	0	6499	1178.89	891.57	287.27	490.89	400.68	0.05	760.36	5.83	986.27	225.91	404.45	355.87	2.88	2.96	6.59	6.43	13.02	0.66	71.57	71.73	143.81	24.48	24.58	80.99
2	1	Control	0	72	18	1	0	0	28	30	16	17	12	8	9	6	21	17	27	1	0	0	0	0	6499	1206.66	904.75	301.78	532.88	371.87	0.13	776.84	5.81	1016.75	239.92	430.04	346.67	2.87	2.95	6.63	6.62	13.26	0.57	77.48	76.72	154.66	26.55	27.9	83.53
2	1	Control	0	74	18	0	0	0	30	29	13	14	10	8	4	3	27	22	26	1	0	0	0	0	1354	1299.06	992.493	306.273	586.706	405.787	0.292	850.363	6.468	1104.15	253.789	482.766	367.305	3.248	3.22	12.476	11.889	24.366	1.145	79.759	79.891	160.205	31.22	32.431	98.387
2	1	Control	0	68	12	0	0	0	30	30	13	13	9	7	7	5	21	15	21	1	0	0	0	0	354	1331.22	981.52	349.438	561.282	420.238	0.2604	857.924	5.9023	1156.51	298.583	474.326	383.337	2.9945	2.9078	6.5527	8.8587	15.4114	1.0901	84.3554	86.2932	171.257	27.7643	29.7861	90.6944
2	1	Control	0	70	12	0	0	0	30	30	13	11	7	6	7	5	21	19	19	1	0	0	0	0	354	1307.24	979.9	326.135	593.261	386.639	1.2102	848.258	5.7812	1124.14	275.877	491.407	355.64	3.0031	2.7781	6.8922	9.2173	16.1095	1.1053	86.1588	86.7634	173.621	30.1428	33.3185	96.9458
2	1	Control	0	71	12	0	0	0	30	30	19	19	10	7	7	5	23	14	21	1	0	0	0	0	354	1300.62	978.543	318.402	574.348	404.195	3.6744	832.93	6.102	1070.84	237.908	468.673	360.582	3.1068	2.9952	7.1196	9.6864	16.806	1.3716	81.8736	82.7832	165.854	28.89	31.4448	93.0336
2	1	Control	0	71	18	1	0	0	27	27	15	11	7	6	7	5	15	12	42	3	0	3	0	0	6499	1151.33	865.61	285.65	492.83	372.78	0.07	738.58	5.29	967.66	229.07	399.77	338.74	2.55	2.74	7.36	6.49	13.85	0.9	69.87	69.8	140.47	23.81	21.8	80.08
2	1	Control	0	73	18	1	0	0	30	25	16	16	6	5	8	5	15	11	31	3	0	4	0	0	6499	1138.64	841.24	297.02	500.67	340.57	0.38	715.09	5.51	946.11	231.02	402.42	312.29	2.72	2.78	8.15	7.17	15.32	0.91	69.98	68.55	138.95	23.94	23.33	79.97
2	1	Control	0	88	7	0	0	0	29	25	12	11	4	5	4	3	16	11	48	1	0	0	0	0	8361	1179.59	810.11	340.36	503.82	306.29	29.12	707.38	5.56	988.22	280.84	416.3	261.96	2.76	2.81	32.31	31.84	64.15	1.55	73.58	70.17	145.08	19.67	18.6	83.2
2	1	Control	0	80	16	0	0.5	1.5	29	28	13	13	6	5	6	4	15	9	33	1	0	1	0	0	6499	1313.02	975.111	336.072	562.882	412.229	1.832	849.162	5.98	1130.49	281.33	474.407	372.923	3.229	2.751	14.056	14.07	28.126	1.679	86.219	85.064	171.862	27.257	26.458	96.858
1	1	Control	0	60	18	1	0	0	30	27	13	13	9	8	7	5	21	11	32	1	0	0	0	0	6499	1497.22	1146.99	349.846	638.395	508.594	0.39	1003.83	6.502	1298.2	294.371	543.851	459.586	3.151	3.351	16.779	14.674	31.453	1.546	95.683	96.315	192.446	33.376	34.91	107.239
2	1	Control	0	77	14	0	0	0	30	28	14	13	5	5	4	4	26	14	24	2	0	2	0	0	6499	1146.92	855.25	291.21	477.47	377.78	0.46	724	4.74	956.68	232.68	387.28	336.27	2.52	2.23	16.32	19.81	36.13	1.03	69.79	68.57	138.83	17.92	19.72	75.05
2	1	Control	0	78	14	0	0	0	30	28	15	15	7	6	6	5	31	16	33	2	0	1	1	1	6499	1145.38	832.01	312.98	508.65	323.36	0.39	702.36	4.53	953.37	251.02	404.1	297.86	2.33	2.2	15.68	18.66	34.33	0.84	71.92	73.46	145.83	19.69	22.78	76.1
2	1	Control	0	77	14	0	0	0	30	30	19	18	8	6	7	5	24	18	27	1	0	0	0	0	354	1471.95	1109.65	359.26	583.17	526.48	3.04	998.16	7.67	1307.17	309.02	499.44	495.68	3.62	4.05	8.36	6.31	14.67	0.89	90.97	93.96	185.72	28.34	29.23	85.14
2	1	Control	0	85	12	1	0	0	30	25	4	4	8	7	4	3	20	15	31	1	0	0	0	0	1354	1151.49	871.238	279.902	505.36	365.878	0.355	752.443	5.398	978.352	225.909	418.097	333.991	2.766	2.632	10.831	8.031	18.862	1.317	73.839	74.174	148.494	23.026	22.568	86.127
1	1	Control	0	63	18	0	0	0	29	28	10	10	6	6	6	4	19	10	29	1	0	0	0	0	6061	1756.16	1364.31	391.782	748.673	615.632	0.0713	1186.04	8.3711	1521.78	335.742	623.371	562.598	4.1221	4.249	30.3935	20.2187	50.6142	1.8731	111.366	112.735	224.611	39.3525	41.5634	112.631
1	1	Control	0	75	21	0	0	0.5	30	28	15	16	10	8	6	4	27	16	21	1	0	3	0	0	3630	1553.49	1124.22	427.14	667.33	456.89	2.13	984.75	6.88	1340.17	355.42	568.25	414.37	3.45	3.43	18.37	15.61	33.97	1.43	99.31	96.39	197.07	33.65	36.9	119.64
2	1	Control	0	64	16	0	0	0	30	28	9	6	6	6	8	5	20	19	18	1	0	7	0	0	6499	1459.33	1160.8	298.466	616.726	544.071	0.071	1012.1	6.788	1264.03	251.929	524.486	487.546	3.318	3.47	8.038	6.932	14.971	0.829	89.814	88.313	178.94	29.671	33.306	110.702
2	1	Control	0	66	16	0	0	0	30	29	16	15	10	7	10	6	22	16	18	1	0	0	0	0	6499	1459.11	1140.88	318.159	609.521	531.355	0.074	986.68	6.806	1251.39	264.711	510.714	475.892	3.342	3.464	9.412	7.853	17.265	0.935	85.822	85.485	171.905	28.963	32.253	108.952
2	1	Control	0	73	17	1	0	0	29	26	17	17	9	7	7	5	18	13	44	1	0	4	1	1	4935	1406.23	1033.51	372.046	591.331	442.18	0.67	893.934	6.223	1199.15	305.219	493.738	399.526	3.191	3.032	12.031	12.233	24.264	1.517	91.034	92.371	183.972	28.414	28.481	93.495
1	1	Control	0	60	20	2	0	0	30	30	18	14	11	8	12	7	30	18	18	1	0	4	0	0	6499	1717.86	1361.56	356.286	737.412	624.149	0.011	1193.49	6.866	1492.44	298.942	630.193	563.29	3.596	3.27	16.993	17.586	34.579	0.643	114.278	109.979	224.829	36.725	41.94	124.741
1	1	Control	0	85	16	0	0	0	29	27	14	12	12	8	7	6	14	12	55	5	0	2	1	1	5783	1565.65	1028.07	533.052	590.068	438	4.533	931.463	6.441	1391.63	460.169	514.81	412.12	2.949	3.492	60.93	50.752	111.686	2.523	85.767	88.639	174.936	28.518	29.559	95.97
2	1	Control	0	65	18	0	0	0	29	29	15	16	6	5	6	4	21	13	28	1	0	9	0	0	6499	1595.29	1163.75	423.501	638.338	525.415	8.033	1033.97	7.587	1400.36	366.384	549.903	476.035	3.693	3.894	67.293	59.804	127.12	2.982	93.408	92.358	186.415	30.704	32.823	108.32
2	1	Control	0	68	18	0	0	0	30	30	18	18	9	7	8	5	17	16	35	1	0	4	0	0	6499	1605.26	1167.61	432	642.78	524.83	5.65	1018.72	7.81	1381.62	362.9	545.24	467.83	3.85	3.96	74.82	67.84	142.68	3.45	88.86	89.48	178.87	33.86	34.6	106.08
1	1	Control	0	74	18	0	0	0	29	28	14	11	11	8	10	6	17	14	18	1	0	0	0	0	6061	1471.69	1140.15	327.989	633.294	506.854	3.5557	986.299	6.7373	1254.85	268.552	526.461	456.282	3.4316	3.3057	16.168	16.7812	32.9531	1.3447	90.8446	93.6728	185.608	35.0996	33.8593	100.051
2	1	Control	0	57	14	0	0	0	30	25	12	13	7	7	6	5	20	10	20	1	0	0	0	0	6499	1437.86	1160.8	277.02	641.68	519.12	0.04	1008.25	7.88	1234.07	225.81	536.22	471.99	3.92	3.97	5.88	6.12	11.99	0.93	98.04	98.84	197.48	28.53	33.96	101.67
1	1	Control	0	57	18	1	0	0	30	30	11	12	7	6	4	3	19	16	30	1	0	0	0	0	6499	1414.84	1113.49	301.205	617.544	495.944	0.142	982.076	6.601	1238.71	256.638	528.649	453.285	3.123	3.478	10.53	8.096	18.626	0.804	89.814	89.625	180.191	28.55	29.993	111.689
1	1	Control	0	61	18	1	0	0	30	29	16	15	7	6	5	4	24	17	26	1	0	0	0	0	6499	1439.55	1088.27	351.13	602.43	485.84	0.15	946.89	6.24	1230.07	283.19	512.17	434.57	2.94	3.3	12.78	10.06	22.85	1.02	87.56	87.92	176.24	25.83	28.37	107.33
1	1	Control	0	63	18	1	0	0	29	30	11	12	10	7	10	6	17	14	28	1	0	0	0	0	6499	1448.46	1101.41	346.95	638.69	462.72	0.1	960.48	6.11	1250.57	290.09	536.33	424.05	2.81	3.3	13.35	11.06	24.41	1.05	90.73	93.41	184.72	29.73	31.11	110.6
1	1	Control	0	74	18	0	0	0	30	29	6	7	5	3	5	3	23	13	32	1	0	3	1	1	6518	1498.91	1188.1	305.88	654.302	533.794	4.9381	1055.66	6.0796	1327.99	272.331	549.701	501.02	2.8424	3.2372	23.1167	18.5649	41.683	1.6708	96.0345	99.1444	195.466	35.3145	35.1071	106.622
1	1	Control	0	73	16	1	0	0	29	29	16	16	5	4	3	3	23	14	40	2	0	0	0	0	8361	1543.93	1137.29	406.38	669.97	467.32	0.26	975.55	6.22	1316.32	340.76	556.78	418.52	2.91	3.31	14.23	12.11	26.34	1.43	102.78	99.79	203.42	30.53	33.15	110.55
2	1	Control	0	81	14	0	0	0	24	24	15	16	9	6	6	4	21	16	31	1	1	0	0	0	6061	1279.77	950.43	327.93	559.24	391.19	1.41	822.59	5.79	1100.46	277.86	467.18	354	3.11	2.68	16.69	14.62	31.31	1.86	81.21	80.41	161.93	31.92	31.45	92.48
2	1	Control	0	82	14	0	0	0	28	28	15	16	7	6	6	4	29	16	26	1	0	1	0	0	6061	1274.59	918.349	355.07	522.426	395.923	1.172	805.207	5.678	1104.47	299.259	441.372	362.663	3.202	2.476	16.547	15.046	31.596	1.843	79.325	78.857	158.404	27.187	28.589	86.452
1	1	Control	0	70	20	0	0	0	30	27	9	8	7	6	5	3	12	8	34	1	0	0	0	0	6518	1497.95	1065.19	431.254	618.831	446.361	1.509	925.443	7	1298.93	373.484	521.64	402.294	3.434	3.566	37.776	31.223	69	1.71	92.409	88.828	181.807	29.416	37.681	102.336
1	1	Control	0	72	20	0	0	0	28	29	14	7	8	6	8	6	15	6	48	1	0	0	0	0	6518	1500.34	1062.24	436.803	626.417	435.828	1.296	922.901	6.895	1306.76	383.855	527.138	394.467	3.373	3.522	39.499	33.281	72.78	1.819	93.583	91.008	185.324	31.591	36.045	103.365
1	1	Control	0	69	19	0	0	0	30	30	14	17	10	7	8	5	24	13	30	1	0	0	1	1	8361	1413.8	1102.23	310.564	590.844	511.387	0.9998	951.595	5.2903	1212.5	260.902	494.717	455.878	2.9753	2.315	10.6713	13.5179	24.1893	0.9619	86.5361	87.4114	174.858	30.0101	34.0327	98.5574
2	1	Control	0	68	12	0	0	0	30	29	4	0	8	6	6	4	13	16	51	1	0	5	0	0	6518	1180.65	935.244	242.918	498.418	436.826	2.4934	817.441	6.1297	1018.27	200.829	415.307	399.64	3.0083	3.1213	8.8662	8.5615	17.4277	0.7024	68.2675	69.4033	137.833	26.4642	28.3567	83.3163
2	1	Control	0	78	15	0	0.5	0.5	27	27	9	9	9	7	6	4	11	13	62	1	0	4	1	1	6518	1375.42	967.782	388.451	594.053	373.729	19.187	846	4.976	1167.47	321.473	491.209	335.604	2.438	2.538	22.578	17.046	39.624	1.289	87.781	89.007	177.22	28.556	34.587	99.056
2	1	Control	0	71	14	1	0	0	30	25	12	11	9	8	8	6	14	15	29	2	0	0	0	0	6518	1304.44	984.792	319.513	547.017	437.775	0.14	834.136	6.67	1092.27	258.132	442.209	391.787	3.324	3.346	10.197	9.819	20.017	0.863	75.248	76.216	152.127	25.403	25.339	89.356
2	1	Control	0	73	14	0	0	0	29	27	12	9	10	8	6	5	11	14	39	2	0	0	1	1	6518	1310.75	977.177	333.42	560.182	416.995	0.149	830.181	6.674	1103.79	273.611	460.66	369.372	3.256	3.418	11.102	10.666	21.769	0.914	78.276	78.954	157.845	27.554	27.18	94.853
2	1	Control	0	74	16	0	0	0	29	23	14	14	7	6	6	4	15	9	37	1	0	0	0	0	6061	1296.52	940.927	347.312	533.084	407.843	8.2822	815.629	4.9766	1113.97	298.339	434.437	372.91	2.2461	2.7305	15.5742	13.791	29.3672	1.2725	76.6904	79.2948	156.462	28.8779	28.8974	75.8173
2	1	Control	0	47	12	2	0	0	30	29	13	13	8	6	10	7	15	15	13	1	0	1	0	0	6499	1354.7	1063.45	290.963	568.578	494.874	0.284	926.068	7.436	1174.85	248.783	480.785	444.999	3.673	3.763	8.107	7.328	15.435	0.656	83.864	82.404	167.018	26.975	28.545	101.051
2	1	Control	0	68	20	1	0	0	30	25	17	17	6	6	7	5	18	9	36	1	0	0	0	0	6518	1299.83	998.193	300.771	561.021	437.172	0.8612	869.476	6.968	1120.14	250.661	467.866	400.749	3.4132	3.5548	6.1526	6.8993	13.0533	0.5493	81.0078	81.3439	162.825	26.8276	28.1479	93.0812
2	1	Control	0	80	2	1	0.5	3.5	23	19	11	8	5	5	3	3	8	6	114	1	0	2	0	0	6518	1151.07	868.063	270.114	493.345	374.718	12.8974	772.275	5.3229	1000.48	228.207	413.274	346.104	2.5163	2.8067	14.3108	11.3782	25.689	1.2989	69.9374	70.3866	140.391	22.6134	23.8937	84.4027
1	1	Control	0	57	20	0	0	0	30	30	24	23	8	6	10	6	26	18	16	1	0	1	0	0	6499	1773.01	1378.31	394.13	766.2	612.11	0.57	1211.07	8.29	1540.87	329.8	659.09	551.4	4.06	4.22	23.42	17.56	40.99	2.4	118.95	115.96	235.95	36.96	35.83	134.3
1	1	Control	0	59	20	0	0	0	30	29	14	15	10	7	7	5	29	16	13	1	0	1	0	0	6499	1783.16	1358.52	405.72	779.33	579.19	18.92	1214.07	8.21	1552	337.92	658.77	536.4	3.95	4.26	24.84	18.51	43.35	2.12	119.41	115.23	235.78	37.53	37.86	134.05
2	1	Control	0	65	16	0	0	0	29	28	14	13	10	8	12	7	24	15	19	1	0	0	0	0	6061	1247.72	980.56	266.692	576.039	404.521	0.4688	850.281	5.8943	1070.96	220.676	484.88	364.935	2.9496	2.9447	6.7909	9.6047	16.3956	0.9054	85.3155	85.9006	171.557	28.6413	32.4065	91.8525
2	1	Control	0	67	16	0	0	0	30	28	11	10	9	7	9	7	17	15	23	1	0	1	0	0	6061	1255.59	952.391	302.677	543.622	408.769	0.523	826.943	6.275	1072.39	245.451	457.333	369.087	3.233	3.042	7.461	10.335	17.797	0.899	82.244	81.797	164.567	30.193	30.661	87.778
2	1	Control	0	68	16	0	0	0	29	29	16	16	8	7	8	5	24	18	22	1	0	0	0	0	6061	1268.3	959.598	308.535	559.093	400.505	0.171	835.789	6.416	1082.77	246.978	471.697	363.921	3.303	3.113	7.979	10.876	18.859	1.02	84.534	85.139	170.158	28.354	31.723	92.204
1	1	Control	0	79	12	0	0	0	29	24	13	10	6	6	5	5	12	8	29	1	0	5	1	1	6061	1598.24	1162.83	432.83	649.84	512.99	2.58	976.66	6.18	1343.67	367	518.11	455.97	2.99	3.19	25.38	29.84	55.23	1.9	92.5	93.49	186.82	31.25	29.73	99.07
1	1	Control	0	81	12	0	0	0	28	22	11	9	6	5	5	4	15	4	35	1	0	4	0	0	6061	1625.38	1164.57	454.01	692.497	472.068	6.8046	979.504	6.0213	1362.55	383.042	547.768	424.932	2.9115	3.1098	29.0642	33.684	62.7541	2.0344	97.0045	97.2985	195.5	31.5196	31.4737	102.795
1	1	Control	0	80	16	0	0	0	30	29	20	16	7	5	6	4	24	16	20	1	0	2	0	0	6518	1426.57	1011.95	374.599	619.218	392.727	40.023	908.311	6.096	1223.73	315.415	509.827	358.47	3.041	3.055	14.284	15.855	30.139	1.34	87.347	90.092	177.697	32.598	33.178	93.897
2	1	Control	0	68	6	0	0	0	29	21	10	6	5	5	5	4	13	12	45	1	0	0	0	0	6061	1462.02	1100.58	357.84	632.52	468.06	3.6	953.37	6.15	1250.27	296.9	525.94	423.83	3.2	2.96	16.45	20.97	37.43	1.29	86.45	89.81	177.75	31.56	34.62	104.23
2	1	Control	0	57	18	0	0	0	30	29	12	12	10	7	12	7	29	25	15	1	0	0	0	0	6499	1292.45	1011.25	281.18	571.88	439.37	0.02	865.93	5.92	1096.77	230.83	476.82	389.09	2.97	2.95	10.94	11.56	22.5	1.1	83.6	84.11	168.21	28.03	32.43	92.4
1	1	Control	0	76	18	0	0	0	30	30	14	16	12	8	11	7	27	20	21	1	0	2	0	0	6061	1674.1	1182.87	489.304	701.039	481.832	1.926	1028.47	6.345	1442.06	413.595	584.164	442.377	3	3.345	44.774	28.06	72.836	2.737	99.977	98.746	199.771	35.36	34.464	116.787
2	1	Control	0	77	16	0	0.5	0.5	28	24	14	10	8	5	4	2	17	15	62	1	0	0	0	0	6518	1295.88	1023.14	258.289	578.636	444.509	14.4482	905.309	5.3988	1118.92	213.613	483.255	407.682	2.6522	2.7466	9.3126	7.503	16.8171	1.0228	80.2231	86.699	167.486	31.63	32.2051	90.8089
2	1	Control	0	79	16	0	0.5	2	25	24	5	3	4	3	5	3	16	10	71	1	0	3	1	2	6518	1332.01	985.894	315.605	534.872	451.022	30.5085	887.386	5.1599	1151.36	263.972	450.916	406.204	2.522	2.6379	12.2709	9.706	21.9769	1.226	81.1443	81.6336	163.49	29.49	28.3856	83.9596
2	1	Control	0	66	16	0	0	0	30	27	19	14	11	8	8	6	25	19	31	1	0	0	0	0	6499	1314.41	1062.94	250.936	572.452	490.484	0.543	930.611	7.405	1141.99	211.377	484.649	445.419	3.681	3.724	5.254	4.459	9.713	0.606	86.171	86.251	173.108	27.456	28.678	91.284
2	1	Control	0	71	16	0	0	0	28	27	14	15	7	6	5	4	17	17	25	1	0	1	0	0	6499	1332.58	1015.38	316.2	567.57	447.81	1	883.59	7.62	1150.14	266.55	471	411.59	3.83	3.79	7.84	6.04	13.87	1.14	82.27	83.47	166.35	25.45	26.9	85.46
2	1	Control	0	73	16	0	0	0	29	28	14	16	6	6	6	4	19	18	33	1	0	0	0	0	6499	1333.09	991.48	336.42	584.07	407.41	5.19	856.86	7.75	1136.78	279.92	480.98	370.7	3.96	3.78	9.73	6.96	16.68	1.24	85.31	86.62	172.59	25.98	30.17	89.44
2	1	Control	0	71	16	1	0	0	30	29	21	22	12	8	11	7	26	23	22	1	0	0	0	0	9661	1571.92	1210.39	358.48	696.87	513.52	3.05	1053.58	7.45	1340.45	286.87	587.94	462.6	3.78	3.66	16.45	17.09	33.54	1.09	103.49	105.93	210.44	34.25	31	114.51
2	1	Control	0	62	16	0	0	0	30	30	18	18	10	8	7	6	20	16	21	1	0	1	0	0	6499	1287.69	1004.14	282.634	562.673	441.471	0.909	879.101	6.382	1112.66	233.561	478.994	399.198	3.341	3.041	10.021	10.729	20.75	0.766	83.169	82.839	166.745	32.759	31.474	89.921
1	1	Control	0	85	19	0	0	0	29	27	12	12	9	7	10	7	16	11	40	1	0	0	0	0	6499	1562.96	1071.46	488.147	627.969	443.489	3.357	940.958	7.092	1361.24	420.279	530.475	407.126	3.372	3.72	38.219	36.287	74.511	2.612	94.748	95.127	190.926	30.001	30.165	103.155
1	1	Control	0	89	1	0	0	0	23	12	4	4	5	5	2	2	11	3	99	1	0	4	0	0	6518	1359.94	1021.48	331.433	548.529	472.946	7.0325	903.367	6.074	1187.07	283.698	459.359	436.976	2.9397	3.1343	16.7829	19.7641	36.547	1.7882	82.534	82.7399	165.613	29.0925	31.523	85.3464
1	1	Control	0	91	1	0	0.5	0.5	24	13	2	0	5	3	2	2	12	6	92	1	0	6	0	0	6518	1342.67	1015.31	317.95	521.598	493.71	9.4114	895.181	6.1698	1163.09	267.909	424.706	461.065	3.0585	3.1114	18.4194	21.4106	39.8314	1.8597	71.0854	72.4644	144.209	31.2941	30.7977	78.6858
2	1	Control	0	67	18	0	0	0	30	28	15	15	6	4	6	4	19	14	28	3	0	1	0	0	6499	1249.68	933.13	314.69	559.25	373.88	1.86	809.22	6.43	1071.45	262.23	466.11	341.26	3.22	3.21	7.71	6.99	14.7	0.58	77.82	78.27	156.98	27.38	28.52	93.98
2	1	Control	0	69	18	0	0	0	30	28	17	14	9	7	9	6	17	13	29	3	0	2	0	0	6499	1253.46	932.17	320.54	569.83	362.34	0.75	807.59	6.7	1074.47	266.89	472.7	334.14	3.4	3.3	7.61	6.5	14.11	0.61	78.66	80.06	159.41	27.66	30.62	95.19
1	1	Control	0	50	17	0	0	0	30	30	15	13	8	6	6	4	18	12	34	2	0	0	0	0	6499	1375.26	1074.48	300.77	579.75	494.73	0.01	925.86	6.96	1173.39	247.53	484.07	441.78	3.51	3.44	15.92	16.3	32.22	1.46	86.25	85.77	172.61	28.47	28.09	92.71
1	1	Control	0	52	17	0	0	0	30	30	10	13	9	8	7	6	20	11	24	2	0	0	0	0	6499	1374.12	1040.94	327.58	574.42	466.52	5.6	903.76	6.56	1178.5	274.74	470.3	427.87	3.55	3.01	17.04	17.59	34.62	1.26	85.64	84.03	170.2	23.49	25.01	92.56
1	1	Control	0	73	20	0	0	0	29	28	16	15	12	8	10	7	35	18	20	1	0	0	0	0	6499	1632.36	1188.29	443.489	674.049	514.238	0.583	1053.05	6.269	1438.61	385.559	581.705	470.764	3.295	2.974	26.8549	30.4679	57.3278	1.697	98.2217	99.5677	198.669	38.4489	33.6469	111.926
2	1	Control	0	78	18	0	0	0	30	30	19	18	10	8	8	5	19	20	25	1	0	0	0	0	6061	1391.75	1013.45	371.06	585.7	427.753	7.234	888.966	6.925	1198.19	309.224	492.45	389.282	3.729	3.196	13.037	19.981	33.02	1.611	88.611	87.797	177.102	27.894	31.738	94.668
2	1	Control	0	57	16	0	0	0	30	29	11	10	9	7	6	4	22	15	26	1	0	0	0	0	6499	1336.7	1081.28	255.01	584.23	497.05	0.41	932.51	7.19	1131.78	199.28	493.24	438.86	3.46	3.74	5.38	4.85	10.23	0.49	90.47	92.96	184.35	32.55	28.44	91.89
1	1	Control	0	68	14	0	0	0	28	29	10	13	8	6	8	5	17	17	26	1	0	2	1	1	6518	1486.41	1187.21	294.595	589.892	597.317	4.6092	1037.44	7.732	1281.15	243.712	484.289	548.543	3.8925	3.8395	10.2569	11.7618	22.0202	1.3104	80.5646	79.413	160.138	32.3629	34.0838	93.4623
2	1	Control	0	67	18	1	0	0	30	26	19	20	11	8	11	7	21	15	34	1	0	1	1	1	6061	1340.03	1032.65	307.222	567.689	464.96	0.1602	902.681	5.9246	1165.02	262.334	479.61	422.911	2.8383	3.0863	17.1584	10.5531	27.7125	0.9718	79.3773	81.3795	161.456	28.6355	26.0551	102.693
1	1	Control	0	62	21	0	0.5	0.5	30	30	13	12	11	8	7	6	17	10	38	1	0	2	1	2	6499	1638.18	1257.03	381.018	687.287	569.741	0.1308	1093.32	8.016	1405.87	312.548	571.992	521.196	3.8292	4.1868	17.0688	13.2144	30.2844	1.3128	98.8008	99.972	199.536	37.1172	32.6004	108.984
1	1	Control	0	65	21	0	0	0	30	30	25	22	11	8	9	6	28	14	19	1	0	2	0	0	6499	1648.85	1244.12	402.43	668.18	575.94	2.3	1079.28	7.87	1396.45	317.17	566.33	510.68	3.72	4.15	20.33	14.78	35.1	1.56	98.44	101.32	200.75	34.13	32.86	110.87
2	1	Control	0	61	16	0	0.5	0.5	30	29	21	22	8	6	8	6	32	20	13	1	0	1	0	0	6499	1414	1117.82	296.17	624.61	493.21	0.01	974.84	7.52	1216.48	241.64	534.07	440.76	3.71	3.81	7.59	5.43	13.02	0.69	91.23	91.28	182.88	32.81	33.79	107.24
2	1	Control	0	51	11	1	0	0	26	17	6	6	6	5	4	3	14	8	48	2	0	2	0	0	354	1228.6	966.53	261.83	540.99	425.54	0.24	846.28	6.19	1054.55	208.27	458.81	387.26	3.06	3.13	6.98	5.93	12.91	0.66	81.19	79.71	161.66	29.2	28.69	82.97
2	1	Control	0	68	13	0	0	0	27	24	15	11	8	6	6	5	20	11	38	1	0	2	0	0	6518	1134.65	884.562	245.03	478.773	405.789	5.0597	768.44	5.7664	970.436	201.996	393.471	369.909	2.8524	2.914	14.3395	11.2767	25.6162	0.8526	63.8266	64.2501	128.267	27.3485	26.9337	80.6638
2	1	Control	0	71	13	0	0	0	30	25	12	8	10	8	4	3	21	11	38	1	0	0	0	0	6518	1146.82	876.283	262.724	498.748	377.535	7.812	762.751	5.7048	979.407	216.656	410.226	344.713	2.8167	2.8882	15.7269	12.6199	28.3511	0.9284	68.119	69.8184	138.241	26.2382	27.0379	81.8589
1	1	Control	0	75	16	0	0.5	1	25	9	9	8	6	5	5	4	14	8	34	5	0	1	0	0	6518	1433.68	992.969	415.986	575.968	417.001	24.727	893.194	6.189	1243.1	349.908	484.901	383.566	3.029	3.16	21.668	18.847	40.517	1.294	85.997	88.967	175.276	27.826	27.964	91.649
1	1	Control	0	77	16	0	0.5	0.5	26	10	8	8	6	5	6	4	18	8	41	5	0	1	0	0	6518	1441.1	988.789	423.964	584.282	404.507	28.346	891.037	6.1289	1248.05	357.016	494.02	368.67	3.0068	3.1221	22.8683	19.7655	42.6338	1.1628	88.2337	89.6785	178.315	27.8218	30.6173	97.7608
2	1	Control	0	89	16	0	0	0	27	24	11	12	8	6	7	3	14	12	63	1	0	0	0	0	6518	1192.22	888.101	289.726	513.899	374.202	14.3896	771.221	5.622	1013.44	242.22	416.559	340.277	2.801	2.821	13.527	15.936	29.463	0.8626	69.2015	70.1771	139.543	26.0198	25.5219	81.4282
2	1	Control	0	92	16	0	0.5	0.5	30	21	10	12	12	8	7	5	16	10	47	1	0	0	0	0	6518	1209.21	886.023	312.977	515.913	370.11	10.2152	765.299	5.5919	1025.75	260.448	417.284	337.8	2.8424	2.7494	14.5826	17.2519	31.8359	1.0057	71.4909	71.089	143.078	24.1913	21.5262	84.2668
2	1	Control	0	82	20	0	0	0	29	28	20	17	7	6	6	4	19	17	38	1	0	0	0	0	6061	1291.99	988.942	301.333	567.711	421.231	1.717	844.522	5.5759	1086.95	242.427	466.292	376.514	2.6556	2.9203	11.9341	10.3216	22.2567	1.3439	82.7556	82.784	166.11	27.4117	27.2769	87.1234
2	1	Control	0	86	20	0	0	0	29	27	11	11	10	7	8	6	16	13	32	1	0	2	0	0	6061	1333.93	974.369	358.039	553.041	421.328	1.522	834.2	5.451	1118.18	283.982	452.762	379.916	2.573	2.878	15.978	13.885	29.864	1.848	81.989	80.354	162.804	26.147	27.364	88.82
1	1	Control	0	52	13	0	0	0	30	29	15	14	7	6	8	6	21	21	21	1	0	1	0	0	6499	1637.36	1323.1	312.35	733.29	589.81	1.91	1177.18	6.67	1442.08	264.91	626.83	548.43	3.43	3.24	9.56	8.78	18.34	0.74	111.05	104.96	217.03	41.53	39.62	119.81
2	1	Control	0	80	15	1	0	0	29	28	15	10	8	6	4	4	14	14	32	5	0	2	1	1	5783	1264.35	922.146	338.479	557.765	364.381	3.726	825.588	5.742	1103.63	278.047	483.712	338.15	2.95	2.792	9.173	10.289	19.462	1.046	84.513	86.62	171.891	29.911	31.175	93.674
1	1	Control	0	70	16	0	0	0	30	30	15	16	9	7	8	6	27	18	22	1	0	0	0	0	5783	1552.1	1186.28	365.478	643.571	542.706	0.348	1098.7	7.942	1401.97	303.27	575.559	522.796	3.863	4.079	8.092	7.84	15.932	1.06	107.558	104.582	212.702	33.859	34.74	109.252
2	1	Control	0	74	18	0	0	0	30	28	16	16	9	7	8	6	25	20	22	1	0	3	0	0	6499	1268.89	978.988	288.862	545.959	433.029	1.045	858.938	5.689	1092.15	233.209	460.341	397.552	2.705	2.984	6.896	6.676	13.572	0.995	79.007	77.278	156.718	25.121	24.996	90.363
2	1	Control	0	78	18	0	0	0	30	29	19	20	9	7	7	5	27	16	19	1	0	1	1	2	6499	1277.34	952.31	324.24	520.28	432.03	0.79	825.78	5.86	1075.73	249.95	436.81	388.19	2.85	3.01	7.98	7.79	15.76	1.12	71.95	71.93	144.36	23.15	23.25	84.45
1	1	Control	0	65	16	1	0	0	30	29	10	8	11	8	8	5	23	12	13	1	0	0	0	0	6499	1513.4	1155.68	356.268	633.237	522.448	1.45	1029.36	6.621	1340.92	311.559	544.172	483.737	3.398	3.223	16.281	11.852	28.135	1.526	97.419	95.816	194.389	32.258	36.776	102.582
2	1	Control	0	76	14	0	0	0	28	29	7	5	8	6	5	4	18	10	45	2	0	0	0	0	6518	1281.64	972.925	306.198	507.911	465.014	2.5125	841.294	6.5445	1097.77	256.476	392.822	446.1	3.2085	3.336	11.493	13.647	25.14	1.287	56.4855	66.588	123.489	30.6195	21.447	74.7915
2	1	Control	0	79	14	0	0	0	28	27	8	7	8	6	6	5	19	8	48	2	0	0	0	0	6518	1279.23	964.736	310.556	524.373	440.363	3.9425	836.026	6.4888	1103.27	267.248	428.028	404.056	3.2759	3.213	12.5428	14.9776	27.5218	1.2703	68.9883	72.4788	141.756	27.702	24.7537	83.3522
2	1	Control	0	69	15	0	0	0	30	28	16	15	8	7	7	5	27	17	34	1	0	0	0	0	3630	1387.58	997.03	388.78	594.56	402.47	1.77	845.46	6.48	1158.9	313.45	488.98	354.7	2.98	3.51	25.12	15.07	40.19	1.65	88.46	87.18	176.54	26.21	27.32	98.37
2	1	Control	0	80	12	1	0	0.5	28	26	13	12	6	5	5	4	16	14	44	1	0	0	0	0	6518	1190.18	916.177	266.255	517.197	398.98	7.749	800.833	5.7649	1027.03	226.202	427.86	365.224	2.9011	2.8639	11.8073	10.9905	22.7978	1.0414	70.0929	67.9114	138.433	27.2967	28.2666	87.7066
2	1	Control	0	82	12	1	0	0.5	26	27	16	16	5	4	4	3	19	17	37	1	0	0	0	0	6518	1240.49	934.573	298.849	544.886	389.687	7.0652	814.726	5.7663	1066.81	252.084	450.638	357.023	2.881	2.8853	13.245	11.8016	25.0509	1.1158	72.7593	73.1728	146.473	29.8115	30.6884	91.104
2	1	Control	0	70	16	2	0	0	30	27	13	13	8	6	7	5	28	23	28	1	0	3	1	1	4935	1282.55	945.865	331.601	549.086	396.779	5.082	827.526	6.54	1092.83	265.304	464.483	357.96	3.2316	3.3084	8.196	8.3196	16.5157	1.3368	77.7195	78.5055	156.473	30.2557	29.2189	92.5552
1	1	Control	0	75	16	0	0	0	29	29	11	11	8	6	9	6	24	13	25	2	0	4	0	0	354	1418.2	1096.65	320.3	658.21	438.44	1.25	934.85	6.68	1205.12	270.28	539.6	394	3.32	3.35	14.57	20.81	35.38	1.55	97.37	95.98	194.74	33.17	34.77	99.85
2	1	Control	0	69	19	0	0	0	30	29	17	17	9	7	8	5	20	19	53	1	0	0	0	0	6061	1253.25	954.205	297.654	541.939	412.266	1.3906	821.446	6.0537	1075.8	254.352	445.988	374.067	2.917	3.1367	14.5273	12.5078	27.0371	1.3955	76.0702	74.5595	151.199	26.7451	28.9082	84.2538
2	1	Control	0	75	19	0	0	0	30	28	19	19	8	6	5	4	21	17	26	1	0	1	0	0	6061	1252.6	935.581	315.071	532.001	403.58	1.9465	806.644	5.9041	1075.81	269.17	439.193	365.505	2.8646	3.0395	15.4922	13.7557	29.2518	1.4777	77.1202	73.274	150.913	26.226	27.5982	81.3101
2	1	Control	0	75	19	0	0	0	30	28	19	19	8	6	5	4	21	17	26	1	0	1	0	0	6061	1253.85	908.458	342.926	554.77	353.688	2.4652	784.189	5.7761	1075.79	291.603	457.802	323.96	2.8119	2.9642	15.9483	13.8963	29.8456	1.5188	78.5705	76.0311	155.017	26.4956	26.6069	88.1801
2	1	Control	0	75	19	0	0	0	30	27	16	16	8	6	7	5	19	17	22	1	0	2	1	1	6061	1252.6	935.581	315.071	532.001	403.58	1.9465	806.644	5.9041	1075.81	269.17	439.193	365.505	2.8646	3.0395	15.4922	13.7557	29.2518	1.4777	77.1202	73.274	150.913	26.226	27.5982	81.3101
2	1	Control	0	75	19	0	0	0	30	27	16	16	8	6	7	5	19	17	22	1	0	2	1	1	6061	1253.85	908.458	342.926	554.77	353.688	2.4652	784.189	5.7761	1075.79	291.603	457.802	323.96	2.8119	2.9642	15.9483	13.8963	29.8456	1.5188	78.5705	76.0311	155.017	26.4956	26.6069	88.1801
2	1	Control	0	72	8	0	0	0	27	24	13	11	8	6	5	3	23	2	49	1	0	6	1	3	6518	1348.75	1020.07	312.003	590.056	430.012	16.679	912.846	6.412	1180.59	267.74	502.626	393.541	3.206	3.206	9.579	8.493	18.072	0.68	91.438	90.737	182.759	30.412	34.806	96.572
2	1	Control	0	54	14	0	0	0	29	30	11	12	7	6	4	4	33	19	33	1	0	0	0	0	6499	1272.38	1013.62	258.723	572.401	441.214	0.045	879.723	6.421	1093.21	213.492	485.658	394.02	3.139	3.282	5.263	5.188	10.451	0.545	85.549	83.977	170.375	25.939	31.03	104.122
1	1	Control	0	57	18	0	0	0	29	28	8	9	5	5	5	4	21	14	30	1	0	0	0	0	6499	1784.1	1379.72	398.82	761.16	618.56	5.56	1199.91	8.94	1535.32	335.41	632.76	561.6	4.24	4.7	10.79	9.38	20.17	1.52	101.92	106.17	209.05	37.76	35.92	130.57
1	1	Control	0	67	10	1	0	0.5	27	24	14	10	8	6	6	5	20	12	36	1	0	0	0	0	6518	1325.1	1003.06	313.875	599.124	403.935	8.1639	876.345	6.277	1148.08	271.734	491.563	376.618	3.1056	3.1714	28.9919	23.3371	52.3333	1.8811	84.6983	82.7328	167.956	29.9317	33.013	95.6287
2	1	Control	0	77	18	0	0	0	29	30	14	13	9	7	8	5	18	15	32	1	0	2	0	0	3630	1358.95	1044.25	308.49	601.89	442.36	6.21	910.49	7.17	1164.67	254.18	505.34	398.95	3.54	3.63	7.99	6.18	14.17	0.99	88.29	86.23	175.69	31.87	34.66	98.37
2	1	Control	0	80	18	0	0	0	30	25	17	14	8	6	11	7	18	14	30	1	0	1	0	0	3630	1336.68	1021.17	308.64	593.93	427.24	6.87	889.29	6.88	1138.98	249.7	497.79	384.64	3.39	3.49	8.19	6.42	14.61	0.97	85.67	83.95	171.07	31.6	31.89	99.2
1	1	Control	0	69	21	0	0	1	30	30	12	11	11	8	8	6	29	15	17	1	0	1	0	0	6499	1373.12	1003.76	365.852	581.96	421.798	3.514	879.843	6.031	1189.14	309.296	485.758	390.57	2.98	3.051	14.96	14.942	29.902	1.555	82.2719	82.1279	165.032	27.425	29.988	97.6369
1	1	Control	0	74	21	0	0	1	30	30	17	17	11	8	11	7	21	13	20	1	0	1	0	0	6499	1396.61	997.47	396.86	602.09	395.38	2.28	865.1	6.1	1196.13	331.03	494.83	368	3.01	3.09	17.42	16.98	34.41	1.96	81.38	79.09	161.02	30.61	33.54	101.05
2	1	Control	0	66	16	0	0	0	30	29	14	12	8	6	8	5	23	16	25	1	0	1	0	0	9661	1386.35	1071.54	312.6	617.94	453.6	2.21	946.2	6.15	1200.86	254.66	531.53	412.46	2.99	3.16	14.27	11.94	26.2	0.94	96.3	97.24	194.75	32.54	35.37	109.2
1	1	Control	0	75	14	0	0	0.5	30	24	9	3	6	5	3	2	15	12	38	1	0	2	0	0	6518	1466.05	1109.22	356.235	597.021	512.201	0.59	964.614	7.312	1261.91	297.292	505.144	458.88	3.665	3.647	11.762	10.936	22.699	0.812	93.59	91.298	185.772	26.347	31.811	94.185
1	1	Control	0	54	20	1	0	0	30	29	16	14	11	8	10	6	19	18	21	1	0	1	0	0	354	1516.93	1176.62	339.064	638.879	537.744	1.2465	1052.21	7.6256	1346.84	294.625	553.452	497.518	3.706	3.9196	9.2297	9.2859	18.5165	0.9184	99.4377	99.3166	199.624	30.2229	33.6742	104.847
1	1	Control	0	55	20	1	0	0	30	29	17	17	8	6	10	7	25	17	19	1	0	0	0	0	354	1491.13	1170.71	320.305	613.27	557.445	0.1154	1035.29	7.5131	1312.63	277.336	522.939	512.239	3.6364	3.8767	10.0594	9.9573	20.0167	0.9279	95.2358	95.7012	191.671	28.6169	30.407	102.752
1	1	Control	0	87	14	0	0	0	29	29	9	9	7	5	6	4	21	12	31	1	0	3	0	0	6518	1377.2	956.739	414.312	583.634	373.105	6.148	825.374	4.943	1171.8	346.429	479.835	339.392	2.267	2.676	23.233	21.924	45.168	1.33	87.558	88.192	176.307	28.541	26.686	90.386
2	1	Control	0	72	15	1	0	0	30	28	11	15	10	8	7	6	28	26	29	1	0	7	0	0	3630	1398.02	1057.98	330.36	623.81	434.17	9.68	920.68	7.07	1187.29	266.61	521.95	389.06	3.54	3.53	8.05	7.89	15.94	1.18	90.6	90.29	182.06	31.22	29.84	105.19
2	1	Control	0	59	17	0	0	0	29	28	13	13	10	8	10	7	23	16	20	1	0	1	1	1	6499	1354.03	1047.03	306.794	605.795	441.23	0.214	917.226	6.551	1182.44	265.212	507.56	409.452	3.32	3.231	8.506	6.282	14.788	0.696	91.7007	91.3667	184.377	30.3229	28.8769	102.416
2	1	Control	0	63	17	0	0	0	30	29	18	17	10	8	6	4	30	17	13	1	0	1	0	0	6499	1353.19	1052.19	300.757	601.922	450.272	0.242	925.451	6.315	1184.78	259.331	512.116	413.093	3.202	3.113	9.103	6.642	15.745	0.721	91.259	90.562	183.295	31.907	31.012	100.632
2	1	Control	0	65	17	0	0	0	29	28	20	21	8	7	8	6	30	20	21	1	0	0	0	0	6499	1355.28	1046.28	308.814	597.499	448.785	0.185	905.984	6.346	1158.82	252.839	497.518	408.281	3.285	3.061	9.859	7.061	16.92	0.666	88.201	89.751	178.972	30.738	27.55	97.822
2	1	Control	0	51	20	1	0	0	30	30	14	15	11	8	9	6	24	20	20	1	0	0	0	0	6499	1336.37	1067.92	268.166	587.38	480.542	0.281	942.492	6.507	1175.3	232.812	501.991	440.22	3.214	3.293	8.414	8.024	16.438	0.534	91.675	90.415	182.437	29.736	30.784	97.638
2	1	Control	0	55	20	1	0	0	30	30	18	18	9	7	10	7	24	18	14	1	0	1	0	0	6499	1397.02	1096.65	300.03	608.79	487.86	0.34	957.57	6.78	1203.61	246.04	516.48	440.75	3.3	3.48	7.94	7.46	15.4	0.48	90.72	90.66	182.34	31.72	29.4	93.16
2	1	Control	0	56	20	0	0	0	29	30	16	18	8	6	5	4	37	16	21	1	0	0	0	0	6499	1306.3	1039.54	266.754	578.581	460.96	0.009	907.406	6.607	1133.08	225.676	492.662	414.735	3.304	3.303	8.202	8.308	16.51	0.635	81.595	80.1	162.098	35.085	37.434	100.623
2	1	Control	0	60	20	0	0	0	30	29	19	18	10	8	9	6	32	27	14	1	0	0	0	0	6499	1319.84	1035.88	283.81	581.68	454.2	0.15	894.86	6.91	1124.75	229.89	492.12	402.59	3.42	3.49	9.56	8.87	18.43	0.7	80.1	81.21	161.8	36	36.46	98.6
2	1	Control	0	70	16	0	0	0	30	29	24	25	10	8	8	6	28	28	20	1	0	0	0	0	6499	1447.5	1088.44	357.91	626.48	461.96	1.15	945.28	7.03	1243.66	298.38	525.55	418.57	3.59	3.44	27.78	24.63	52.41	1.34	87.18	86.52	174.28	33.72	35.48	109.37
2	1	Control	0	50	20	0	0	0	29	29	9	8	10	8	6	4	33	24	17	1	0	0	0	0	6499	1364.9	1093.76	270.93	612.657	481.104	0.213	959.931	7.067	1196.61	236.684	526.026	433.691	3.716	3.351	7.056	9.444	16.502	0.563	95.1449	93.0629	188.793	29.903	33.713	97.6109
2	1	Control	0	80	18	0	0	0	28	29	15	13	6	6	5	4	22	15	33	1	0	2	0	0	6499	1277.31	895.126	376.886	535.434	359.692	5.296	767.968	5.453	1088.48	320.517	442.237	320.435	2.686	2.767	20.951	22.729	43.688	2.262	78.164	75.483	154.149	26.378	27.654	91.1
2	1	Control	0	84	18	0	0	0	30	27	13	10	9	6	7	4	18	12	30	1	0	0	0	0	6499	1329.03	899.31	421.82	534.67	364.64	7.9	771.7	5.28	1126.45	354.75	434.53	329.27	2.68	2.59	24.14	25.52	49.66	2.51	77.05	75.35	153.15	27.27	27.68	88.96
2	1	Control	0	86	18	0	0	0	29	27	6	8	8	7	8	6	18	15	48	1	0	0	0	0	6499	1327.45	900.58	421.09	524.68	375.9	5.78	772.36	4.94	1132.4	360.03	421.82	344.77	2.46	2.48	25.46	26.99	52.46	2.27	72.68	73.21	146.35	27.46	26.89	83.06
2	1	Control	0	84	16	0	0	0	29	30	18	17	9	7	5	4	32	18	19	1	0	0	0	0	6061	1290.49	1009.25	277.535	563.645	445.609	3.6997	869.71	5.5398	1099.61	229.897	467.889	398.122	2.8734	2.6664	7.542	7.3935	14.9355	1.2267	83.0994	84.1689	167.81	29.2625	30.4834	84.499
2	1	Control	0	89	16	0	0	0	30	24	16	15	10	8	8	5	21	15	23	1	0	2	0	0	6061	1365.82	1009.06	354.33	547.443	461.616	2.435	872.132	5.866	1157.54	285.405	458.428	411.269	3.103	2.763	9.384	8.688	18.072	1.486	82.73	83.45	166.936	27.109	27.807	91.385
2	1	Control	0	65	16	0	0	0	30	29	19	21	9	7	6	4	21	14	27	2	1	1	1	2	6518	1246.4	976.554	268.68	527.968	448.586	1.1655	852.638	6.207	1072.85	220.209	422.534	428.938	3.075	3.132	10.0095	8.8245	18.834	1.086	71.9115	75.2475	147.258	30.3225	26.0655	78.036
2	1	Control	0	87	13	1	0	0	28	23	14	17	9	7	7	5	19	12	62	2	0	0	0	0	6518	1101.66	808.196	283.121	489.545	318.651	10.3469	701.042	5.6019	939.237	238.194	395.462	295.235	2.8539	2.748	32.9289	28.5959	61.5306	1.3189	70.7488	73.2379	144.392	23.0742	22.8367	68.8534
1	1	Control	0	86	11	0	0.5	1	29	19	8	7	7	6	4	4	10	9	64	2	0	1	0	0	6518	1052.46	816.774	226.709	450.955	365.819	8.9764	697.055	4.9653	877.057	180.002	356.302	331.779	2.6193	2.346	8.9464	7.3814	16.3278	1.0715	65.3412	66.9105	132.981	20.2216	22.9153	65.0122
2	1	Control	0	29	15	1	0	0	30	28	18	12	12	8	5	4	25	15	16	1	0	1	0	0	8354	1540.62	1214.55	326.06	706.18	508.37	0.01	1057.13	6.36	1316.53	259.4	602.84	454.28	3.24	3.11	5.72	6.58	12.3	0.88	109.7	113.22	223.59	35.36	36.23	121.3
1	1	Control	0	77	18	0	0	0	30	30	13	12	7	6	6	4	21	10	45	5	0	4	0	0	1354	1308.17	986.022	321.633	593.03	392.992	0.52	854.875	6.806	1119.17	264.299	491.11	363.245	3.328	3.478	13.028	12.077	25.105	1.25	85.666	85.5	172.164	32.5	34.036	88.277
1	1	Control	0	84	21	0	0	0	30	25	11	8	8	6	4	2	14	4	60	1	0	1	0	0	3630	1571.71	1139.38	396.27	724.15	415.23	36.06	1019.28	6.98	1346.85	327.57	606.07	377.16	3.48	3.5	16.69	14.48	31.17	1.97	105.96	103.52	211.03	38.94	40.46	118.56
1	1	Control	0	74	20	0	0	0	29	30	12	9	8	7	6	5	19	13	39	1	0	0	0	0	6499	1480.32	1096.23	379.685	601.458	494.771	4.405	957.503	7.062	1279.31	321.809	502.662	450.436	3.416	3.646	14.228	13.921	28.149	1.679	86.527	84.88	171.858	29.797	26.792	105.83
1	1	Control	0	77	20	0	0	0	27	25	9	7	5	5	4	3	17	13	58	1	0	0	0	0	6499	1530.52	1114.63	413.67	604.33	510.3	2.22	964.5	7.25	1309.56	345.06	502.65	459.63	3.56	3.69	14.63	14.4	29.03	1.78	82.68	81.01	164.26	31.78	29.27	106.54
2	1	Control	0	79	18	1	0	0	29	28	7	4	8	6	7	5	17	13	51	1	0	1	0	0	8361	1295.9	988.365	302.634	545.964	442.401	4.9054	844.228	5.7016	1101.23	257	451.332	387.99	2.7949	2.9067	24.5341	20.2468	44.782	1.5989	78.0954	77.5227	156.303	25.0246	24.6523	90.5386
2	1	Control	0	82	18	1	0	0	29	30	19	20	8	8	4	4	18	17	67	1	0	1	0	0	8361	1338.61	967.58	358.82	582.13	385.45	12.21	833.86	5.74	1133.38	299.53	478.26	343.39	2.83	2.91	28.66	23.45	52.11	1.87	80.31	79.81	160.97	28.08	28.19	94.85
1	1	Control	0	70	20	1	0.5	0.5	29	30	20	17	10	7	11	7	26	16	21	1	0	1	0	0	6518	1391.57	1078.96	311.475	593.418	485.539	1.1415	928.283	7.0309	1183.67	255.389	483.991	443.15	3.3931	3.6378	12.8101	8.8004	21.6105	1.4748	86.3862	87.6851	174.802	31.1862	29.7944	90.4388
2	1	Control	0	87	12	0	0.5	1	27	29	15	10	8	6	7	5	16	11	20	1	0	1	0	0	6518	1233.74	902.922	327.566	536.352	366.57	3.2544	786.804	4.8937	1062.89	276.089	445.838	337.711	2.532	2.3618	12.8573	17.3391	30.1964	1.0958	76.9137	76.9666	154.408	30.3152	29.8846	85.1434
1	1	Control	0	68	20	0	0	0	30	30	13	16	12	8	10	6	21	15	19	1	0	0	0	0	6499	1495.16	1161.56	333.166	684.177	477.384	0.436	1018.12	7.837	1297.14	279.028	573.452	444.227	3.971	3.866	11.426	9.869	21.295	1.196	99.0829	99.1529	199.095	38.1789	38.121	103.331
1	1	Control	0	70	20	0	0	0	30	27	21	22	9	7	10	7	26	13	22	1	0	0	0	0	6499	1525.24	1181.15	343.85	683.51	497.64	0.24	1025.74	7.88	1305.73	279.99	573.64	451.86	4.01	3.87	13.18	11.34	24.52	1.19	98.85	100.53	200.4	37.08	33.97	104.44
1	1	Control	0	72	20	0	0	0	30	29	21	21	9	7	9	6	28	18	20	1	0	1	0	0	6499	1528.47	1169.6	358.69	699.35	470.25	0.18	1012.25	7.88	1303.9	291.65	580.22	431.86	4.05	3.83	14.42	12.5	26.92	1.24	100.31	99.48	200.77	38.49	36.28	103.9
2	1	Control	0	91	12	0	0	0	28	26	16	15	9	7	8	5	17	11	27	5	0	0	0	0	5783	1218.16	873.994	338.582	506.535	367.459	5.586	786.831	5.34	1055.8	268.967	438.231	343.014	2.81	2.53	10.735	7.764	18.499	1.383	76.9	77.595	155.257	25.204	27.685	81.264
2	1	Control	0	92	12	0	0	0	29	24	21	21	10	8	10	6	15	12	41	5	0	1	0	0	5783	1241.88	856.664	379.812	515.312	341.352	5.401	773.673	5.239	1080.88	307.209	449.54	318.732	2.856	2.383	11.149	8.158	19.307	1.634	83.011	81.665	165.444	24.225	25.371	83.838
2	1	Control	0	53	15	0	0	0	30	28	12	13	12	8	6	6	24	17	18	1	0	1	0	0	6499	1383.19	1104.01	278.594	624.156	479.856	0.58	976.316	6.035	1220.14	243.825	535.282	440.454	2.877	3.158	10.951	8.758	19.709	0.557	94.393	88.569	183.776	32.38	33.562	111.56
2	1	Control	0	79	13	1	0	0	25	30	10	8	7	6	5	4	18	18	42	2	0	0	0	0	6518	1238.88	963.891	248.542	588.956	374.935	26.4418	862.51	6.0454	1070.47	207.963	489.586	346.482	2.944	3.1014	8.546	9.6003	18.1462	1.1544	83.4454	83.6271	167.869	34.0451	30.423	91.3619
2	1	Control	0	79	13	1	0	0	26	26	13	11	8	6	5	4	16	16	37	2	0	1	0	0	6518	1238.88	963.891	248.542	588.956	374.935	26.4418	862.51	6.0454	1070.47	207.963	489.586	346.482	2.944	3.1014	8.546	9.6003	18.1462	1.1544	83.4454	83.6271	167.869	34.0451	30.423	91.3619
1	1	Control	0	68	14	0	0	0	30	28	18	17	7	6	5	4	20	10	38	1	0	1	0	0	6499	1408.06	1123.15	284.843	614.667	508.486	0.061	977.337	6.899	1217.82	240.487	513.189	464.087	3.449	3.45	12.221	11.425	23.646	1.614	94.6032	90.2202	185.498	30.1121	27.7071	100.342
1	1	Control	0	85	16	0	0.5	1.5	29	26	10	9	7	4	3	2	17	7	35	1	0	2	1	1	6518	1609.88	1152.39	432.816	652.666	499.728	24.6735	1010.78	7.1783	1380.35	369.564	522.968	463.14	3.4533	3.7251	35.1363	31.2553	66.3987	2.4333	87.3271	86.6805	175.248	33.8159	37.2377	92.6157
1	1	Control	0	74	20	0	0	0	27	30	15	13	5	6	6	4	19	14	29	1	0	2	0	0	6518	1338.36	1004.23	330.372	573.601	430.627	3.7608	870.686	6.0538	1143.68	272.997	475.342	391.584	3.0956	2.9583	10.2995	7.5187	17.8182	1.3561	82.2403	81.0401	163.704	27.8516	24.6674	97.0959
1	1	Control	0	76	20	0	0	0	28	29	16	13	9	6	6	3	21	15	22	1	0	4	1	1	6518	1340.01	1016.04	319.484	617.568	398.472	4.4846	874.689	6.1354	1137.35	262.665	500.675	369.53	3.1085	3.0269	10.62	7.8663	18.4863	1.3003	83.9759	83.172	167.689	31.8987	26.284	99.7729
1	1	Control	0	78	20	0	0.5	0.5	29	29	19	19	9	7	7	5	19	13	29	1	0	4	0	0	6518	1410.97	1046.32	363.218	620.88	425.443	1.4248	895.942	6.0697	1194.45	298.504	504.553	389.964	3.0871	2.9826	9.5602	7.1598	16.7214	1.2231	83.9172	82.6112	167.174	32.7089	27.2757	99.796
1	1	Control	0	64	18	0	0	0	30	30	16	12	11	8	8	6	24	13	28	1	0	0	0	0	2289	1533.67	1165	367.25	646.72	518.28	1.42	1025.15	7.47	1333.32	308.17	551.89	471.84	3.7	3.77	10.43	11.45	21.87	1.11	103.19	102.74	206.97	36.34	35.7	102.57
2	1	Control	0	64	16	0	0	0	29	25	17	17	8	6	5	4	17	18	58	1	0	2	0	0	6499	1270.76	1008.93	260.945	552.167	456.76	0.89	873.503	6.614	1090.36	216.861	460.862	411.75	3.414	3.2	8.715	8.839	17.554	0.954	79.3399	78.3899	158.175	24.551	27.201	96.2129
2	1	Control	0	68	16	0	0	0	30	30	24	23	6	6	6	5	20	21	18	1	0	3	0	0	6499	1289.95	986.89	302.21	545.97	440.92	0.85	849.77	6.61	1094.92	245.15	456.58	392.34	3.32	3.29	10.85	10.02	20.87	1.17	77.54	77.37	155.39	24.62	27.18	93.65
1	1	Control	0	75	14	1	0	0	29	28	17	16	6	5	5	4	19	9	38	1	0	2	0	0	6518	1233.28	918.471	297.477	540.097	378.374	17.3278	809.489	6.8908	1065.15	255.656	443.285	348.877	3.469	3.4218	16.1447	10.3297	26.4744	1.6637	77.7439	78.7896	156.858	24.2643	27.3356	81.9281
2	1	Control	0	56	16	1	0	0	26	29	13	14	5	4	6	4	28	26	18	1	0	1	0	0	6499	1474.91	1107.12	295.73	598.81	508.31	72.06	1014.34	7.35	1245.11	230.77	504.97	446.23	3.62	3.73	4.56	3.73	8.29	0.55	88.67	84.33	174.28	33.34	37.31	105.43
2	1	Control	0	69	20	0	0	0	30	28	16	15	8	6	8	5	22	13	29	1	0	0	0	0	6061	1201.82	951.905	247.379	549.332	402.573	2.5326	804.705	6.453	1009.56	204.859	441.506	360.666	3.1117	3.3412	9.7493	8.0499	17.8001	0.7726	74.7087	75.1795	150.1	24.5119	25.7328	86.7268
2	1	Control	0	73	20	0	0	0	29	30	15	16	7	6	4	3	19	17	48	1	0	1	0	0	6061	1235.74	926.544	308.161	539.887	386.657	1.037	786.718	6.837	1035.86	249.141	438.349	347.332	3.381	3.456	11.79	9.783	21.574	0.902	77.679	77.113	155.061	23.929	23.911	86.044
2	1	Control	0	87	13	0	0.5	0.5	27	24	9	10	10	8	5	4	14	11	51	1	0	0	0	0	6061	1250.09	921.211	321.761	537.74	383.471	7.1221	799.815	5.2051	1071.29	271.47	444.48	348.218	2.541	2.6641	17.706	14.4453	32.1513	1.0664	75.6142	80.0302	156.225	26.7275	29.1103	82.3075
2	1	Control	0	49	16	1	0	0	30	29	14	11	11	8	10	7	24	21	28	1	0	3	0	0	6499	1403.69	1130.7	272.938	645.933	484.769	0.05	983.919	6.148	1214.9	230.981	544.683	439.186	3.073	3.075	3.092	2.743	5.835	0.307	95.643	95.789	192.859	29.479	31.393	107.453
2	1	Control	0	53	16	1	0	0	30	29	19	15	9	7	8	5	28	20	20	1	0	0	0	0	6499	1412.61	1129.5	270.71	622.11	507.39	12.4	977.73	6	1192.49	214.76	522.15	443.96	2.9	3.09	2.84	2.69	5.53	0.3	93.64	93.23	188.06	29.59	29.39	99.48
1	1	Control	0	83	16	0	0	0	30	21	16	14	6	5	6	4	16	16	27	2	0	6	0	0	6518	1337.55	987.921	318.852	536.285	451.636	30.7761	885.17	6.8536	1163.7	278.532	439.306	415.087	3.4089	3.4447	31.2754	26.8823	58.1591	1.7095	74.5071	72.3784	147.212	25.303	24.8595	86.5134
1	1	Control	0	64	20	0	0	0	30	30	18	15	12	8	10	7	23	16	23	1	0	1	0	0	6499	1571.39	1204.83	365.742	652.874	551.951	0.821	1058.24	7.43	1366.53	308.288	553.39	504.027	3.553	3.877	19.812	10.133	29.945	1.179	96.992	94.28	192.042	33.553	31.934	109.165
2	1	Control	0	73	14	0	0	0	28	30	15	17	12	8	11	7	19	19	26	1	0	1	0	0	9661	1391.52	1094.98	294.95	620.09	474.89	1.59	942.66	6.62	1191.99	249.34	515.34	425.72	3.31	3.3	11.57	9.81	21.39	1.04	89.48	88.8	179.22	36.12	36.9	95.42
1	1	Control	0	73	19	0	0	0	30	30	14	13	10	7	12	7	10	8	32	1	0	1	0	0	3630	1485.4	1106.42	375.98	649.59	456.83	3	967.43	7.28	1282.33	314.91	548.09	416.34	3.55	3.72	15.38	15.53	30.9	1.62	93.2	95.06	189.09	35.01	40.34	106.59
1	1	Control	0	73	19	0	0	0	30	30	13	10	6	6	3	4	23	10	24	1	0	0	0	0	3630	1485.4	1106.42	375.98	649.59	456.83	3	967.43	7.28	1282.33	314.91	548.09	416.34	3.55	3.72	15.38	15.53	30.9	1.62	93.2	95.06	189.09	35.01	40.34	106.59
2	1	Control	0	67	14	1	0.5	3	29	28	12	10	6	5	4	3	16	11	25	1	0	5	1	1	6518	1426.47	1130.1	291.956	642.6	487.5	4.4117	1002.53	6.7748	1250.07	247.537	545.797	452.324	3.3645	3.4103	14.2578	10.969	25.2282	1.183	92.0853	93.7833	186.515	35.5464	33.4221	107.908
2	1	Control	0	66	18	1	0	0	30	28	16	15	7	6	7	5	27	25	26	1	0	1	0	0	8361	1310.88	1025.15	282.651	568.381	456.767	3.0807	901.469	6.2828	1141.73	240.259	487.437	410.953	2.9784	3.3043	7.1719	5.4274	12.5993	0.7446	85.7208	84.9973	171.832	26.1446	26.9916	100.032
2	1	Control	0	68	12	1	0	0	28	25	14	11	9	8	10	6	22	18	24	1	0	11	0	0	6518	1235.81	1011.42	222.672	543.406	468.018	1.7166	875.172	5.9838	1052.96	177.792	448.069	425.386	2.9068	3.077	6.9708	6.5388	13.5096	0.6194	73.9522	77.7202	152.272	23.3142	25.972	95.042
1	1	Control	0	86	16	0	0.5	0.5	29	25	11	9	10	7	6	4	16	5	35	1	0	1	0	0	6518	1404.77	1013.09	365.18	578.757	434.335	26.5017	897.133	5.2872	1206.89	309.76	467.213	403.419	2.8997	2.3875	20.6809	21.9355	42.6207	1.688	78.7769	83.6965	162.797	25.3916	24.6291	85.2328
1	1	Control	0	88	16	0	0.5	3	25	25	10	9	7	6	6	4	18	8	35	1	0	2	1	1	6518	1402.86	1000.03	364.635	558.638	441.395	38.1918	891.963	5.1227	1207.88	315.913	451.031	402.747	2.8324	2.2903	20.9084	22.1386	43.0513	1.5836	78.3792	75.9273	155.158	27.0109	25.4874	81.4934
2	1	Control	0	49	16	0	0	0	30	29	16	16	12	8	6	4	22	16	19	1	0	2	0	0	6499	1247.86	982.407	265.35	526.056	456.351	0.1	853.101	6.129	1077.31	224.209	440.614	412.387	3.088	3.041	6.641	6.229	12.87	0.562	81.616	79.061	161.224	23.758	23.705	85.302
2	1	Control	0	69	18	0	0	0	29	28	19	20	8	6	7	5	28	23	33	1	0	7	1	1	6061	1356.89	992.495	362.393	570.39	422.105	2.002	849.39	6.836	1143.86	294.47	469.576	377.812	3.411	3.425	17.202	14.9	32.102	1.438	82.137	82.416	165.067	26.211	28.693	94.311
2	1	Control	0	75	19	1	0	0	30	30	12	11	10	8	4	3	27	15	23	1	0	0	0	0	6499	1287.62	943.027	342.233	527.758	415.269	2.361	815.439	6.447	1104.22	288.78	439.876	373.202	3.243	3.204	17.796	19.308	37.104	1.142	70.867	68.818	140.103	26.542	26.492	88.478
2	1	Control	0	79	19	1	0	0	29	27	13	11	8	6	6	4	18	12	33	1	0	0	0	0	6499	1296.34	935.31	358.62	539.75	395.56	2.41	801.14	6.56	1102.5	301.36	448.82	349.91	3.27	3.29	20.62	21.1	41.72	1.21	70.9	69.54	141.08	27.3	27.08	90.3
2	1	Control	0	76	16	0	0	0	29	28	10	9	8	6	6	4	15	17	56	1	0	0	0	0	6061	1367.88	1015.22	352.181	569.029	446.189	0.4863	885.081	5.4453	1184.34	299.261	474.22	410.375	2.7725	2.6729	21.8857	22.8642	44.75	1.6963	81.6825	81.1738	163.601	29.041	31.1113	91.4521
2	1	Control	0	70	18	1	0	0	29	27	19	19	8	6	6	4	15	15	36	2	0	0	0	0	9661	1213.46	906.59	301.47	556.44	350.15	5.4	785.44	5.48	1019.76	234.32	467.11	312.93	2.73	2.76	8.93	6.43	15.36	1.07	83.19	82.26	166.59	31.28	30.76	91.38
2	1	Control	0	72	16	0	0	0	30	30	16	16	9	7	7	5	26	19	23	1	0	0	0	0	9661	1260.87	987.99	272.44	579.42	408.57	0.44	850.49	5.76	1054.88	204.39	482.83	367.22	2.82	2.95	3.87	4.62	8.49	0.81	86.31	86.42	174.6	29.49	32.12	100.62
1	1	Control	0	63	19	1	0	0	30	28	17	19	10	7	7	5	24	9	18	1	0	1	0	0	6499	1570.99	1211.61	359.38	687.67	523.94	0	1056.24	8.95	1362.58	306.34	577.15	479.08	4.52	4.43	8.64	7.69	16.34	1.03	102.63	103.85	207.25	33.02	34.4	113.51
2	1	Control	0	55	16	1	0	0	29	29	19	17	10	7	7	5	25	14	23	1	0	0	0	0	6499	1234.22	955.089	276.736	550.57	404.519	2.395	834.894	5.77	1066.29	231.397	466.737	365.762	2.762	3.008	15.801	11	26.801	1.033	81.465	78.353	160.414	29.572	28.543	90.686
2	1	Control	0	73	14	2	0	0	30	28	20	20	10	7	10	7	23	21	32	2	0	0	0	0	9661	1244.12	952.45	286.41	562.25	390.2	5.26	819.75	6.41	1050.33	230.58	464.45	350.04	3.19	3.22	6.38	6.12	12.5	0.63	79.37	79.63	159.97	33.3	31.45	91.31
2	1	Control	0	76	14	0	0.5	0.5	28	21	14	11	12	8	8	6	12	13	39	1	0	0	0	0	6061	1296.96	975.721	315.496	568.765	406.956	5.7471	850.525	5.4355	1112.95	262.427	471.333	373.445	2.7832	2.6523	12.2041	11.3965	23.6025	0.834	78.6113	82.1327	161.221	29.6162	29.9824	84.4257
2	1	Control	0	83	20	1	0	0	30	30	21	18	10	7	10	6	24	17	32	1	0	2	0	0	9661	1328.23	948.81	372.64	537.94	410.87	6.78	825.86	5.18	1112.58	286.72	452.99	366.08	2.64	2.54	19.85	16.5	36.35	1.16	81.81	80.75	163.59	25.91	25.59	92.07
1	1	Control	0	88	8	0	0	0	30	28	21	18	8	6	10	6	22	17	43	1	0	0	0	0	6061	1238.18	924.362	310.348	541.287	383.075	3.4736	787.632	5.9111	1047.01	259.382	442.277	341.882	2.957	2.9541	18.4873	15.6181	34.1064	1.6602	74.8154	77.0351	152.869	26.0967	30.2451	79.8046
2	1	Control	0	73	12	0	0	0.5	25	27	12	12	5	5	5	4	18	14	30	1	0	0	0	0	3630	1120.2	834.74	283.23	531.49	303.25	2.23	711.84	6.54	942.46	230.62	434.55	275.06	3.25	3.29	8.27	8.05	16.32	1.12	77.46	75.47	153.41	22.11	25.22	83.36
2	1	Control	0	77	12	0	0	0	29	28	16	16	8	6	6	5	19	16	30	1	0	0	0	0	3630	1115.43	820.48	292.19	524.24	296.24	2.76	698.8	6.47	924.85	226.06	425.93	270.11	3.21	3.25	9.41	8.76	18.18	1.2	75.96	73.95	150.35	20.88	24.48	81.72
2	1	Control	0	68	14	0	0	0	30	25	9	9	11	8	8	5	18	15	28	1	0	0	0	0	8361	1369.36	1084.74	280.43	623.68	461.06	4.19	939.47	6.62	1167.88	228.41	527.57	407.72	3.12	3.5	11.47	10.4	21.86	0.78	88.36	89.49	178.46	30.48	31.36	108.08
2	1	Control	0	87	16	0	0	0	24	22	8	7	11	6	4	4	17	11	63	2	0	2	0	0	6518	1197.26	885.682	299.759	465.752	419.93	11.8185	770.661	5.805	1025.53	254.873	355.032	403.88	2.7045	3.1005	21.264	24.381	45.651	2.118	52.0155	59.6115	111.805	19.3155	19.1145	74.637
2	1	Control	0	47	16	0	0	0	30	25	10	10	6	6	5	4	24	19	14	1	0	2	0	0	6499	1370.73	1117.11	253.607	617.398	499.716	0.011	991.485	7.187	1210.6	219.11	534.366	457.108	3.497	3.69	6.56	3.968	10.529	0.406	96.551	93.595	190.94	30.848	33.311	105.935
2	1	Control	0	47	15	0	0	0	29	27	12	11	10	8	6	4	19	11	19	1	0	1	0	0	6499	1450.13	1180.87	268.804	658.915	521.952	0.461	1053.74	7.393	1272.6	218.86	573.015	480.262	3.631	3.762	8.23	7.228	15.458	0.519	106.917	103.5	211.556	37.7069	38.1569	108.913
2	1	Control	0	74	18	0	0	0	29	28	22	21	7	6	6	4	22	22	25	1	0	0	0	0	5783	1276.8	945.186	330.743	520.83	424.356	0.8719	864.289	6.3621	1133.64	269.346	463.911	399.507	3.2859	3.0762	10.0098	10.2245	20.2343	1.011	79.3206	80.641	160.519	26.9552	26.2346	89.1056
2	1	Control	0	79	18	0	0	0	30	27	18	20	8	7	7	5	23	21	21	1	0	0	0	0	5783	1382.4	980.637	400.379	585.968	394.669	1.38	855.703	6.384	1185.63	329.93	491.67	362.653	3.345	3.039	13.336	13.73	27.066	1.328	84.603	85.04	170.2	28.299	30.348	92.814
1	1	Control	0	73	18	0	0	0	30	30	21	20	10	8	7	5	19	11	31	1	0	0	0	0	9661	1484.6	1110.48	371.4	623.29	487.19	2.72	968.2	7.29	1278.05	309.85	533.26	432.22	3.5	3.79	22.41	19.34	41.76	1.57	94.78	90.3	187.19	31.55	30.53	106.35
2	1	Control	0	67	18	0	0	0	29	30	16	16	10	7	8	5	25	25	17	1	0	0	0	0	6499	1397.8	1056.92	340.84	605.94	450.98	0.04	921.05	6.77	1211.39	290.34	518.76	402.25	3.24	3.52	6.15	7.39	13.54	0.97	92.08	94.03	186.96	29.5	32.64	103.26
2	1	Control	0	69	18	0	0	0	30	30	18	17	10	7	12	7	36	23	29	1	0	1	0	0	6499	1361.29	1035.16	326.11	617.94	417.22	0.02	896.04	6.88	1168.1	272.07	514.49	381.53	3.43	3.46	7.27	8.31	15.58	0.96	88.59	91.45	180.5	29.05	29.83	106.77
2	1	Control	0	84	16	1	0	0	28	19	14	12	8	6	5	4	19	14	45	2	0	1	0	0	6518	1125.44	871.101	245.153	513.635	357.466	9.1838	754.415	5.9451	963.251	208.837	418.685	326.546	2.9969	2.9483	10.414	9.005	19.419	0.8941	70.9397	75.3842	146.893	26.2653	24.7361	82.9845
2	1	Control	0	86	16	1	0	0	28	22	14	15	8	6	4	3	13	16	53	2	0	1	0	0	6518	1099.4	836.884	250.46	486.685	350.199	12.0606	727.891	5.5361	941.21	213.319	394.076	321.756	2.8038	2.7323	12.1894	10.6473	22.8367	1.0257	68.2067	71.3295	139.81	24.2801	24.3616	74.6941
1	1	Control	0	79	16	0	0	0	28	30	21	23	9	7	8	6	25	17	31	1	0	0	0	0	5783	1586.21	1143.54	433.978	638.505	505.034	8.689	1071.87	7.988	1436.56	364.689	578.361	484.817	3.838	4.15	13.883	12.021	25.904	1.237	107.427	112.222	220.619	31.741	31.24	109.929
1	1	Control	0	82	16	0	0	0	27	29	20	22	7	6	5	4	21	14	31	1	0	1	0	0	5783	1654.82	1183.2	453.38	676.62	506.58	18.24	1092.74	7.88	1436.69	343.95	593.54	480.96	3.67	4.22	15.2	13.63	28.83	1.37	106.64	109.65	217.54	35.27	35.28	110.35
1	1	Control	0	84	16	0	0	0	26	29	20	20	8	6	8	5	20	11	25	1	0	1	0	0	5783	1672.96	1179.26	471.69	699.86	479.4	22.01	1080.37	7.66	1443.6	363.23	604.34	454.02	3.59	4.08	15.92	14.57	30.49	1.47	111.62	113.49	226.2	35.13	34.45	108.78
1	1	Control	0	80	18	0	0	0	28	28	7	6	8	6	8	5	20	14	36	1	0	3	0	0	1354	1467.58	1069.32	394.179	629.913	439.402	4.086	915.544	5.924	1237.73	322.182	516.212	395.246	3.124	2.8	18.319	16.799	35.118	1.982	91.343	91.179	183.113	31.519	35.475	88.751
2	1	Control	0	72	18	0	0	0	30	27	23	21	9	8	12	7	26	13	26	1	0	1	0	0	6499	1439.08	1093.9	344.98	628.77	465.13	0.2	944.64	6.98	1224.04	279.39	524.67	419.77	3.48	3.5	12.99	11.79	24.77	1	88.99	91.22	181.08	30.97	30.26	106.81
2	1	Control	0	74	18	0	0	0	30	30	16	16	9	7	6	5	21	18	39	1	0	0	0	0	6499	1450.81	1082.5	367.76	645.16	437.34	0.55	935.03	6.84	1234.3	299.28	533.41	401.07	3.45	3.39	14.22	13.03	27.25	0.97	92.16	92.11	185.23	31.41	31.81	108.25
1	1	Control	0	73	15	1	0.5	0.5	26	24	8	9	11	8	8	6	13	10	24	1	0	5	1	1	6499	1509.32	1120.8	387.729	604.898	515.904	0.792	982.292	7.272	1312.13	329.84	510.239	471.261	3.669	3.603	12.176	13.122	25.298	1.318	91.926	89.625	181.985	30.233	31.78	98.375
2	1	Control	0	80	18	1	0	0	30	30	21	21	8	6	4	4	23	11	32	1	0	0	0	0	354	1316.93	928.21	387.38	560.57	367.64	1.34	805.19	6.17	1126.21	321.02	469.79	334.06	3	3.17	24.19	18.68	42.87	1.76	86.75	84.62	172.3	25.1	24.21	88.31
2	1	Control	0	85	13	1	0	0.5	27	29	15	15	7	6	4	3	13	15	41	1	0	0	0	0	6499	1256.11	920.248	334.173	535.337	384.911	1.693	802.315	5.484	1091.08	288.767	444.281	356.341	2.674	2.81	17.191	17.262	34.454	1.613	80.083	78.918	159.347	27.301	27.828	81.137
2	1	Control	0	87	13	1	0	0.5	28	28	15	13	7	6	4	3	17	15	31	1	0	1	1	2	6499	1282.79	929.93	351.55	530.76	399.17	1.31	800.02	5.51	1091.95	291.92	439.2	359.52	2.75	2.77	17.89	17.78	35.67	1.62	77.67	77.21	155.17	26.74	28.98	79.75
1	1	Control	0	71	18	0	0	0	30	29	13	11	10	7	12	7	28	14	17	1	0	2	0	0	3630	1762.49	1361.11	399.03	798.21	562.9	2.35	1187.82	8.45	1514.78	326.96	668.14	517.33	4.24	4.21	12.62	11.1	23.71	1.83	116.9	117.95	236	44.78	43.91	125.03
1	1	Control	0	63	18	0	0	0	30	29	11	12	11	8	12	7	30	16	23	1	0	0	0	0	6499	1744.1	1394.3	349.73	752.587	641.716	0.065	1238.34	7.493	1541.75	303.414	654.341	583.933	3.907	3.586	19.517	21.747	41.2699	0.976	113.833	108.034	222.874	43.2539	36.741	129.752
1	1	Control	0	66	18	0	0	0	30	30	18	16	7	6	10	7	23	15	12	1	0	0	0	0	6499	1794.84	1400.53	393.78	765.58	634.95	0.53	1233.71	7.75	1567.05	333.34	659.84	573.34	4.04	3.71	22.71	25.19	47.9	1.18	110.61	110.82	222.64	45.33	38.29	131.51
1	1	Control	0	60	18	0	0	0	30	29	15	14	9	7	11	7	23	17	34	1	0	0	0	0	6499	1468.74	1143.49	324.883	596.269	547.22	0.373	998.494	6.77	1264.28	265.784	507.356	490.765	3.29	3.48	7.499	6.617	14.116	0.893	92.3948	89.2238	182.247	29.9399	32.5489	100.706
1	1	Control	0	66	18	0	0	0	30	29	19	19	12	8	10	7	22	13	21	1	0	0	0	0	6499	1498.46	1122.7	375.71	639.62	483.08	0.05	970.82	7.2	1267.8	296.98	526.65	444.11	3.53	3.67	10.51	9.31	19.82	1.12	91.97	91.64	184.05	32.55	38.41	103.17
1	1	Control	0	73	18	0	0	0	28	30	14	7	9	8	6	4	20	15	20	1	0	1	0	0	6061	1539.45	1190.1	348.379	684.271	505.825	0.9708	1032.43	6.1942	1320.92	288.491	575.791	455.667	3.0258	3.1684	28.1422	32.7053	60.8495	1.3625	93.6056	96.0913	190.368	38.1181	39.1886	114.315
1	1	Control	0	75	18	0	0	0	30	30	15	11	9	7	10	7	17	12	14	1	0	1	0	0	6061	1539.22	1157.33	380.569	687.396	469.937	1.3195	1005.8	5.7839	1326.18	320.375	577.734	426.751	2.6859	3.0981	30.0683	34.5513	64.6215	1.5061	93.3849	96.0864	189.976	38.3779	39.0597	113.277
1	1	Control	0	76	18	0	0	0	29	30	16	10	10	7	12	7	21	15	17	1	0	0	0	0	6061	1539.54	1159.91	377.98	676.244	483.666	1.6526	1008.17	5.781	1327.09	318.923	569.274	437.246	2.6869	3.0941	29.9872	33.7211	63.7102	1.5412	90.7137	92.6641	183.808	40.1555	38.3955	113.284
2	1	Control	0	101	16	0	0	0	28	28	13	11	10	8	6	5	13	14	49	1	0	1	0	0	5783	1221.76	851.7	364.14	544.607	307.093	5.917	772.835	5.857	1081.91	309.078	475.925	290.993	3.055	2.802	25.501	20.58	46.084	1.312	84.802	82.851	169.363	24.263	27.56	82.669
2	1	Control	0	71	16	0	0	0	30	28	13	14	6	5	10	7	15	11	19	1	0	0	0	0	8361	1320.62	999.71	315.75	598.15	401.56	5.16	864.75	6.54	1131.62	266.87	496.23	363.36	3.07	3.47	11.11	10.82	21.94	1.59	87.55	85.95	174.13	30.19	30.9	97.68
2	1	Control	0	76	14	2	0	0	29	30	18	17	7	6	4	3	17	11	35	1	0	2	0	0	9661	1286.17	996.81	279.55	581.7	415.11	9.81	863.9	6.08	1094.17	230.27	484.45	369.63	2.86	3.21	12.06	11.85	23.9	0.91	81.22	82.37	164.27	28.13	29.92	95.36
2	1	Control	0	76	18	0	0	0	30	21	15	15	7	5	5	3	23	11	26	1	0	1	0	0	6518	1253.5	975.502	265.671	551.124	424.378	12.3226	851.331	5.9982	1071.32	219.992	450.333	388.676	2.9827	3.0156	15.5971	8.6561	24.2546	0.6065	75.8567	79.7162	156.029	25.874	30.3615	85.394
2	1	Control	0	78	18	0	0	0	30	19	10	7	7	6	8	6	15	14	28	1	0	1	0	0	6518	1261.47	963.179	280.413	554.799	408.38	17.8799	843.692	5.9638	1075.44	231.744	448.918	376.895	2.9368	3.027	16.4079	8.749	25.1597	0.6351	74.7782	78.29	153.582	26.749	30.7372	85.145
1	1	Control	0	75	18	1	0	0	26	26	12	10	6	5	5	4	15	8	29	1	0	1	0	0	6518	1390.33	1010.85	378.96	563.272	447.58	0.522	877.532	5.732	1191.42	313.888	464.587	412.423	2.985	2.747	17.191	12.541	29.732	1.194	84.319	84.033	168.907	28.254	30.095	90.302
1	1	Control	0	64	12	0	0	0	30	30	14	16	9	6	6	4	19	21	30	1	0	6	0	0	6499	1414.59	1093.29	320.94	642.25	451.04	0.36	935.41	7.35	1197.05	261.64	531.53	403.52	3.75	3.59	12.43	13.38	25.81	1.34	91.05	93.28	185.39	31.23	36.69	98.97
1	1	Control	0	58	20	0	0	0	28	30	17	14	12	8	12	7	25	12	27	1	0	0	0	0	6499	1495.62	1197.35	297.94	676.39	520.96	0.33	1033.98	7.76	1270.45	236.47	573.99	459.65	3.84	3.93	6.64	8.41	15.05	0.93	98.37	96.52	195.64	34.6	37.36	109.68
1	1	Control	0	60	20	0	0	0	30	30	18	18	10	7	12	7	24	13	16	1	0	0	0	0	6499	1497.81	1169.66	314.39	680.18	489.48	13.76	1024.6	7.79	1278.48	253.88	563.07	447.77	3.95	3.84	7.17	9.11	16.29	0.87	97.24	93.44	191.58	34.41	36.21	108.8
1	1	Control	0	66	19	1	0	0	29	27	13	12	8	6	10	6	28	16	17	1	0	1	0	0	6499	1487.62	1205.66	281.605	646.198	559.465	0.356	1057.43	7.562	1290.83	233.398	548.337	508.736	3.985	3.577	7.105	8.341	15.446	0.865	98.992	95.582	195.135	32.16	30.959	106.94
2	1	Control	0	63	16	0	0	0	28	26	16	16	7	6	3	3	23	13	29	1	0	0	0	0	6499	1187.55	921.473	265.921	518.428	403.045	0.157	800.972	5.705	1025.21	224.234	436.204	364.611	2.765	2.94	9.001	9.013	18.014	0.61	81.275	80.009	161.682	22.129	21.697	90.632
2	1	Control	0	66	16	0	0	0	30	28	10	10	12	8	7	5	24	15	36	1	0	0	0	0	6499	1231.63	947.06	284.49	548.94	398.12	0.08	816.34	6.13	1042.4	226.06	459.58	356.68	3.11	3.01	9.05	8.69	17.74	0.64	82.97	83.64	167.27	23.56	23.5	93.87
2	1	Control	0	54	18	0	0	0	28	26	14	13	8	6	5	4	38	20	15	1	0	0	1	1	6499	1323.51	1046.33	275.985	580.173	466.155	1.196	922.285	6.503	1155.16	232.88	492.967	428.122	3.263	3.24	6.718	6.347	13.065	0.529	90.0523	87.6703	178.583	29.5251	31.1831	93.3563
1	1	Control	0	78	12	1	0.5	0.5	25	28	5	4	10	7	9	6	15	10	89	2	0	5	0	0	6518	1305.67	985.059	295.704	479.583	505.476	24.912	870.006	6.765	1119.51	249.508	364.945	480.213	3.4665	3.2985	12.7785	13.5555	26.334	1.413	49.398	58.158	107.733	22.3785	24.978	66.2295
1	1	Control	0	82	12	1	0	0	26	29	6	2	11	8	5	4	16	5	66	2	0	8	0	0	6518	1294.22	961.072	298.361	526.176	434.896	34.7858	855.941	6.4788	1111.03	255.085	421.756	399.4	3.3417	3.1371	14.5412	15.3423	29.8849	1.4849	64.2158	66.4116	130.925	26.0769	28.8649	80.8069
1	1	Control	0	84	12	1	0	0	28	28	4	4	11	8	7	5	15	12	53	2	0	1	0	0	6518	1356.3	958.337	362.82	521.812	436.525	35.1465	850.447	6.3186	1158.68	308.237	412.003	403.3	3.2287	3.0899	15.8774	16.431	32.3083	1.5707	63.1618	65.4306	129.189	25.2401	28.0897	77.6444
2	1	Control	0	61	16	0	0	0	30	30	20	18	9	8	5	4	20	16	36	1	0	1	0	0	6499	1467.31	1104.22	362.92	643.13	461.09	0.17	973.42	6.53	1275.21	301.79	555.05	418.21	3.29	3.24	10.38	9.05	19.43	0.99	99.15	93.4	193.65	32.4	37.23	111.42
2	1	Control	0	63	16	0	0	0	29	28	17	15	10	8	6	5	26	12	27	1	0	0	1	1	6499	1453.5	1103.94	349.22	648.95	454.99	0.34	965.05	6.62	1252.21	287.16	550.32	414.39	3.33	3.3	10.58	9.03	19.61	0.82	97.54	94.99	193.58	31.45	37.39	113.55
1	1	Control	0	76	12	0	0.5	1	30	26	9	8	8	6	3	4	19	8	59	2	0	2	1	1	6518	1348.54	1002.78	338.298	553.597	449.184	7.465	874.737	5.427	1159.82	285.078	447.623	419.651	2.723	2.704	17.071	14.888	31.959	0.911	74.391	74.545	149.587	28.608	29.632	85.785
1	1	Control	0	72	16	0	0	0	30	28	14	13	12	8	11	7	23	12	27	1	0	2	0	0	6518	1628.12	1234.13	393.77	662.761	571.369	0.215	1064.29	7.607	1387.38	323.088	553.762	510.314	3.703	3.904	10.731	11.182	21.913	1.298	95.405	96.323	192.521	33.621	32.366	113.04
2	1	Control	0	65	16	0	0	0	30	29	17	16	11	8	10	6	23	17	18	1	0	0	0	0	6499	1483.9	1156.67	326.751	616.394	540.276	0.482	996.976	7.23	1267.83	270.849	510.119	486.375	3.528	3.702	14.512	13.146	27.658	1.203	94.401	89.893	185.363	32.587	32.02	92.59
2	1	Control	0	69	16	0	0	0	30	29	18	18	8	7	5	4	22	18	19	1	0	0	0	0	6499	1494.61	1155.62	338.61	625.49	530.13	0.38	991.74	7.6	1257.99	266.25	517.52	473.84	3.76	3.84	17.58	15.33	32.91	1.5	92.54	91.51	184.9	33.21	31.42	91.76
1	1	Control	0	73	16	0	0.5	0.5	29	30	19	16	10	8	7	5	23	10	24	1	0	0	1	1	6518	1401.1	1043.91	340.963	563.701	480.214	16.2178	939.633	5.9739	1227.71	288.074	479.047	444.37	3.2115	2.7623	29.1855	27.7149	56.9047	2.2731	80.1807	82.6755	163.105	29.9708	29.7405	95.8735
2	1	Control	0	94	18	0	0.5	1	28	28	15	16	7	7	5	5	14	10	30	1	0	2	0	0	8361	1369.77	930.81	386.628	560.555	370.255	52.3315	841.872	6.2986	1150.92	309.052	464.385	325.155	3.0554	3.2432	21.3848	23.5332	44.9181	1.0821	80.7321	79.6658	161.381	22.9046	25.7017	87.3102
2	1	Control	0	70	14	0	0	0	29	25	14	14	6	5	6	4	13	15	43	1	0	0	1	1	6518	1281.01	987.631	290.471	541.642	445.989	2.9039	860.515	5.6591	1099.23	238.714	447.793	409.818	2.8481	2.8109	15.7155	9.7846	25.5001	1.0071	81.3181	85.817	167.395	23.3829	25.3713	86.2548
1	1	Control	0	84	12	1	0.5	0.5	25	23	9	10	6	6	4	3	12	10	43	2	0	1	0	0	6518	1293	987.332	290.626	565.155	422.177	15.0388	862.415	5.5661	1105.75	243.333	459.679	387.697	2.7079	2.8581	15.2462	13.4023	28.6499	1.3718	72.3129	76.1695	149.236	30.9073	31.2534	86.4133
1	1	Control	0	64	16	1	0	0	28	23	0	1	7	6	4	3	15	13	16	1	0	1	0	0	6499	1456.86	1012.86	318.65	518.9	493.96	125.35	974.6	7.5	1228.89	254.3	438.47	429.9	3.77	3.73	5.3	5.46	10.76	0.68	77.94	75.17	154.18	26.85	32.29	83.01
2	1	Control	0	73	16	0	0	0	30	29	22	22	8	7	8	5	30	27	22	1	0	0	0	0	354	1332.15	981.17	345.35	577.44	403.73	5.63	857.46	6.02	1150.32	292.86	483.55	368.35	3.01	3.02	7.88	7.01	14.88	0.8	80.36	79.6	160.7	34.03	32.85	90.99
2	1	Control	0	88	14	0	0	0	27	24	14	14	8	6	4	4	16	13	61	1	0	0	0	0	5783	1138.37	773.901	363.71	480.17	293.731	0.76	680.05	5.161	975.573	295.523	403.851	275.439	2.583	2.578	6.858	6.776	13.634	0.982	73.375	73.61	147.489	21.343	23.03	77.041
2	1	Control	0	89	14	0	0	0	28	26	15	15	8	7	6	6	18	17	58	1	0	0	0	0	5783	1118.48	759.47	357.86	446.598	312.872	1.148	668.216	4.989	960.246	292.03	376.116	290.952	2.579	2.41	7.878	7.607	15.485	1.066	67.089	68.356	135.778	19.003	20.987	72.987
1	1	Control	0	94	16	0	0	0	28	30	5	1	9	7	8	5	20	13	63	1	0	0	0	0	4032	1343.77	934.67	398.83	550.16	384.51	10.27	807.38	5	1140.96	333.58	444.75	352.36	2.91	2.09	24.49	27.22	51.72	1.94	79.66	77.72	158.2	26.46	26.67	82.28
2	1	Control	0	63	16	1	0	0	28	28	5	1	8	6	7	5	16	17	36	2	0	0	0	0	2289	1200.95	925.477	271.674	537.902	387.575	3.798	793.96	6.6319	1011.32	217.362	439.088	351.074	3.335	3.297	6.8139	7.8469	14.6608	1.075	80.8488	80.3789	161.906	26.9796	29.2426	80.4869
2	1	Control	0	77	12	0	0	0	25	17	8	5	6	4	4	3	11	10	47	5	0	4	0	0	6518	1191.58	897.813	287.638	510.741	387.072	6.1283	793.871	4.9839	1033.93	240.063	425.9	361.843	2.419	2.5649	11.5056	10.3984	21.9041	1.236	68.4659	73.6329	142.378	25.3087	27.9666	86.1843
2	1	Control	0	80	12	0	0.5	1	25	12	12	11	8	7	4	3	8	6	47	5	0	1	0	0	6518	1134.83	881.521	248.148	491.88	389.641	5.1612	778.576	5.0039	989.797	211.221	412.111	361.306	2.5134	2.4905	10.7945	9.4742	20.2687	1.0471	67.5293	72.1284	139.907	25.2897	27.7058	85.04
2	1	Control	0	62	12	0	0	0	30	29	15	16	8	6	6	5	30	28	11	1	0	0	0	0	6499	1546.3	1209.93	334.464	663.605	546.327	1.903	1088.08	7.728	1377.08	288.997	581.608	504.573	3.911	3.817	11.774	8.75	20.524	1.005	107.366	107.641	215.815	32.72	33.439	113.922
2	1	Control	0	65	12	0	0	0	30	28	17	18	8	7	5	4	29	22	11	1	0	1	0	0	6499	1592.66	1231.04	360.39	698.18	532.86	1.23	1093.61	8.19	1393.83	300.22	608.55	483.83	4.07	4.12	12.99	9.51	22.51	1.15	111.69	113.46	226.5	34.59	34.75	118.3
1	1	Control	0	60	18	1	0	0	29	30	17	18	6	6	7	6	30	23	19	1	0	0	0	0	6499	1816.15	1429.34	384.94	735.82	693.52	1.87	1266.5	8.3	1574.35	307.84	634.61	630.02	3.89	4.41	10.47	7.76	18.23	1.45	109.34	109.66	220.67	35.09	36.63	125.83
1	1	Control	0	62	18	1	0	0	30	17	20	22	8	6	11	7	29	16	22	1	0	0	0	0	6499	1820.66	1411.08	382.3	743.32	667.76	27.28	868.02	8.45	1070.04	202.03	395.25	451.93	4.15	4.3	11.26	8.47	19.72	1.31	110.33	109.07	220.62	34.22	35.01	118.22
2	1	Control	0	68	12	0	0	0	28	21	7	5	6	5	2	2	18	14	32	1	0	6	0	0	6518	1202.75	952.381	245.681	527.299	425.082	4.692	830.219	6.9293	1030.13	199.912	435.318	390.209	3.3917	3.5376	12.2293	8.3098	20.5434	0.8869	69.0516	69.169	138.51	29.1922	27.6902	93.2371
1	1	Control	0	79	20	1	0	0	30	30	19	19	11	8	9	6	25	12	25	1	0	0	0	0	3630	1760.04	1284.11	471.06	738.61	545.5	4.87	1139.87	7.35	1532.63	392.76	635.77	499.22	3.65	3.7	27.79	19.82	47.62	2.74	111.89	110.31	223.09	44.22	43.09	125.74
2	1	Control	0	63	16	0	0	0	30	29	15	17	8	6	8	5	27	14	21	5	0	1	0	0	8361	1131.45	877.233	251.199	502.933	374.3	3.0143	738.072	4.7619	941.212	203.139	410.089	324.969	2.4036	2.3583	5.7945	5.342	11.1364	0.5168	73.7975	73.2154	147.623	22.0767	22.9932	81.8142
2	1	Control	0	67	16	0	0	0	29	25	11	9	8	6	6	4	24	16	26	5	0	1	0	0	8361	1170.27	882.34	284.95	524.23	358.11	2.98	739.86	5.05	974.5	234.64	425.14	311.75	2.67	2.38	7.38	6.8	14.18	0.63	75.8	76.26	152.74	24.04	23.58	82.75
1	1	Control	0	57	16	1	0	0	30	30	21	18	9	7	8	6	26	18	14	1	0	1	0	0	6499	1667.14	1331.8	335.24	756.73	575.07	0.1	1177.73	8.52	1454.05	276.32	650.06	527.57	4.44	4.08	7.98	9.45	17.43	0.58	118.32	116.8	236.35	41.03	39.66	122.5
1	1	Control	0	59	16	1	0	0	30	30	21	22	9	7	6	5	36	16	13	1	0	0	0	0	6499	1678.13	1352.35	325.78	750.55	601.8	0	1176.07	9.18	1439.75	263.68	636.21	539.86	4.71	4.47	7.79	9.48	17.27	0.53	114.83	114.36	230.21	39.86	39.03	119.2
1	1	Control	0	69	12	0	0	0	30	30	6	7	10	8	7	5	18	18	27	1	0	2	0	0	354	1384.67	1034.37	346.8	575.23	459.14	3.5	910.59	6.54	1188.58	277.99	489.3	417.79	3.28	3.26	15.5	9.76	25.25	1.18	86.65	88.78	176.02	28.88	27.66	92.83
1	1	Control	0	69	18	1	0	0	30	25	10	9	7	6	5	4	14	9	32	2	0	2	0	0	6518	1273.45	987.854	281.798	562.371	425.483	3.8008	834.599	7.1224	1070.25	235.65	440.725	390.074	3.6049	3.5176	17.9241	23.2413	41.1683	1.2531	77.5787	76.7061	154.602	22.5575	29.6199	80.3381
2	1	Control	0	75	16	1	0	0	29	29	18	16	11	8	7	6	27	18	41	1	0	5	1	1	8354	1349.98	960.53	384.95	592.65	367.88	4.5	831.19	6.28	1152.33	321.14	495.66	331.03	3.14	3.13	27.65	24.94	52.6	1.33	90.47	87.63	179.05	30.6	34.81	93.69
1	1	Control	0	77	16	1	0	0	28	29	9	6	8	6	8	6	22	18	18	1	0	10	0	0	3630	1550.07	1129.96	419.95	674.65	455.31	0.16	953.44	6.24	1295.93	342.48	554.57	398.71	2.95	3.29	30.95	23.34	54.29	1.82	93.52	92	186.52	32.47	38.47	113.86
2	1	Control	0	68	6	0	0	0	26	26	15	13	5	4	3	2	21	16	31	1	0	0	0	0	6518	1138.3	944.543	193.264	508.607	435.936	0.4935	815.942	6.2085	970.777	154.836	418.418	397.03	3.0485	3.16	5.7478	5.6491	11.3984	0.5093	70.386	71.2558	142.203	29.33	26.2873	87.2061
2	1	Control	0	70	6	0	0	0	27	29	5	5	5	5	3	3	16	15	36	1	0	0	0	0	6518	1142.7	939.848	202.263	503.526	436.322	0.5908	808.754	6.4387	974.349	165.595	411.927	396.236	3.1929	3.2458	5.8622	5.8722	11.7358	0.5221	68.9802	68.9831	138.279	27.8304	26.7175	86.2621
1	1	Control	0	60	20	0	0	0	30	27	11	10	8	6	8	6	33	15	20	1	0	1	0	0	6499	1638.2	1298.16	333.44	698.66	599.5	6.6	1145.36	7.92	1422.49	277.13	600.5	538.56	3.89	4.03	10.53	9.75	20.28	1.03	105.52	105.9	212.24	31.67	36.03	117.43
2	1	Control	0	79	16	0	0	0	28	30	25	22	11	8	11	7	24	11	26	1	0	2	0	0	8354	1322.77	967.33	351.54	559.02	408.31	3.9	836.14	5.67	1126.17	290.02	467.66	364.58	2.8	2.87	16.97	14.43	31.4	1.56	83.67	83.15	167.37	31.02	30.95	89.9
1	1	Control	0	75	14	1	0.5	1	28	28	9	7	5	5	3	3	22	13	36	1	0	11	1	1	6518	1249.05	972.077	270.296	530.094	441.983	6.6791	857.147	5.5962	1090.84	233.696	439.698	410.769	2.8496	2.7466	19.764	22.9512	42.7194	1.2975	70.8476	72.364	143.406	32.2238	34.627	90.8004
1	1	Control	0	77	14	1	0	0	28	25	8	10	4	4	5	4	13	7	42	1	0	7	1	2	6518	1298.46	962.931	325.227	549.816	413.115	10.3027	852.736	5.4675	1129.4	276.662	460.029	382.404	2.7538	2.7137	22.0616	24.9813	47.0443	1.3247	76.3243	78.3485	155.277	31.7534	34.912	91.0216
2	1	Control	0	77	12	0	0	0	29	27	15	16	10	7	6	5	22	15	27	1	0	0	0	0	9661	1208.91	897.02	306.98	517.19	379.83	4.91	761.55	6.32	1007.14	245.59	425.05	331.59	3.17	3.15	15.16	11.25	26.41	1.24	70.27	69.38	140.75	29.12	29.83	78.18
2	1	Control	0	92	12	0	0	0	29	23	14	10	10	8	10	6	17	12	33	1	0	2	0	0	1354	1287.59	860.194	412.045	547.521	312.673	15.353	730.153	4.716	1077.49	347.334	437.129	277.671	2.416	2.3	22.656	25.547	48.205	1.3	76.166	72.72	149.436	24.757	22.338	86.284
2	1	Control	0	69	14	0	0	0.5	30	27	19	17	6	5	7	5	24	20	17	1	0	2	0	0	6499	1149.35	847.454	301.45	493.492	353.962	0.45	714.816	5.186	968.601	253.785	400.789	313.577	2.622	2.564	10.075	9.118	19.195	1.008	71.274	69.845	141.757	21.15	20.625	76.819
2	1	Control	0	74	14	0	0	0	30	30	13	11	7	6	5	4	22	20	45	1	0	1	0	0	6499	1212.38	876.24	336.1	533.72	342.52	0.04	736.75	5.56	1015.41	278.66	423.06	313.66	2.77	2.8	9.41	8.6	18.01	0.98	72.91	72.75	145.94	24.32	25.34	82.77
2	1	Control	0	76	18	0	0	0	30	30	12	12	8	6	8	6	20	12	27	1	0	0	0	0	1354	1365.29	1013.46	350.861	569.629	443.828	0.972	881.104	6.538	1179.01	297.91	478.543	401.589	3.167	3.371	14.904	14.934	29.839	1.482	85.469	86.318	172.473	26.61	29.175	95.782
2	1	Control	0	57	18	0	0	0	28	29	9	9	9	7	10	6	25	20	17	1	0	1	0	0	6499	1409.21	1121.98	287.104	629.736	492.242	0.129	996.103	7.015	1241.32	245.214	547.145	448.829	3.525	3.49	5.605	5.93	11.535	0.534	94.3742	92.4782	187.75	37.0071	35.8391	113.733
1	1	Control	0	92	18	0	0	0	30	29	5	6	7	7	5	5	3	13	41	1	0	2	0	0	8361	1469.09	1019.93	429.35	608.73	411.2	19.81	874.49	5.89	1231.14	356.65	512	362.49	2.79	3.11	64.24	53.86	118.1	1.73	84.66	85.44	171.22	26.74	26.81	89.92
2	1	Control	0	85	16	0	0	0	30	18	12	11	12	8	10	6	21	16	47	1	0	0	0	0	6061	1307.34	1004.56	277.394	584.497	420.059	25.3877	884.608	6.4727	1116.76	232.148	477.918	381.301	3.4063	3.0664	14.9756	14.4033	29.3808	1.5664	77.6347	79.9902	158.045	30.1513	29.5498	91.1855
1	1	Control	0	66	6	0	0	0	30	27	9	5	7	6	4	3	20	13	85	1	0	1	0	0	6518	1650.29	1338.76	308.354	674.601	664.161	3.17	1175.11	7.3142	1426.65	251.538	557.666	614.272	3.6549	3.6592	11.3081	7.739	19.0471	1.3919	92.4475	94.5689	187.797	37.9998	34.2819	113.892
1	1	Control	0	70	6	0	0	0	26	21	6	4	4	3	3	2	25	15	51	1	0	0	0	0	6518	1628.36	1319.33	303.049	692.703	626.624	5.9824	1161.41	7.0668	1416.97	255.553	574.334	581.096	3.5005	3.5663	13.1107	9.2655	22.3761	1.5478	94.7989	97.5241	193.078	36.5597	35.936	123.921
1	1	Control	0	72	6	0	0	0	30	23	7	5	7	5	6	4	19	12	47	1	0	0	0	0	6518	1572.54	1280.8	285.135	657.802	623.002	6.5975	1129.78	7.267	1372.36	242.583	546.44	576.744	3.5548	3.7122	14.1034	9.8691	23.9725	1.5435	92.1078	94.1691	186.786	33.7443	32.1879	116.218
1	1	Control	0	66	14	1	0	0	30	29	11	11	8	7	5	4	23	16	20	1	0	0	0	0	9661	1646.65	1300.89	343.84	732.49	568.4	1.92	1112.54	7.93	1385.78	273.23	607.11	503.56	3.74	4.2	9.39	7.11	16.5	0.78	101.8	105.13	209	36.53	36.74	132.55
2	1	Control	0	63	15	0	0.5	1	30	25	11	16	5	5	6	4	21	14	23	1	0	1	1	1	6499	1143.83	858.652	284.801	495.299	363.353	0.381	749.706	5.319	990.081	240.375	417.315	332.01	2.682	2.637	9.41	8.392	17.802	1.048	73.395	71.203	144.988	27.107	24.003	79.861
2	1	Control	0	67	15	0	0	0	29	30	17	18	6	5	5	2	20	13	20	1	0	1	0	0	6499	1160.02	856.68	303.14	501.19	355.49	0.2	737.89	5.34	984.26	246.37	419.13	318.56	2.72	2.62	11.19	9.93	21.12	1.29	72.36	71.59	144.51	27.46	24.35	81.18
2	1	Control	0	57	18	0	0	0	30	29	6	7	12	8	8	5	25	13	19	3	0	1	0	0	6499	1406.42	1140.02	265.85	645.47	494.55	0.55	1003.06	6.43	1220.36	217.3	555.32	447.21	3.12	3.31	6.02	5.3	11.32	0.58	94.67	96.36	191.94	34.24	35.77	110.74
2	1	Control	0	57	18	0	0	0	30	27	20	18	7	6	5	4	22	15	28	1	0	0	0	0	6061	1233.99	1003.41	230.448	584.367	419.039	0.1328	862.142	6.2578	1050.88	188.74	487.327	374.682	3.0615	3.1963	7.9365	8.7178	16.6543	0.8506	85.8017	87.746	174.017	28.0869	30.5488	93.9276
2	1	Control	0	80	20	0	0	0	29	27	10	9	11	8	7	5	21	15	26	1	0	1	1	1	354	1543.05	1115.34	419.984	614.748	500.59	7.732	982.108	7.208	1331.45	349.345	512.816	461.59	3.45	3.758	35.014	19.088	54.104	1.438	94.2	94.526	189.563	31.745	28.795	106.123
1	1	Control	0	55	16	0	0	0	30	28	13	13	9	7	7	5	20	9	43	1	0	0	0	0	6499	1562.04	1242.43	318.56	694.67	547.765	1.046	1073.88	7.788	1343.33	269.456	577.891	494.938	4.035	3.753	13.065	13.185	26.2521	1.268	105.698	104.694	211.956	34.6781	36.6921	111.358
1	1	Control	0	59	16	0	0	0	30	29	15	13	10	7	11	7	21	15	30	1	0	1	0	0	6499	1615.24	1256.89	357.63	716.12	540.77	0.72	1073.59	8.25	1369.34	295.75	590.92	481.96	4.26	3.99	15.45	16.36	31.81	1.49	104.52	108.06	213.8	39.19	37.62	112.39
2	1	Control	0	49	15	1	0	0	29	20	15	16	8	6	7	5	17	11	27	1	0	1	0	0	6499	1308.3	1045.39	262.71	580.41	464.98	0.2	906.22	6.43	1114.72	208.5	492.74	413.28	3.21	3.22	5.6	5.95	11.55	0.36	83.98	83.05	168.18	31.75	33.55	102.83
1	1	Control	0	83	5	1	0.5	2	22	21	9	7	6	6	5	4	14	7	47	2	0	4	1	1	6518	1393.51	1041.52	343.632	569.508	472.008	8.3657	914.296	5.8036	1214.64	300.346	464.315	441.623	2.8238	2.9798	27.3043	25.0899	52.3956	1.5035	79.7943	80.6727	161.119	27.7978	26.5347	89.1385
2	1	Control	0	53	12	0	0	0	29	29	14	11	9	7	6	4	22	16	22	1	0	2	0	0	6499	1377.03	1108.61	267.756	648.6	460.007	0.667	979.479	6.514	1201.04	221.565	555.374	423.437	3.21	3.304	5.894	4.698	10.592	0.485	96.2609	96.2669	193.588	36.055	37.076	106.566
2	1	Control	0	60	12	0	0	0	29	28	15	12	11	8	12	7	23	17	20	1	0	1	0	0	6499	1421.54	1118.68	301.94	660.15	458.53	0.92	977.02	6.61	1227.3	250.27	559.6	416.5	3.22	3.39	6.7	5.53	12.23	0.68	95.38	97.69	194.34	35.63	37.4	109.23
1	1	Control	0	83	10	0	0.5	1	26	26	13	9	6	6	5	4	11	13	75	2	0	3	0	0	6518	1176.94	888.832	284.593	526.144	362.688	3.5176	778.673	5.5733	1021.54	242.869	433.069	342.087	2.748	2.8253	17.3307	16.3065	33.6429	1.3247	75.6872	75.806	151.768	30.9163	28.1855	78.0018
1	1	Control	0	85	10	0	0	0	27	26	11	9	3	4	6	4	9	8	37	2	0	2	0	0	6518	1189.44	887.268	296.031	507.524	379.744	6.1369	778.662	5.26	1035.65	256.986	419.212	353.338	2.5291	2.7308	17.6696	17.5352	35.2134	1.4005	72.3493	74.0273	146.963	29.8232	27.3656	75.4149
2	1	Control	0	76	12	0	0	0	27	17	10	10	4	4	3	3	13	10	41	5	0	2	0	0	6518	1369.44	998.246	364.225	560.091	438.155	6.968	880.626	7.0238	1195.63	315.004	466.321	407.336	3.4275	3.5963	23.7163	24.5732	48.2924	1.4977	74.0973	77.7551	152.379	26.0609	28.1924	94.7566
2	1	Control	0	79	12	0	0.5	1	27	18	5	7	4	3	2	2	16	6	52	5	1	1	0	0	6518	1409.03	995.144	406.323	564.663	430.481	7.5661	875.079	6.8665	1222.99	347.911	469.782	397.731	3.4104	3.4562	25.6122	26.9197	52.5375	1.8125	75.7564	78.2985	154.66	26.2859	30.2471	92.6395
2	1	Control	0	83	20	0	0	0	30	30	17	18	12	8	8	5	17	18	32	1	0	12	1	1	6061	1357.68	1012.45	325.594	550.921	461.531	19.6367	873.016	5.4668	1143.41	270.398	449.792	403.588	2.8574	2.6094	9.9092	10.3135	20.2246	1.5147	80.0126	80.4677	161.321	26.0849	30.6181	80.4902
1	1	Control	0	55	16	1	0	0	30	30	16	13	9	7	6	5	32	18	21	1	0	0	0	0	6499	1779.49	1350.83	427.05	741.18	609.65	1.61	1179.98	7.93	1529.5	349.52	630.3	548.08	3.98	3.95	14.34	14.37	28.71	1.23	113.94	112.64	227.67	31.66	37.11	130.19
1	1	Control	0	80	12	1	0	0	24	30	16	14	10	8	5	4	9	12	40	1	0	0	0	0	6061	1574.69	1137.54	434.856	655.618	481.919	2.3	992.443	7.164	1341.4	348.957	545.902	444.241	3.58	3.584	14.882	12.64	27.522	2.088	95.586	95.971	192.019	33.753	32.79	120.236
2	1	Control	0	67	16	1	0	0	30	29	16	16	8	4	5	3	27	19	39	1	0	2	0	0	6518	1251.94	996.808	254.248	563.293	433.515	0.8798	867.534	6.6606	1077.66	210.123	468.04	398.621	3.6064	3.0542	10.0152	14.4913	24.5065	0.7553	77.3018	76.2375	153.966	28.738	26.7081	95.019
2	1	Control	0	48	20	0	0	0	30	29	18	12	12	8	10	6	28	23	16	1	0	0	0	0	6499	1491.91	1180.01	311.808	646.224	533.782	0.092	1044.85	7.464	1314.39	269.543	553.8	490.958	3.794	3.67	14.523	19.032	33.56	0.646	99.73	97.153	198.1	33.019	37.024	110.77
2	1	Control	0	64	16	0	0	0	30	30	17	17	7	6	7	5	28	19	21	1	0	1	0	0	6499	1323.4	1021.07	301.696	584.576	436.495	0.635	886.745	6.649	1144.84	258.094	492.539	393.571	3.228	3.421	9.148	8.559	17.707	0.973	87.244	84.37	172.375	29.216	33.811	95.081
2	1	Control	0	67	16	0	0	0	29	29	14	14	6	5	3	3	29	20	17	1	0	2	0	0	6499	1349.31	1015.47	333.58	585.61	429.86	0.26	872.04	6.86	1152.06	280.01	490.63	381.15	3.35	3.51	10.16	9.4	19.56	1.14	84.5	81.59	166.74	29.61	35.18	97.44
2	1	Control	0	69	16	0	0	0	30	28	19	16	9	7	10	7	28	23	15	1	0	0	0	0	6499	1353.54	1015.28	338.23	615.46	399.82	0.03	870.93	7.07	1156.44	285.52	509.07	361.82	3.46	3.6	11.24	10.08	21.32	1.08	87.89	87.09	175.52	29.77	36.39	99.54
2	1	Control	0	69	16	0	0	0	30	30	14	8	7	4	8	6	21	15	35	1	0	1	0	0	3630	1340.17	1031.42	307.55	613.22	418.2	1.2	887.83	6.86	1131.68	243.85	511.03	375.6	3.36	3.5	11.11	7.74	18.85	0.83	88.73	88.94	178.84	28.18	29.03	105.74
2	1	Control	0	82	18	0	0	0	29	28	11	13	7	5	7	4	19	19	34	1	0	1	0	0	3630	1405.15	1030.85	365.08	604.46	426.39	9.22	889.71	6.76	1194.14	304.43	503.12	377.37	3.36	3.39	21.47	20.04	41.51	1.96	83.21	84.42	168.36	34.3	35.15	97.85
2	1	Control	0	59	15	0	0	0	30	30	10	8	11	8	4	3	29	11	31	1	0	1	0	0	6499	1297.32	1017.67	279.559	564.619	453.054	0.084	888.204	6.473	1120.12	231.914	473.647	414.473	3.177	3.296	5.654	5.254	10.908	0.686	87.966	85.461	174.221	25.905	25.977	95.158
2	1	Control	0	63	15	0	0	0	29	29	11	13	11	8	7	5	24	15	21	1	0	0	0	0	6499	1309.05	1008.38	300.585	564.985	443.391	0.09	873.488	6.411	1125.66	252.171	476.595	396.803	3.102	3.309	7.185	6.452	13.637	0.828	87.334	85.196	173.327	25.662	27.534	91.305
2	1	Control	0	65	15	0	0	0	30	28	11	13	10	8	7	3	26	14	13	1	0	0	0	0	6499	1311.06	992.563	318.091	549.874	442.689	0.408	852.981	6.424	1115.19	262.209	456.593	395.98	3.222	3.202	8.283	7.376	15.66	0.899	81.261	81.595	163.659	22.964	23.017	88.598
1	1	Control	0	96	18	0	0	0	28	30	10	8	8	6	4	4	19	10	44	1	0	0	0	0	5783	1592.48	1090.51	491.387	617.607	472.904	10.578	1005.02	5.646	1413.81	408.788	539.335	455.108	2.709	2.937	15.425	17.061	32.486	1.858	91.003	96.816	188.695	36.727	37.379	91.567
1	1	Control	0	74	20	0	0	0	30	29	17	16	7	6	5	4	27	15	30	1	0	0	0	0	6499	1431.03	1040.73	386.313	600.633	440.099	3.983	918.029	6.924	1247.94	329.908	504.849	409.197	3.328	3.596	28.7441	22.214	50.9611	2.768	90.5612	89.8802	180.982	30.1791	26.158	89.2772
1	1	Control	0	77	20	0	0	0	30	29	24	22	8	7	9	6	24	14	24	1	0	0	0	0	6499	1459.96	1073.81	377.788	644.197	429.608	8.3652	953.189	7.4268	1271.43	318.241	540.328	404.496	3.7284	3.6984	31.3368	24.3504	55.6896	3.1488	94.3404	92.196	187.404	33.726	31.4112	97.6128
1	1	Control	0	79	20	0	0	0	29	29	13	15	6	6	5	4	20	10	36	1	0	0	0	0	6499	1465.09	1048.08	410.351	605.732	442.352	6.65	916.286	7.281	1253.13	336.845	502.084	407.552	3.569	3.712	34.335	26.382	60.72	2.77	85.556	86.255	172.376	28.65	29.654	88.14
1	1	Control	0	77	12	0	0.5	0.5	26	27	13	12	6	5	4	4	23	16	28	2	0	0	1	2	6518	1329.63	1008.6	318.569	528.336	480.262	2.461	860.253	6.368	1121.62	261.372	411.462	446.375	3.113	3.255	12.232	11.186	23.418	1.439	72.292	74.061	146.673	24.729	22.372	74.678
2	1	Control	0	68	18	1	0	0.5	29	29	9	10	7	6	8	5	18	14	19	1	0	1	0	0	8361	1287.12	984.171	300.737	526.896	457.275	2.2141	844.102	5.7514	1079.52	235.414	442.218	399.67	2.8435	2.9079	9.2919	8.5865	17.8794	0.8298	81.1132	81.1322	163.019	24.2487	23.9092	83.7944
1	1	Control	0	85	12	0	0	0.5	30	29	12	13	9	7	6	4	18	12	41	1	0	2	0	0	4935	1366.18	968.817	395.542	587.52	381.297	1.8234	841.35	6.0402	1170.47	329.122	489.962	349.565	2.9674	3.0728	16.7162	21.6498	38.3659	1.5951	85.7794	86.8112	172.891	32.8183	32.6408	95.0539
2	1	Control	0	66	14	0	0	0	30	30	20	19	12	8	10	7	29	20	46	1	0	0	0	0	6061	1267.74	1011.25	253.59	585.788	425.459	2.9023	875.157	6.3008	1084.11	208.955	490.651	381.604	3.1758	3.125	10.8301	12.501	23.333	1.0234	90.163	90.8153	181.39	27.5058	32.5215	89.6718
2	1	Control	0	71	14	0	0	0	29	29	18	18	10	7	9	7	37	16	21	1	0	4	1	1	6061	1261.43	988.114	268.98	601.362	386.752	4.3414	854.911	6.0301	1077.32	222.404	501.54	349.03	3.099	2.931	13.364	15.5088	28.8728	1.2384	90.66	91.3593	182.426	30.1142	33.8217	90.2693
2	1	Control	0	67	18	1	0	0	30	29	18	18	9	7	10	7	24	18	19	1	0	1	0	0	6499	1453.2	1083.03	369.774	624.178	458.848	0.401	926.669	6.18	1243.34	316.667	519.676	406.592	3.011	3.169	12.683	11.423	24.106	1.431	95.92	94.797	191.352	30.25	27.87	103.519
2	1	Control	0	70	18	1	0	0	30	30	15	15	10	7	5	4	20	16	25	1	0	0	0	0	6499	1515.15	1115.44	399.1	641.3	474.14	0.61	948.77	6.27	1281.77	333	528.66	419.5	3.07	3.2	12.51	11.24	23.75	1.49	92.97	93.64	187.63	31.54	30.01	107.31
2	1	Control	0	72	18	1	0	0	30	30	11	13	6	5	6	4	27	16	17	1	0	1	0	0	6499	1512.9	1114.81	397.91	643.34	471.47	0.18	949.98	6.34	1282.11	332.13	518.84	430.96	3.11	3.23	13.56	12.38	25.94	1.43	90.68	92	183.49	30.58	29.48	104.91
2	1	Control	0	55	12	2	0	0	27	28	8	7	8	6	6	4	21	17	28	1	0	1	1	2	6499	1210.2	978.241	231.941	545.281	432.96	0.021	855.384	5.109	1053.29	197.908	466.246	389.116	2.523	2.586	4.444	4.136	8.581	0.377	85.1269	82.8929	168.467	29.914	29.282	87.3999
2	1	Control	0	59	13	1	0	0	27	25	9	5	6	6	5	4	19	15	25	2	0	0	0	0	6499	1301.98	993.575	308.066	561.339	432.236	0.344	871.448	5.787	1139.94	268.494	475.756	395.348	2.895	2.892	5.603	6.631	12.234	0.529	80.617	78.756	160.145	26.024	30.573	102.192
1	1	Control	0	65	16	0	0	0	29	29	12	10	8	7	7	5	28	18	23	1	0	1	0	0	6499	1418.74	1105.17	313.361	623.848	481.32	0.216	952.557	6.635	1211.79	259.228	518.448	433.893	3.205	3.43	7.168	5.409	12.577	1.148	93.032	90.076	184.102	30.685	30.397	97.499
1	1	Control	0	67	16	0	0	0	28	30	12	10	2	3	6	5	19	17	22	1	0	0	0	0	6499	1418.75	1086.81	329.66	590.435	496.37	2.287	929.566	6.831	1194.28	264.714	485.356	441.923	3.354	3.477	7.623	5.666	13.289	1.183	77.118	74.19	152.124	28.271	30.386	83.752
1	1	Control	0	67	16	0	0	0	30	28	10	9	7	6	8	6	18	13	23	1	0	0	0	0	6499	1418.75	1086.81	329.66	590.435	496.37	2.287	929.566	6.831	1194.28	264.714	485.356	441.923	3.354	3.477	7.623	5.666	13.289	1.183	77.118	74.19	152.124	28.271	30.386	83.752
1	1	Control	0	84	16	1	0.5	2	29	20	15	11	10	7	9	6	20	10	42	1	0	5	0	0	6518	1590.4	1183.31	385.206	630.6	552.705	21.8937	1051.28	5.6633	1385.61	334.332	521.632	507.754	2.9797	2.6836	26.404	36.1614	62.5669	1.6165	94.4884	90.214	185.396	39.8922	33.2976	97.8414
1	1	Control	0	66	19	0	0	0	30	27	17	16	11	8	10	7	22	12	23	1	0	1	0	0	2289	1445.7	1161.81	283.77	629.08	532.73	0.12	997.77	6.9	1242.94	245.17	522.44	475.21	3.4	3.5	9.36	7.31	16.67	1.3	91.06	94.1	187.18	35.35	36.84	107.81
1	1	Control	0	53	13	2	0	0	28	30	15	12	9	7	6	5	30	13	25	1	0	0	1	1	6499	1627.35	1313.89	312.699	673.733	640.155	0.767	1160.56	7.466	1434.58	274.018	574.006	585.786	3.549	3.917	14.127	11.003	25.131	0.788	102.896	99.787	203.565	35.053	34.43	117.83
1	1	Control	0	58	13	2	0	0	29	30	10	11	4	5	6	5	30	12	16	1	0	0	0	0	6499	1653.04	1262.98	389.89	660.02	602.96	0.17	1100.81	7.03	1436.16	335.36	557.51	543.12	3.46	3.58	20.12	14.88	35	1.06	93.27	93.64	187.77	32.64	34.95	118.39
1	1	Control	0	85	16	0	0.5	0.5	29	29	9	17	9	6	6	4	21	9	40	1	0	2	1	2	6518	1464.71	1036	405.617	605.545	430.453	23.091	924.145	7.212	1263.08	338.938	509.408	391.667	3.529	3.683	27.737	24.955	52.693	1.869	91.538	93.838	185.958	26.789	29.086	95.944
1	1	Control	0	80	22	0	0	0	28	30	11	12	9	7	4	4	27	8	25	1	0	0	1	1	6499	1384.82	1045.67	338.19	594	451.67	0.96	893.3	6.19	1171.37	278.07	491.8	400.54	2.81	3.38	13.62	9.72	23.34	1.26	84.97	82.24	167.82	26.82	32.23	93.07
2	1	Control	0	72	18	1	0	0	28	27	15	15	8	6	6	4	28	18	18	1	0	0	0	0	6499	1389.88	1026.79	359.981	561.269	465.52	3.112	902.421	5.664	1214.16	311.74	467.811	431.498	2.697	2.967	14.286	10.617	24.904	0.98	82.439	82.142	165.227	27.085	26.626	94.427
2	1	Control	0	76	18	1	0	0	30	28	14	16	8	7	6	5	17	12	19	1	0	1	0	0	6499	1398.48	1026.68	369.19	572	454.68	2.61	894	5.86	1199.87	305.87	482.44	408.94	2.88	2.98	15.4	11.55	26.95	1.08	84.26	84.18	169.3	29.48	27.89	94.3
2	1	Control	0	78	18	1	0	0	28	27	19	18	11	8	9	6	24	13	36	1	0	3	0	0	6499	1386.64	1013.46	372.17	580.62	432.84	1.01	879.72	5.88	1189.06	309.34	481.73	396.98	2.95	2.93	16.08	11.98	28.06	0.99	83.76	85.33	169.73	26.4	26.96	94.62
2	1	Control	0	68	18	0	0	0	30	29	17	17	11	8	7	5	24	14	16	1	0	0	0	0	6061	1230.11	971.368	256.304	552.76	418.608	2.4407	840.208	6.4051	1055.96	215.754	457.54	380.244	3.1488	3.2563	4.3228	5.1823	9.5051	0.8458	75.9325	75.702	152.079	28.7781	31.335	90.9608
2	1	Control	0	58	14	1	0	0	30	27	11	10	6	5	4	3	16	13	39	1	0	0	1	1	6499	1263.76	999.323	263.775	538.338	460.985	0.66	878.089	6.704	1098.7	220.613	457.089	420.34	3.327	3.377	6.336	6.336	12.672	0.564	84.867	78.892	164.644	24.081	27.95	88.531
2	1	Control	0	63	14	1	0.5	0.5	27	30	16	16	7	5	3	2	22	18	25	1	0	2	1	1	6499	1268.01	983.98	283.76	548.72	435.26	0.27	853.07	7.32	1079.09	226.02	457.92	394.88	3.69	3.63	6.7	6.67	13.37	0.65	81.77	80.15	162.81	25.17	28.81	84.9
1	1	Control	0	87	12	0	0	0	23	29	14	12	5	5	5	4	14	13	33	1	0	1	0	0	1354	1340.84	968.497	366.728	595.125	373.372	5.618	855.412	5.916	1166.7	311.289	503.658	346.136	2.894	3.022	14.695	16.205	30.902	1.307	87.374	87.052	174.855	29.834	32.453	99.29
2	1	Control	0	77	16	0	0	0	29	25	14	11	8	7	7	5	19	21	26	1	0	2	0	0	6061	1379.03	1059.8	312.213	616.656	443.143	7.0195	922.362	6.1201	1184.47	262.112	517.765	397.647	3.0186	3.1016	31.5263	20.0996	51.6289	2.1152	83.4794	83.4501	167.449	30.9297	32.0049	111.85
2	1	Control	0	74	16	0	0	0	30	29	8	11	10	8	7	5	25	14	29	1	0	2	0	0	3630	1485.02	1099.71	383.3	670.56	429.15	2.01	956.56	7.15	1270.54	313.98	567.2	387.35	3.62	3.53	11.93	13.46	25.39	1.09	95.11	93.39	189.26	37.21	37.62	130.51
1	1	Control	0	72	18	1	0	0	30	29	10	9	7	6	6	5	19	16	24	2	0	0	0	0	6499	1548.14	1153.91	392.988	645.005	508.903	1.24	1020.46	7.666	1370.28	349.816	551.848	467.374	3.722	3.944	18.386	16.149	34.54	1.26	100.108	93.646	194.986	28.634	33.275	107.675
1	1	Control	0	75	18	1	0	0	30	30	14	15	10	7	9	6	27	16	25	2	0	0	0	0	6499	1568.48	1151.6	416.06	645.97	505.63	0.82	1003.98	8.12	1360.49	356.51	545.3	457.87	3.92	4.21	20.16	17.23	37.39	1.43	93.83	95.71	190.66	28.67	35.84	107.48
2	1	Control	0	62	13	0	0	0	30	16	8	10	9	7	6	5	16	13	48	2	0	0	0	0	6499	1448.03	1112.72	335.1	648.69	464.03	0.21	969.58	7.62	1246.8	277.23	546.06	423.31	3.82	3.81	8.26	7.83	16.09	0.99	102.28	101.93	205.32	30.9	32.56	94.5
2	1	Control	0	64	13	0	0	0	30	27	15	15	9	7	5	4	15	10	27	2	0	2	1	2	6499	1453.64	1081.2	372.37	644.89	436.31	0.07	940.53	7.76	1244.41	303.88	544.02	396.44	3.93	3.83	8.88	8.61	17.49	1.2	99.95	99.29	200.33	30.5	32.35	100.83
2	1	Control	0	65	18	0	0	0	28	28	16	12	7	5	7	5	21	17	35	2	0	7	1	1	6518	1341.78	1070.78	268.079	610.455	460.323	2.9226	912.487	6.2428	1131.07	218.584	490.028	419.539	3.0255	3.2172	17.82	18.0746	35.8974	1.07	83.2361	84.9856	169.379	32.7417	31.417	91.9379
2	1	Control	0	67	18	0	0.5	0.5	29	28	12	9	7	5	6	3	17	17	27	2	0	7	1	2	6518	1348.09	1072.82	269.705	638.436	434.382	5.5632	915.935	6.3128	1142.99	227.058	508.476	401.896	3.0856	3.2272	18.4476	18.7724	37.2214	1.1144	84.6437	87.7493	173.446	34.515	31.92	92.7961
2	1	Control	0	54	18	0	0	0	30	25	11	9	10	7	4	3	17	17	24	1	0	2	1	2	6499	1551.94	1234.26	316.66	693.04	541.22	1.02	1071.23	7.89	1331.11	259.88	589.2	481.02	3.58	4.31	16.09	10.44	26.53	0.69	107.82	107.37	216.05	36.93	37.93	105.65
2	1	Control	0	85	16	0	0	0	29	27	14	14	10	8	5	4	28	17	28	1	0	0	0	0	5783	1358.21	940.177	414.454	541.326	398.851	3.579	852.518	6.673	1203.28	350.766	474.056	374.883	3.538	3.135	16.77	17.747	34.517	1.615	85.63	85.558	171.726	29.438	28.828	89.61
2	1	Control	0	87	16	0	0	0	30	30	16	16	8	6	7	5	21	19	27	1	0	0	0	0	5783	1371.78	946.015	418.33	551.745	394.27	7.43	847.067	6.247	1199.41	352.344	474.682	364.955	3.213	3.034	17.467	18.646	36.117	1.61	84.284	86.032	170.695	29.145	28.951	89.938
2	1	Control	0	72	8	1	0	0	26	21	9	8	5	4	2	2	14	11	55	1	0	1	0	0	6518	1416.31	1033.09	376.073	602.04	431.05	7.1511	891.158	6.7491	1198.99	307.835	482.896	401.111	3.3774	3.3717	19.143	20.5721	39.7152	1.1816	77.2588	81.2828	159.002	27.3656	26.7619	109.133
1	1	Control	0	68	12	0	0	0	27	27	13	12	6	4	4	3	22	12	29	1	0	1	0	0	6518	1431.52	1047.62	339.773	638.343	409.276	44.132	948.08	7.4057	1241.14	293.06	516.496	387.483	3.6492	3.7565	18.1214	15.4865	33.6094	1.3962	87.6218	87.7262	175.691	36.4618	29.8629	98.7825
1	1	Control	0	71	12	0	0	0	29	28	12	13	5	4	4	3	16	16	32	1	0	1	0	0	6518	1523.27	1047.24	436.472	665.19	382.053	39.5504	939.262	7.327	1304.36	365.093	539.992	359.72	3.6492	3.6778	20.9153	19.1444	40.0683	1.5278	93.7177	92.765	186.966	36.1744	34.2962	100.478
2	1	Control	0	59	18	0	0	0	30	29	21	22	12	8	11	7	22	20	23	1	0	0	0	0	6499	1401.41	1059.68	339.585	606.207	453.472	2.142	945.558	5.785	1246.1	300.545	521.068	422.348	2.729	3.056	34.338	23.572	57.92	1.42	96.655	95.862	192.957	32.446	32.714	97.027
2	1	Control	0	64	18	0	0	0	30	29	24	24	11	8	11	7	33	22	21	1	0	0	0	0	6499	1434.39	1059.36	373.75	604.81	454.55	1.28	934.36	5.74	1255.26	320.9	521.27	411.81	2.58	3.15	39.83	27.04	66.88	1.78	95.95	96.76	193.15	31.97	31.2	98.85
1	1	Control	0	67	20	0	0	0	30	30	13	9	8	6	8	5	15	12	24	2	0	1	0	0	6499	1446.53	1085.13	360.62	652.25	432.88	0.78	942.48	6.78	1247.91	305.43	541.43	400.27	3.49	3.28	10.13	11.84	21.96	1	91.9	91.79	185.08	29.75	33.62	111.59
1	1	Control	0	70	20	0	0	0	29	29	13	12	8	6	6	4	29	18	33	2	0	1	0	0	6499	1469.87	1104.52	365.04	650.83	453.69	0.31	953.43	6.91	1262.17	308.75	530.97	422.15	3.62	3.3	10.92	12.25	23.18	0.95	85.77	88.36	175.31	31.57	32.77	104.73
2	1	Control	0	57	14	1	0	0	29	29	10	8	10	7	10	7	23	19	21	1	0	0	0	0	6499	1355.48	1080.93	274.53	608.82	472.107	0.026	957.551	6.159	1188.67	231.122	527.846	429.679	3.125	3.034	6.523	6.704	13.227	0.443	97.233	95.774	193.597	29.908	32.229	100.098
2	1	Control	0	63	14	1	0	0	30	28	14	11	11	8	8	6	29	17	14	1	0	0	0	0	6499	1388.79	1060.7	305.94	605.94	454.76	22.15	943.04	6.25	1191.82	248.78	522.63	402.59	3.12	3.14	6.84	6.77	13.61	0.49	97.82	98.15	196.52	27.58	30.71	99.21
2	1	Control	0	78	16	0	0	0	28	25	14	15	8	7	4	4	25	10	24	3	0	0	0	0	6499	1479.14	1030.16	444.22	608.15	422.01	4.76	903.94	7.05	1272.04	368.1	521.85	377.33	3.51	3.54	15.14	16.42	31.56	2.18	93.53	91.1	185.94	34.17	30.2	93.74
2	1	Control	0	80	16	0	0	0	29	28	14	9	6	5	3	3	15	15	41	3	0	0	0	0	6499	1471.25	1022.55	443.65	613.5	409.05	5.05	896.77	7.05	1265.62	368.85	516.47	375.25	3.55	3.5	15.71	17.15	32.86	1.57	94.39	91.12	186.74	32.02	28.95	92.12
2	1	Control	0	82	12	0	0	0	30	29	18	15	8	7	7	5	21	21	41	2	0	1	0	0	354	1221.66	877.8	332.033	555.439	322.361	11.8256	761.091	5.9063	1043.44	282.351	459.116	290.149	2.9475	2.9588	19.3894	17.82	37.2094	1.3463	83.2481	82.5206	166.284	25.8488	26.1694	75.15
2	1	Control	0	84	12	0	0	0	29	22	14	11	8	7	7	5	19	21	65	2	0	2	0	0	354	1144.14	791.651	332.592	478.161	313.49	19.9013	704.806	5.1594	987.878	283.072	394.781	290.124	2.6045	2.5549	18.1255	17.4875	35.6131	1.1311	68.0389	73.2508	141.973	22.3532	24.0374	64.2271
2	1	Control	0	86	12	0	0	0	29	29	10	7	6	6	7	5	23	27	54	2	0	2	0	0	354	1224.49	836.69	357.578	513.574	323.116	30.2258	754.49	5.3806	1070.67	316.184	427.962	296.302	2.7771	2.6035	25.0359	22.891	47.9288	1.1702	74.1301	77.0845	151.719	23.7808	24.5714	74.7557
1	1	Control	0	73	16	0	0	0	30	30	9	8	9	7	6	5	15	12	25	1	0	1	0	0	3630	1769.42	1307.18	459.18	734.23	572.95	3.06	1148.09	7.9	1498.49	350.39	621.1	523.94	4.11	3.79	9.54	9.47	19.01	0.73	115.11	108.63	225.32	33.89	35.97	127.65
2	1	Control	0	47	20	1	0	0	30	29	24	25	8	7	3	3	30	29	21	1	0	0	0	0	6499	1567.6	1255.15	312.45	688.97	566.18	0	1090.15	7.49	1351.6	261.45	583.69	506.47	3.81	3.68	16.8	11.99	28.78	1.03	103.4	107.09	211.44	35.08	36.89	105.2
2	1	Control	0	49	20	1	0	0	30	27	18	18	5	4	5	3	31	23	17	1	0	2	0	0	6499	1579.32	1237.21	336.55	690.93	546.28	5.56	1080.68	7.81	1357.85	277.17	577	498.12	3.87	3.93	16.28	11.77	28.05	1.03	101.31	103.73	206.12	34.33	38.18	105.64
1	1	Control	0	67	14	0	0	0	30	27	15	13	7	6	5	4	23	17	26	1	0	0	0	0	6499	1469.93	1139.6	330.28	644.22	495.38	0.05	982.16	7.53	1246.53	264.37	538.46	443.65	3.75	3.78	8.78	7.59	16.37	0.53	89.87	87.93	178.87	34.95	36.18	103.59
2	1	Control	0	69	20	0	0	0	30	29	12	10	12	8	7	5	18	12	44	1	0	0	1	1	8361	1553.53	1200.36	352.522	658.147	542.211	0.6486	1025.77	6.133	1286.15	260.378	548.345	476.778	2.8129	3.3202	11.8146	9.9257	21.7403	1.0874	95.2657	93.1068	189.776	35.7993	36.9425	107.151
2	1	Control	0	74	20	0	0	0	30	29	19	17	11	8	11	7	25	13	47	1	0	1	1	1	8361	1607.3	1186.4	419.8	679.9	506.5	1.1	1016.61	6.38	1360.07	343.47	570.15	445.35	2.94	3.44	15.3	12.54	27.83	1.52	98.98	98.2	198.27	37.21	39.39	112.91
1	1	Control	0	68	18	1	0.5	1.5	29	27	13	10	8	6	5	4	16	10	35	1	0	2	0	0	6518	1519.13	1121.29	388.852	635.454	485.839	8.9835	978.427	6.2098	1305.35	326.926	519.962	449.482	3.1328	3.077	14.2262	12.5897	26.8174	1.688	88.6761	88.1969	178.023	31.3792	29.5697	111.853
2	1	Control	0	47	16	1	0	0	30	28	13	8	12	8	11	7	26	17	24	1	0	0	0	0	6499	1575.52	1240.68	334.325	694.863	545.813	0.522	1086.28	6.894	1373.67	287.393	594.224	491.531	3.237	3.657	15.962	14.505	30.467	0.781	108.874	105.217	214.89	33.709	34.701	111.045
2	1	Control	0	68	17	0	0	0	30	29	21	19	8	6	7	5	22	20	26	1	0	1	0	0	9661	1443.2	1136.67	305.94	655.86	480.81	0.59	1005.54	5.68	1237.81	232.28	568.16	436.79	2.72	2.96	7.97	4.15	12.11	0.6	101.22	103.07	205.62	33.75	35.15	117.43
2	1	Control	0	78	15	0	0	0	29	28	8	4	11	8	6	5	11	13	38	2	0	1	0	0	5783	1112.83	805.581	300.242	464.624	340.957	7.003	718.448	6.178	956.099	237.651	392.761	318.684	3.087	3.091	10.34	8.609	18.951	0.71	65.511	66.503	132.484	20.476	21.298	70.922
2	1	Control	0	80	15	0	0	0	29	30	7	5	9	7	7	5	9	10	23	2	0	1	0	0	5783	1128.73	828.301	291.3	499.282	329.019	9.132	718.849	5.988	967.376	248.527	410.335	299.388	2.994	2.994	10.58	8.984	19.564	0.832	69.721	71.51	142.092	21.017	22.716	73.952
2	1	Control	0	57	12	1	0.5	0.5	29	30	13	12	12	8	11	7	19	13	15	1	0	6	1	1	6499	1318.66	978.443	339.526	563.345	415.098	0.696	861.913	6.377	1156.08	294.164	483.684	377.533	3.166	3.211	22.32	18.07	40.395	1.899	85.65	82.769	169.017	27.941	30.303	94.955
2	1	Control	0	60	12	1	0.5	0.5	27	26	8	5	6	5	2	2	17	13	13	1	0	12	1	1	6499	1353.02	998.31	354.11	582.78	415.53	0.6	868.35	6.45	1164.6	296.25	496.3	371.46	3.17	3.28	23.12	18.97	42.09	1.98	85.81	83.84	170.21	31.09	33.13	95.78
2	1	Control	0	69	14	0	0	0.5	30	28	8	8	11	8	7	5	22	19	36	1	0	4	1	2	6518	1226.19	880.903	343.894	492.551	388.352	1.394	757.643	5.784	1039.63	281.985	401.802	354.447	2.917	2.867	13.654	10.807	24.461	1.285	69.613	70.965	140.892	20.371	24.488	76.407
2	1	Control	0	72	16	0	0	0	30	29	14	15	10	7	8	5	22	20	35	1	0	3	0	0	6518	1226.41	867.434	352.189	485.107	382.327	6.786	750.307	5.819	1037.06	286.756	393.767	349.761	3.029	2.79	15.284	11.639	26.926	1.504	69.023	70.557	139.973	19.085	23.092	73.927
2	1	Control	0	53	16	0	0	0	29	27	16	16	8	6	8	6	28	18	18	1	0	0	0	0	6499	1314.21	1039.59	274.377	586.875	452.713	0.246	892.548	6.1	1123.77	231.218	486.864	405.438	2.954	3.146	8.519	11.352	19.871	0.861	89.338	86.175	176.054	26.246	30.281	98.316
2	1	Control	0	57	16	0	0	0	28	27	14	8	9	8	6	5	25	20	27	1	0	1	0	0	6499	1351.09	1067.31	283.77	604.02	463.29	0.01	910.04	6.3	1136.02	225.98	504.23	405.8	3.07	3.23	8.05	9.95	18	0.71	90.02	90.55	181.56	28.18	30.93	99.93
2	1	Control	0	56	14	0	0	0	30	27	13	10	4	4	5	3	21	11	21	1	0	2	0	0	6499	1224.32	959.577	264.495	551.348	408.229	0.246	837.5	6.409	1058.93	221.428	467.005	370.249	3.21	3.199	4.208	5.71	9.918	0.862	78.966	79.083	158.496	31.106	29.846	91.282
2	1	Control	0	58	14	0	0	0	27	23	13	14	6	5	8	7	26	16	23	1	0	0	0	0	6499	1224.19	964.656	259.529	529.289	435.367	0.006	830.624	6.753	1041.1	210.471	447.055	383.563	3.363	3.39	4.549	5.583	10.132	0.945	75.867	75.332	151.469	29.011	26.949	87.347
1	1	Control	0	61	16	0	0	0	30	28	8	8	12	8	6	4	30	16	16	1	0	0	1	1	6499	1443.58	1092.77	350.752	612.361	480.408	0.057	939.087	6.772	1240.69	301.604	500.826	438.204	3.49	3.282	9.339	8.909	18.248	1.012	91.545	89.287	181.466	32.87	31.204	92.356
1	1	Control	0	67	16	0	0	0	30	30	14	12	11	8	5	4	17	16	49	1	0	0	0	0	6499	1472.81	1103.67	369.1	624.04	479.63	0.04	937.84	6.9	1241.18	303.34	501.16	436.64	3.59	3.32	10.35	9.57	19.92	1.01	89.81	90.99	181.52	32.26	31.62	90.07
1	1	Control	0	67	16	0	0	0	25	27	10	9	8	6	6	4	19	15	42	1	0	0	0	0	6499	1472.81	1103.67	369.1	624.04	479.63	0.04	937.84	6.9	1241.18	303.34	501.16	436.64	3.59	3.32	10.35	9.57	19.92	1.01	89.81	90.99	181.52	32.26	31.62	90.07
2	1	Control	0	77	16	0	0	0	30	28	13	11	8	6	6	4	13	16	32	1	0	2	0	0	8361	1275.43	1009.12	263.47	585.05	424.07	2.84	875.03	5.46	1084.97	209.94	493.05	379.14	2.47	3	7.55	5.95	13.51	0.95	88.96	90.16	180.32	29.29	31.2	91.29
2	1	Control	0	52	18	1	0	0	29	30	15	12	11	8	7	6	25	15	21	1	0	0	0	0	6499	1270.66	999.858	270.758	581.062	418.796	0.045	875.473	5.875	1106.19	230.713	499.423	376.005	2.898	2.977	4.679	5.736	10.415	0.635	86.232	84.839	171.791	30.865	30.1	95.07
2	1	Control	0	74	12	0	0.5	0.5	28	28	10	10	8	6	5	4	20	19	46	2	0	1	0	0	6518	1122.55	881.909	237.321	430.738	451.171	3.3195	747.978	5.556	940.023	192.045	327.09	417.616	3.03	2.526	6.6555	6.477	13.1325	0.6015	53.307	53.4825	106.881	19.4805	18.198	69.189
2	1	Control	0	57	15	0	0	0	30	30	18	16	12	8	11	7	24	22	22	1	0	1	0	0	6499	1247.6	986.635	260.805	557.776	428.859	0.155	863.684	6.054	1084.85	221.168	474.056	389.473	2.942	3.112	5.245	6.873	12.118	0.4	86.747	80.047	167.368	30.216	31.896	90.849
2	1	Control	0	60	15	0	0	0	29	29	15	15	8	7	7	5	20	18	18	1	0	0	0	0	6499	1255.53	980.63	274.71	587.84	392.79	0.19	856.73	6.13	1082.17	225.44	494.44	362.1	2.95	3.18	5.64	7.75	13.39	0.46	89.54	83.38	173.76	32.14	32.72	93.78
1	1	Control	0	62	18	0	0	0	29	27	16	16	12	8	9	6	18	13	23	1	0	1	0	0	6499	1690.77	1325.3	364.303	742.341	582.959	1.165	1173.57	7.568	1492.81	319.246	629.104	543.299	3.663	3.905	13.821	11.492	25.313	0.878	106.896	107.497	215.561	36.041	41.3029	126.929
1	1	Control	0	66	18	0	0	0	29	29	15	12	7	6	5	5	23	14	22	1	0	0	0	0	6499	1719.08	1317.51	399.85	747.07	570.44	1.72	1144.84	7.81	1477.13	332.29	624.61	518.51	3.71	4.1	16.42	12.93	29.35	0.99	105.6	106.97	213.49	38.29	41.22	125.06
2	1	Control	0	70	18	0	0	0	29	27	18	14	12	8	11	7	15	14	47	1	0	2	0	0	354	1363.26	1035.81	327.1	572.24	463.57	0.35	888	7.07	1137.37	249.37	474.23	413.43	3.57	3.5	13.41	12.39	25.8	0.82	84.18	85.47	170.66	27.2	30.64	94.79
2	1	Control	0	75	18	0	0	0	30	30	14	14	6	5	5	4	28	13	34	1	0	0	0	0	4032	1339.2	959.04	378.69	540.77	418.27	1.47	841.41	6.02	1162.19	320.78	454.56	385.39	3.15	2.87	14.07	18.37	32.45	0.99	79.33	79.43	159.71	28.25	27.65	92.44
2	1	Control	0	86	13	0	0	0	28	27	12	9	7	6	5	4	10	13	44	1	0	8	0	0	1354	1329.91	971.973	338.107	570.012	401.961	19.827	872.916	5.562	1157.71	284.79	484.562	368.527	2.944	2.618	13.777	11.347	25.125	1.22	85.961	86.206	172.718	27.472	31.194	91.209
2	1	Control	0	64	18	0	0	0	29	30	16	20	10	8	6	5	28	17	20	1	0	0	0	0	6499	1332.19	1064.88	267.31	578.4	486.48	0	921.32	6.59	1137.5	216.19	488.96	432.36	3.28	3.31	5.27	6.05	11.32	0.35	87.83	85.32	174.1	26.52	31.5	98.16
2	1	Control	0	79	16	0	0	0	30	28	19	17	10	7	9	6	20	15	36	1	0	1	0	0	6518	1463.72	1059.68	398.762	599.943	459.742	5.275	927.168	7.407	1263.94	336.768	508.611	413.282	3.652	3.755	26.104	29.488	55.593	1.808	88.927	88.059	177.817	26.105	28.349	103.818
1	1	Control	0	65	20	0	0	0	28	30	12	9	8	6	5	4	22	21	23	1	0	3	0	0	6499	1674.8	1276.6	397.841	701.142	575.46	0.352	1114.69	6.754	1459.48	344.797	587.55	526.785	3.475	3.279	16.743	20.534	37.277	1.471	109.682	102.708	213.358	33.718	37.42	112.708
1	1	Control	0	67	20	0	0	0	30	29	11	10	6	5	6	4	25	15	20	1	0	3	0	0	6499	1691.28	1298.01	393.22	710.74	587.27	0.05	1126.38	6.8	1456.31	329.94	597.11	529.23	3.42	3.39	16.88	20.48	37.36	1.52	107.05	107.16	214.96	32.13	37.25	116.22
2	1	Control	0	84	14	1	0.5	3	30	29	0	0	8	5	4	2	12	12	68	1	0	9	0	0	6518	1113.87	874.406	231.616	481.373	393.033	7.8478	756.079	5.7092	942.111	186.032	391.297	356.962	2.9168	2.7924	12.5614	10.8519	23.4133	0.8655	68.2101	69.416	138.022	22.8068	26.2014	69.3445
2	1	Control	0	87	14	1	1	4.5	28	24	6	0	8	6	4	3	15	9	29	1	0	7	1	1	6518	1084.81	843.854	231.733	484.85	359.004	9.2182	729.706	5.4588	922.129	192.422	393.245	327.259	2.7652	2.6937	15.1634	12.3167	27.4801	0.8698	66.4458	68.4771	135.235	25.2385	27.4057	70.3597
2	1	Control	0	74	12	1	0	0	30	30	10	8	5	4	3	2	13	10	56	1	0	0	0	0	6518	1282.29	909.637	357.219	524.007	385.63	15.438	818.444	5.896	1112.25	293.804	449.984	353.074	2.666	3.23	39.109	25.059	64.168	1.037	76.56	79.79	156.717	24.739	28.047	91.857
1	1	Control	0	63	12	0	0.5	1.5	24	25	9	8	5	5	4	3	13	6	74	2	0	13	1	1	6499	1168.66	783.921	371.421	463.656	320.265	13.319	696.632	5.625	1021.96	325.328	386.578	296.735	2.795	2.83	16.348	15.711	32.059	1.297	67.99	64.987	133.633	22.033	22.041	70.942
1	1	Control	0	48	14	1	0	0	29	28	16	15	10	7	7	4	22	18	17	3	0	0	0	0	6499	1775.94	1416.15	350.78	771.53	644.62	9.01	1254.09	7.29	1539.6	285.51	658.42	586.7	3.42	3.87	8.52	6.83	15.35	0.68	121.91	118.28	241.48	40.76	46.78	126.33
2	1	Control	0	87	16	0	0	0	30	28	19	17	7	6	9	6	28	21	31	1	0	2	0	0	8974	1345.83	970.8	362.81	565.73	405.07	12.22	851.41	5.86	1147.27	295.87	475.89	363.3	2.92	2.94	20.11	16.47	36.58	1.29	82.34	84	166.69	31.67	33.08	84.96
2	1	Control	0	93	18	0	0	0	29	27	18	16	9	5	8	5	23	15	34	1	0	0	0	0	6518	1109.45	768.252	338.277	453.271	314.981	2.9225	666.111	4.6062	954.965	288.853	369.673	293.515	2.3045	2.3017	22.2484	17.369	39.6175	1.6279	62.7929	66.2604	129.294	23.2827	23.1797	66.9942
1	1	Control	0	85	18	0	0	0	26	28	15	15	5	5	5	4	25	16	21	1	0	0	1	1	5783	1504.94	1025.43	456.992	605.672	419.757	22.523	939.977	5.857	1326.03	386.048	521.084	396.37	2.939	2.918	35.334	17.302	52.636	1.809	93.845	95.851	190.754	30.527	29.955	96.687
2	1	Control	0	64	15	0	0	0.5	27	28	16	14	8	7	5	4	16	15	30	1	0	4	0	0	6499	1396.14	1106.46	288.299	595.987	510.47	1.388	959.015	5.814	1203.86	244.841	497.689	459.938	2.723	3.091	7.124	5.784	12.908	0.734	91.956	91.43	183.812	32.59	31.425	101.129
2	1	Control	0	69	15	0	0	0	30	29	14	12	10	7	11	7	18	15	46	1	0	2	1	1	6499	1422.58	1070.68	350.65	595.22	475.46	1.25	919.44	5.57	1202.5	283.06	496.09	422.1	2.68	2.89	9.49	7.21	16.7	1.03	91.64	91.8	184.07	32.88	30.87	99.62
2	1	Control	0	68	14	0	0	0	29	30	10	9	8	7	7	6	19	18	32	1	0	0	0	0	3630	1463.53	1087.12	369.84	632.66	454.46	6.57	941.53	7.1	1248.87	307.35	524.95	410.01	3.61	3.49	17.68	15.86	33.54	1.54	92.56	92.65	186.31	31.4	32.94	112.56
2	1	Control	0	58	18	1	0.5	0.5	29	28	14	17	7	6	3	3	22	19	24	1	0	0	0	0	6061	1298.08	1036.6	260.25	594.083	442.518	1.2334	889.055	6.5381	1107.1	218.045	491.682	396.139	3.1592	3.3789	4.1533	3.9053	8.0586	0.5879	82.8583	84.6435	168.139	29.0537	29.9892	98.498
1	1	Control	0	69	14	1	0.5	2	28	28	8	6	11	8	8	5	20	12	39	1	0	3	0	0	6518	1449.79	1100.06	348.906	638.33	461.727	0.8254	968.083	6.8521	1258.59	290.509	536.846	430.412	3.2329	3.6192	37.1115	24.9479	62.0637	1.7738	89.8855	89.093	179.642	38.2816	38.3317	97.0996
2	1	Control	0	91	14	1	0	0	29	25	16	15	8	6	7	5	17	18	40	1	0	0	0	0	1354	1353.21	968.307	355.499	568.707	399.6	29.405	868.612	6.094	1173.7	305.09	473.012	366.195	3.09	3.004	13.287	17.737	31.024	2.402	80.286	83.972	164.699	26.5	29.497	92.362
2	1	Control	0	56	12	0	0	0	29	29	16	13	8	6	7	5	27	17	23	1	0	0	0	0	6499	1457.81	1130.68	326.757	635.193	495.489	0.368	1002.9	6.22	1284.75	281.851	541.451	461.082	3.249	2.971	21.136	20.867	42.0051	1.344	102.408	102.15	205.296	29.0961	29.0691	102.267
2	1	Control	0	59	12	0	0	0	30	28	8	5	9	7	7	5	23	13	17	1	0	2	1	1	6499	1480.9	1165.97	314.89	654.04	511.93	0.04	1019.67	6.21	1282.82	263.15	559.47	460.16	3.17	3.05	20.84	19.72	40.56	1.39	105.3	105.16	211.32	30.75	30.99	108.55
1	1	Control	0	63	18	2	0	0	30	29	14	15	10	7	8	6	27	15	18	1	0	0	0	0	6499	1506.82	1173.72	332.989	668.04	505.683	0.111	1024.17	7.18	1298.39	274.221	562.165	461.891	3.676	3.504	11.043	14.486	25.529	0.953	100.25	98.579	199.547	33.589	35.259	108.458
1	1	Control	0	65	18	2	0	0	29	30	15	13	10	8	6	5	29	14	22	1	0	0	0	0	6499	1532.03	1176.78	355.23	636.48	540.3	0.02	1020.73	7.17	1304.21	283.48	538.46	482.25	3.63	3.54	11.8	15.12	26.92	0.95	93.76	91.98	186.45	30.51	35.31	103.32
1	1	Control	0	67	18	2	0	0	30	29	22	21	8	6	5	5	28	13	23	1	0	0	0	0	6499	1560.66	1186.27	374.33	694.49	491.78	0.06	1030.86	6.92	1334.22	303.36	578.31	452.49	3.61	3.31	12.73	16.67	29.4	0.91	100.03	101.06	201.78	32.57	36.94	113.46
1	1	Control	0	60	18	1	0	0	29	30	15	14	8	6	10	7	27	21	33	1	0	3	0	0	6499	1442.08	1116.98	324.962	612.917	504.065	0.139	977.141	6.937	1262.54	285.398	513.735	463.268	3.361	3.576	13.245	9.502	22.747	0.995	95.4391	91.1601	187.129	29.058	27.045	102.805
1	1	Control	0	66	18	1	0	0	30	29	17	18	10	7	6	6	28	22	15	1	0	0	0	0	6499	1461.48	1103.54	357.89	627.74	475.8	0.05	952.45	7.09	1251.73	299.28	522.92	429.49	3.44	3.65	14.68	10.72	25.39	1.14	95.74	91.92	188.27	29.61	29.87	104.25
2	1	Control	0	77	14	0	0.5	1.5	28	26	13	11	6	5	5	4	18	14	35	1	0	3	0	0	6518	1402.37	979.48	413.712	546.647	432.833	9.177	864.088	6.416	1217.75	353.662	462.872	392.042	3.119	3.297	15.476	34.736	50.213	1.375	87.733	66.758	155.426	28.205	27.788	96.216
1	1	Control	0	84	12	1	0	0	29	29	9	11	7	6	4	3	22	14	46	1	0	0	0	0	6518	1366.63	1061.08	298.128	560.07	501.005	7.4265	922.644	6.993	1173.65	251.002	434.364	480.853	3.4815	3.5115	12.8175	13.905	26.7225	1.551	66.243	72.612	139.238	29.904	28.6485	87.7395
2	1	Control	0	78	20	1	0	0	29	26	9	10	12	8	7	5	18	15	47	1	0	3	0	0	1354	1387.33	1052.07	334.764	634.308	417.761	0.492	912.996	6.548	1184.08	271.085	532.832	379.672	3.323	3.225	5.228	7.02	12.248	1.121	91.172	95.349	187.071	30.411	33.462	104.339
1	1	Control	0	73	12	1	0	0	25	29	13	9	7	6	3	3	25	10	41	2	0	0	0	0	6518	1403.52	1046.84	341.901	618.872	427.963	14.7816	925.379	5.6162	1219.42	294.044	513.604	396.993	2.8839	2.7323	27.396	38.2808	65.6868	1.3175	88.7054	88.6267	178.002	29.2056	29.6133	101.471
1	1	Control	0	74	12	1	0	0	25	29	14	11	5	5	4	3	16	14	45	2	0	0	0	0	6518	1382.04	1029.49	335.88	598.897	430.59	16.6768	909.962	5.6576	1204.29	294.327	492.969	400.317	2.9998	2.6579	28.3339	38.8438	67.1834	1.3719	82.8131	84.1205	167.376	27.7059	29.1178	98.4613
2	1	Control	0	59	16	1	0	0	28	30	16	17	10	7	11	7	31	22	23	1	0	0	0	0	6499	1361.2	1092.81	268.172	612.172	480.639	0.216	958.129	6.054	1190.21	232.08	523.513	434.4	2.917	3.137	7.406	11.655	19.062	0.609	87.735	86.453	175.023	35.388	37.419	104.588
2	1	Control	0	65	12	1	0	0	30	26	10	7	8	6	5	4	20	14	21	2	0	0	0	0	6499	1149.84	870.68	279.01	519.53	351.15	0.15	753.71	6.33	977.18	223.47	436.04	317.51	3.04	3.3	20.24	17.58	37.82	1.03	74.87	74.39	150.19	24.34	24.08	79.98
1	1	Control	0	70	17	2	0.5	0.5	30	30	19	16	12	8	8	5	26	12	28	1	0	3	0	0	9661	1806.27	1334.14	469.68	739.79	594.35	2.45	1166.22	7.49	1560.18	393.95	628.69	535.09	3.69	3.8	25.93	16.89	42.83	1.66	111.68	111.76	224.46	39.51	40.2	129.15
2	1	Control	0	79	16	0	0	0	30	29	14	12	11	8	12	7	14	13	27	1	0	0	0	0	6061	1163.94	875.088	277.314	486.705	388.383	11.5376	762.713	5.0534	991.055	228.342	400.443	350.732	2.5042	2.5492	17.9281	15.792	33.7221	1.3478	71.1907	72.8569	144.301	24.2209	27.2339	75.8231
2	1	Control	0	88	18	0	0	0	28	28	9	5	7	7	8	6	23	17	55	2	0	0	0	0	6518	1207.63	888.186	300.603	525.986	362.2	18.8429	775.425	4.4304	1029.78	254.355	423.282	333.299	2.1086	2.3218	23.136	23.3563	46.4965	1.1716	72.4592	72.5136	145.223	27.0985	27.11	83.9321
2	1	Control	0	69	16	0	0	0	30	30	19	19	9	7	6	4	23	17	28	1	0	1	0	0	8361	1318.3	989.93	327.869	543.686	446.244	0.4999	853.295	5.8598	1105.12	251.828	458.144	394.651	2.8888	2.9711	9.4468	11.1449	20.5917	0.5917	82.2952	84.4035	167.651	27.8859	29.6768	83.3013
2	1	Control	0	74	16	0	0	0	29	27	16	15	6	5	6	5	25	13	27	1	0	1	0	0	8361	1342.4	1003.06	339.33	582.23	420.83	0.01	864.44	6.2	1142.32	277.89	489.77	374.65	3.1	3.1	11.55	11.58	23.13	0.65	89.16	88.73	179.02	31.45	32.49	87.8
2	1	Control	0	46	12	0	0	0	30	26	15	16	9	7	5	4	22	10	33	1	0	0	0	0	6499	1304.04	1048.71	255.03	570.187	478.528	0.291	917.535	6.478	1134.93	217.396	484.562	432.682	3.269	3.209	7.47	8.974	16.444	0.556	89.351	85.94	175.682	28.115	29.909	92.451
1	1	Control	0	88	16	0	0	0	30	30	14	10	6	5	5	4	13	8	48	1	0	2	0	0	3630	1554.58	1038.09	474.44	679.18	358.91	42.05	948.35	6.1	1348.12	399.78	575.41	330.88	3.05	3.05	29.93	30.39	60.33	2.57	103.29	98.35	202.49	37.89	36.76	103.15
2	1	Control	0	83	16	1	0	0	29	27	11	7	8	7	5	4	15	9	36	1	0	0	0	0	6061	1306.76	980.244	319.793	578.053	402.191	6.7178	848.422	4.9912	1113.9	265.482	481.573	360.131	2.4355	2.5557	13.8301	9.2187	23.0488	1.3848	80.0458	82.9941	163.511	32.2568	31.4209	98.2587
2	1	Control	0	75	12	0	0	0	30	27	13	15	7	6	6	5	26	14	20	1	0	0	0	0	6499	1413.45	1074.33	332.085	617.245	457.085	7.035	943.016	6.997	1227.5	284.482	519.99	415.991	3.374	3.623	14.375	12.041	26.4159	1.148	90.4367	84.9247	176.089	34.5609	35.3649	100.233
1	1	Control	0	60	16	1	0	0	30	30	10	10	6	5	6	4	18	15	21	1	0	1	0	0	6499	1406.62	1106.52	299.851	611.91	494.609	0.251	958.86	6.639	1209.05	250.186	514.113	444.496	3.267	3.372	6.643	4.769	11.412	0.795	92.835	89.339	182.645	33.185	33.928	102.34
1	1	Control	0	64	16	1	0	0	29	30	10	6	7	6	7	5	17	11	23	1	0	0	0	0	6499	1419.06	1101.84	317.04	628.21	473.63	0.18	948.52	6.98	1204.38	255.86	517	431.35	3.39	3.59	6.77	4.27	11.04	0.71	91.55	90.07	182.26	33.59	34.34	102.24
1	1	Control	0	69	19	1	0	0	26	28	17	18	5	4	5	2	20	13	20	1	1	0	0	0	2289	1553.92	1166.7	376.24	648.669	518.035	10.9753	1023.74	7.6674	1340.87	317.124	539.493	473.273	3.8951	3.7723	28.8078	23.0551	51.8643	1.5787	92.4228	93.7323	187.179	36.2409	31.2636	103.96
2	1	Control	0	59	16	1	0	0.5	30	29	23	23	11	8	9	7	25	16	20	1	0	3	1	2	6499	1165.85	938.535	227.018	534.921	403.614	0.3	812.493	5.833	993.519	181.025	447.087	365.107	2.908	2.925	3.474	2.863	6.338	0.488	78.3167	78.5157	157.712	26.5019	25.1249	91.1767
2	1	Control	0	65	16	1	0	0	30	29	14	11	9	8	9	7	28	13	18	1	0	0	0	0	6499	1177.28	935.15	242.1	530.37	404.78	0.03	799.66	6.18	988.17	188.51	443.16	356.47	3.08	3.1	3.84	3.05	6.9	0.58	78.1	79.39	158.28	24.85	22.54	86.84
2	1	Control	0	67	16	1	0	0	29	27	19	16	8	6	7	5	30	16	29	1	0	0	0	0	6499	1173.99	915.26	258.62	542.45	372.81	0.11	783.94	6.28	985.85	201.91	447.06	336.78	3.13	3.15	4.71	3.59	8.3	0.59	77.49	78.66	156.74	26.24	25.42	88.94
2	1	Control	0	75	15	0	0	0	29	30	11	11	7	6	7	5	23	19	26	5	0	0	0	0	6518	1217.26	936.757	278.835	528.178	408.579	1.6694	809.961	5.9567	1050.15	240.186	432.165	376.136	2.9483	3.0084	19.3864	18.232	37.6226	1.2517	74.9392	77.1207	152.316	25.7093	29.6947	80.4023
2	1	Control	0	78	15	0	0	0	30	30	14	15	7	5	7	4	29	16	26	5	0	0	0	0	6518	1199.91	905.985	291.634	504.619	401.366	2.2945	790.043	5.5747	1043.04	252.996	414.66	373.095	2.778	2.7966	21.6892	20.3531	42.048	1.2302	71.2817	73.6591	145.153	23.7477	25.5973	81.6928
2	1	Control	0	80	15	0	0	0.5	30	30	14	16	10	8	6	4	31	25	36	5	0	1	0	0	6518	1232.96	919.864	311.766	528.464	391.4	1.3347	798.232	5.7449	1072.28	274.05	435.372	361.526	2.8724	2.8724	22.6404	21.2686	43.9133	1.3275	75.6087	78.1064	153.977	25.0765	30.079	84.256
1	1	Control	0	61	20	1	0	0	29	30	11	12	5	5	4	3	18	16	24	1	0	3	0	0	6499	1500.9	1168.02	332.685	644.767	523.25	0.199	1022.7	7.518	1307.1	284.403	541.945	480.552	3.803	3.715	7.556	8.12	15.676	1.079	95.878	92.342	189.052	30.737	31.569	109.755
1	1	Control	0	62	20	1	0	0	30	29	16	15	9	7	7	6	20	16	30	1	0	1	0	0	6499	1525.9	1186.79	338.87	671.03	515.76	0.24	1039.52	7.46	1321.92	282.4	567.5	471.79	3.71	3.76	7.8	7.88	15.69	1.1	97.86	97.9	196.9	31.53	32.6	113.82
2	1	Control	0	75	16	0	0	0	30	28	19	20	10	7	9	6	22	19	33	1	0	0	0	0	8361	1277.15	968.98	306.38	575.24	393.74	1.79	817.71	6.11	1072.49	254.78	470.01	345.91	2.96	3.15	17.13	16.47	33.61	0.9	78.78	80.12	159.55	25.85	27.05	99.03
2	1	Control	0	55	14	1	0	0	30	30	19	16	5	5	9	6	23	17	15	1	0	5	0	0	6499	1287.52	994.368	291.851	563.221	431.147	1.3	874.286	6.922	1125.16	250.877	479	393.986	3.474	3.448	8.856	11.528	20.384	1.278	87.696	84.243	172.753	27.261	25.881	90.719
1	1	Control	0	59	14	1	0	0	29	30	10	9	10	8	10	6	20	17	18	1	0	1	0	0	8361	1480.22	1178.15	300.972	613.12	565.034	1.0979	1017.56	5.5698	1259.56	241.995	517.066	499.399	2.7074	2.8624	4.4265	3.9023	8.3289	0.6149	90.4901	89.1422	180.615	31.7777	29.7253	102.255
1	1	Control	0	79	20	0	0	0	30	30	9	8	11	8	12	7	21	12	16	1	0	1	0	0	354	1575.64	1172.35	394.95	678.59	493.76	8.34	1030.2	6.5	1348.67	318.47	571.98	449.89	3.21	3.29	15.62	13.57	29.2	1.33	103.81	105.41	210.6	37.96	39.52	106.14
2	1	Control	0	74	18	0	0	0	29	27	13	13	7	6	5	4	17	15	70	2	0	0	0	0	6518	1120.6	890.619	229	528.224	362.395	0.9756	765.84	6.5431	951.565	185.725	429.432	335.433	3.2572	3.2858	10.3739	9.4541	19.828	1.1015	71.7662	73.7532	145.991	25.9133	24.2811	85.5018
2	1	Control	0	76	18	0	0	0	30	27	13	13	6	5	6	4	22	17	38	2	0	1	0	0	6518	1101.85	863.886	236.176	515.736	348.15	1.7896	745.719	6.36	942.815	197.096	422.581	321.348	3.1528	3.2072	10.8318	9.8461	20.6779	1.09	71.515	73.8339	145.748	24.772	23.6548	83.9203
2	1	Control	0	70	18	0	0	0	30	30	11	11	9	8	8	6	20	23	17	1	0	0	0	0	6061	1265.56	990.8	272.87	547.305	443.495	1.886	853.203	6.3973	1073.39	220.182	450.023	401.298	3.059	3.3383	8.2833	8.2266	16.5099	1.006	76.496	77.6202	154.826	30.8887	30.1904	83.0105
2	1	Control	0	70	18	0	0	0	30	30	14	14	8	7	8	5	21	23	24	1	0	0	0	0	6061	1265.56	990.8	272.87	547.305	443.495	1.886	853.203	6.3973	1073.39	220.182	450.023	401.298	3.059	3.3383	8.2833	8.2266	16.5099	1.006	76.496	77.6202	154.826	30.8887	30.1904	83.0105
1	1	Control	0	81	5	0	0	0.5	21	16	11	6	4	4	3	3	12	8	74	1	0	6	0	0	6518	1348.37	1004.37	339.513	540.904	463.463	4.4876	870.539	5.5891	1154.58	284.043	440.789	425.262	2.7066	2.8825	17.5869	17.2007	34.7876	1.4148	71.4292	73.4534	145.246	29.0913	31.2599	92.7413
2	1	Control	0	84	17	1	0.5	1	28	30	16	12	8	6	8	5	27	15	41	1	0	2	0	0	9661	1259.84	870.76	371.7	557.38	313.38	17.38	757.52	5.41	1075.12	317.6	464.11	276.03	2.63	2.79	18.99	18.79	37.78	1.5	74.95	77.9	153.81	23.83	27.38	99.48
2	1	Control	0	80	14	0	0	0	30	28	14	12	8	6	5	3	19	12	37	1	0	2	1	1	6518	1340.34	947.73	368.666	575.281	372.449	23.943	842.426	6.461	1134.53	292.108	479.974	338.526	3.135	3.326	23.392	24.652	48.047	1.616	84.16	76.543	161.513	35.815	35.461	88.793
2	1	Control	0	83	14	0	0	0	29	28	17	15	8	6	5	3	16	15	27	1	0	3	0	0	6518	1341.42	926.182	376.016	566.05	360.132	39.227	839.421	6.579	1145.79	306.371	473.056	327.279	3.213	3.366	21.915	23.262	45.179	1.656	84.425	71.334	156.251	38.007	35.055	91.686
2	1	Control	0	84	14	0	0	0	28	28	12	10	8	6	5	3	19	15	41	1	0	0	0	0	6518	1353.23	958.133	374.47	591.93	366.203	20.625	850.216	6.703	1154.85	304.629	493.539	336.08	3.366	3.337	23.289	24.541	47.834	1.605	86.225	73.673	160.324	40.586	35.498	89.257
1	1	Control	0	58	18	0	0	0	30	30	19	17	8	6	8	5	23	19	24	1	0	0	0	0	6499	1617.84	1237.42	379.656	703.488	533.933	0.766	1095.81	7.619	1427.26	331.45	603.671	491.371	3.749	3.87	16.4029	13.833	30.2359	0.91	107.093	106.733	214.508	32.5369	35.0679	116.46
1	1	Control	0	61	18	0	0	0	30	28	19	20	10	8	10	7	23	19	18	1	0	1	0	0	6499	1656.47	1271.52	384.41	721.69	549.83	0.54	1106.38	7.76	1423.78	317.41	610.6	495.24	3.9	3.86	17.37	14.45	31.82	0.99	107.12	107.49	215.76	34.61	35.85	116.73
1	1	Control	0	81	18	0	0	0	30	29	16	16	8	6	6	4	19	11	26	1	0	0	0	0	8361	1550.69	1166.07	382.02	674.4	491.67	2.6	994.43	7.11	1318.23	323.81	556.5	435.33	3.45	3.67	27.09	20.65	47.74	1.78	92.85	94.93	189.23	33.8	36.38	108.62
2	1	Control	0	79	18	0	0	0	28	30	21	22	9	7	7	5	25	14	16	1	0	0	0	0	9661	1265.71	971.42	292.26	566.4	405.02	2.03	839.43	5.71	1079.56	240.14	474.75	362.65	2.8	2.91	9.24	9.97	19.22	1.26	82.9	81.84	165.35	28.38	31.91	91.55
2	1	Control	0	77	16	1	0	0	29	26	9	9	8	7	6	4	17	15	49	2	0	0	0	0	6518	1313.37	979.141	329.739	552.805	426.336	4.4847	841.802	6.373	1113.77	271.964	445.953	391.364	3.2258	3.1472	16.8945	16.4739	33.3684	1.4949	75.3643	75.9451	151.985	28.0111	26.8395	80.3998
2	1	Control	0	74	13	0	0.5	1.5	30	28	11	7	7	5	4	3	10	13	43	2	0	1	1	1	6518	1111.94	868.399	227.636	510.861	357.538	15.9088	769.438	5.3244	958.124	188.686	424.203	329.326	2.7838	2.5406	9.862	8.8849	18.7483	1.0185	66.1041	67.0082	133.378	28.4987	26.6719	76.9445
2	1	Control	0	76	13	0	0	0	29	26	7	6	7	5	2	2	12	12	47	2	0	7	1	2	6518	1138.4	856.046	250.899	480.522	375.524	31.4541	767.665	5.4116	976.48	208.815	398.158	338.059	2.7824	2.6293	10.5186	9.2268	19.7511	0.9871	61.0987	63.8252	125.289	26.2471	26.1984	73.5556
1	1	Control	0	51	16	1	0	0	27	29	13	10	8	7	9	6	26	12	27	1	0	0	0	0	6499	1722.64	1401.84	320.206	764.033	637.802	0.602	1234.81	8.396	1508.77	273.963	648.816	585.39	4.364	4.032	9.336	9.279	18.615	1.023	115.898	113.755	230.353	40.3269	46.9089	121.926
1	1	Control	0	72	18	0	0	0	30	29	19	19	9	7	7	5	26	20	30	1	0	2	0	0	9661	1475.13	1119.83	350.36	646.34	473.49	4.94	957.5	5.73	1239.79	282.3	536.67	415.88	2.85	2.88	12.74	11.41	24.15	1.25	94.12	94.61	190.09	31.39	31.19	110.05
2	1	Control	0	69	12	1	0	0	28	29	15	12	9	7	6	4	27	21	27	1	0	1	0	0	6518	1428.06	1108.43	314.583	595.835	512.593	5.0445	962.236	6.8745	1214.76	252.524	467.921	489.354	3.501	3.3735	13.8855	11.952	25.8375	1.194	63.36	69.888	133.511	44.502	35.1315	96.7095
2	1	Control	0	73	12	1	0	0	30	29	13	15	8	6	6	5	32	17	14	1	0	1	0	0	6518	1401.93	1091.15	303.812	603.849	487.299	6.9737	951.079	6.6719	1202.47	251.39	494.547	449.586	3.3889	3.283	15.8772	13.5097	29.3883	1.1086	74.4664	76.0013	150.684	38.6222	35.7211	105.799
2	1	Control	0	75	12	1	0	0	29	29	17	18	10	7	9	7	26	14	20	1	0	0	0	0	6518	1432.73	1085.46	338.902	602.926	482.531	8.3728	946.795	6.722	1228.5	281.705	492.001	446.433	3.3932	3.3288	16.8157	14.1521	30.9678	1.1988	74.0779	75.7273	149.983	38.2406	35.2165	104.741
1	1	Control	0	64	12	0	0	0	29	29	18	15	10	7	4	4	24	18	27	1	0	0	0	0	354	1566.74	1112	454.04	675.28	436.72	0.7	990.79	6.49	1370.59	379.8	582.87	407.22	3.3	3.19	40.76	49.15	89.94	0.67	99.18	105.54	205.36	32.67	36.11	101.43
2	1	Control	0	75	16	0	0	0	29	30	9	8	9	8	11	7	12	12	41	1	0	0	0	0	6518	1198.05	911.054	282.544	513.793	397.261	4.4531	798.955	5.0539	1041.22	242.261	429.315	365.198	2.4218	2.6321	15.7197	14.8399	30.5596	1.0056	73.41	72.9995	146.515	29.9703	28.6184	88.29
1	1	Control	0	72	20	0	0	0	26	30	6	5	12	8	11	7	21	15	27	1	0	0	0	0	6518	1237.91	962.783	272.756	533.003	429.78	2.3703	840.981	5.8379	1072.53	231.546	444.996	393.614	2.8982	2.9397	28.1279	21.8594	49.9959	1.5392	76.842	74.4288	151.484	27.6601	28.0406	90.2973
2	1	Control	0	88	18	0	0	0	30	27	12	12	8	6	5	4	14	6	38	5	0	4	0	0	6518	1172.61	806.471	326.904	487.09	319.381	39.2372	726.574	5.0726	998.1	271.526	395.918	291.419	2.5234	2.5492	17.2962	14.6226	31.9188	1.1687	67.8501	66.3366	134.772	23.5775	25.2398	74.1157
2	1	Control	0	68	14	0	0	0	30	29	12	11	10	7	7	5	24	15	18	1	0	1	0	0	9661	1380.17	1046.47	328.88	601.19	445.28	4.82	896.25	6.2	1158.82	262.57	501.95	389.48	3.14	3.06	14.04	11.34	25.37	0.94	89.41	89.86	180.18	24.51	28.03	102.74
2	1	Control	0	77	13	1	0	0	30	28	10	9	9	7	8	5	16	15	49	1	0	1	0	0	1354	1152.86	840.9	305.8	513.33	327.57	6.16	740.93	4.87	1001.16	260.23	436.06	298.71	2.38	2.49	13.29	15.95	29.23	1.63	76.96	78.23	156.12	22.27	24.55	85.41
2	1	Control	0	77	13	1	0	0	30	28	10	9	9	7	8	5	16	15	49	1	0	1	0	0	1354	1151.61	845.93	300.12	508.16	337.77	5.56	742.61	4.97	997.37	254.76	430.73	306.32	2.48	2.49	13.22	15.97	29.2	1.74	75.66	75.32	151.9	22.91	25.35	88.5
2	1	Control	0	78	13	1	0	0	27	21	13	11	7	6	8	6	21	13	49	1	0	1	0	0	1354	1150.43	826.61	317.15	503.18	323.43	6.67	724.43	4.91	993.62	269.19	422.6	295.16	2.43	2.47	13.37	16.36	29.73	1.82	72.91	71.97	145.77	22.99	25.07	85.36
1	1	Control	0	66	18	0	0	0	28	25	13	12	7	6	5	4	24	13	33	1	0	0	0	0	6499	1399.11	1102.73	295.909	624.958	477.777	0.462	959.338	6.737	1212.89	253.556	520.437	438.439	3.345	3.392	8.065	9.17	17.235	0.787	93.896	93.976	188.456	31.599	33.38	95.83
1	1	Control	0	70	18	0	0	0	30	25	17	15	10	7	5	4	18	10	22	1	0	0	0	0	6499	1432.58	1094.05	338.44	619.21	474.84	0.09	943.66	6.81	1221.07	277.41	510.32	433.24	3.35	3.46	8.89	10.04	18.92	0.94	89.74	89.23	179.97	32.99	32.82	94.27
2	1	Control	0	82	12	0	0	0	27	27	17	14	9	7	9	7	18	14	29	2	0	0	0	0	6518	1240.73	940.906	269.231	490.418	450.488	30.5895	842.013	7.272	1075.67	233.654	387.341	424.178	3.4395	3.8325	14.034	13.614	27.648	1.146	60.447	66.084	126.822	26.3115	22.7055	74.919
2	1	Control	0	78	14	0	0	0	30	28	14	14	10	6	8	4	19	19	21	1	0	0	0	0	6518	1183.32	923.987	252.32	522.505	401.482	7.0109	801.104	5.9924	1010.47	209.367	426.182	368.154	2.7337	3.2587	10.5271	9.603	20.13	0.731	73.8497	77.5647	151.71	26.141	29.0864	78.1512
2	1	Control	0	80	14	0	0	0	30	28	18	14	11	7	10	6	19	17	18	1	0	0	0	0	6518	1146.43	883.997	255.508	488.03	395.967	6.9236	770.666	5.4473	984.395	213.729	401.033	362.937	2.5763	2.871	12.175	11.228	23.4044	0.7925	69.5508	68.3792	138.113	24.7576	25.759	76.915
1	1	Control	0	77	12	2	0.5	2	27	27	12	10	10	8	7	5	18	13	31	1	0	0	0	0	6518	1272.71	999.702	262.68	500.125	499.577	10.3282	871.952	5.8908	1096.88	224.93	403.12	458.503	2.994	2.8968	22.7936	21.1599	43.9564	2.1772	65.4353	68.9357	134.587	25.7704	26.0694	72.1858
2	1	Control	0	77	12	0	0.5	0.5	30	25	14	14	6	5	7	5	12	10	37	1	0	0	0	0	6061	1582.53	1202.73	363.179	731.18	471.546	16.6279	1070.36	7.5146	1389.28	318.919	621.449	432.286	3.7295	3.7852	22.9658	19.6806	42.6474	1.9248	104.998	105.025	211.055	40.5507	41.5937	124.981
2	1	Control	0	62	18	0	0.5	0.5	30	30	21	18	9	7	8	6	22	17	32	1	0	1	1	1	6499	1315.24	995.66	319.27	587.72	407.94	0.31	853.55	6.81	1113.82	260.27	483.92	369.32	3.37	3.44	4.86	4.92	9.77	0.94	84.99	83.15	169.28	27.7	29.03	99.61
1	1	Control	0	87	16	0	0.5	1	28	30	14	10	10	6	5	3	20	17	56	1	0	4	0	0	6518	1543.14	1096.55	400.876	626.431	470.123	45.712	984.94	7.882	1323.38	338.441	517.579	421.649	3.988	3.894	28.303	22.355	50.664	1.22	88.863	90.526	179.968	30.959	32.916	104.058
1	1	Control	0	91	14	1	0	0	29	29	7	10	7	5	7	4	12	7	57	1	0	0	1	1	6518	1543.67	1090.99	447.229	616.723	474.266	5.452	952.514	6.894	1333.06	380.544	522.14	424.926	3.501	3.393	34.521	27.123	61.644	2.008	89.583	88.937	179.042	34.229	34.356	92.544
1	1	Control	0	93	14	1	0.5	1	28	27	7	6	8	5	5	3	15	7	32	1	0	3	0	0	6518	1534.85	1058.7	461.424	600.435	458.267	14.72	931.3	6.31	1323.33	392.027	506.285	410.592	3.113	3.197	40.897	32.258	73.156	2.401	87.365	87.481	175.362	30.854	32.66	88.429
1	1	Control	0	75	18	1	0	0	30	27	13	11	8	7	9	7	24	14	35	1	0	2	0	0	3630	1458.93	1048.92	408.478	618.235	430.686	1.5324	913.579	6.8172	1247.91	334.326	524.308	387.739	3.3852	3.432	9.5892	15.6	25.1892	0.9816	91.134	91.6896	183.584	31.3872	33.5892	98.3424
1	1	Control	0	78	18	1	0	0	27	29	14	11	8	6	5	4	25	14	38	1	0	1	0	0	3630	1459.34	1039.39	417.83	635.425	403.97	2.1132	908.806	6.8304	1254.39	345.581	534.508	372.185	3.2424	3.588	11.2656	17.0532	28.3188	1.0176	93.1872	93.2184	187.12	32.0388	35.1744	96.774
2	1	Control	0	58	14	0	0	0	29	27	11	10	9	7	12	7	25	15	20	1	0	2	0	0	6499	1350.81	1031.57	319.144	591.857	439.717	0.095	900.53	6.695	1175.24	274.712	504.275	396.16	3.264	3.431	9.78	6.171	15.951	0.575	90.477	90.458	181.523	26.227	26.948	100.545
2	1	Control	0	65	18	1	0	0	30	30	14	14	9	7	7	5	21	18	17	2	0	0	0	0	6499	1309.86	1009.59	300.1	573.96	435.63	0.17	853.2	6.31	1094.58	241.38	471.08	381.95	3.05	3.26	6.64	5.25	11.89	0.63	79.64	78.54	159.1	27.81	29.39	94.51
2	1	Control	0	69	12	0	0	0	29	27	21	18	6	5	6	4	17	11	42	1	0	2	0	0	6518	1229.03	957.591	259.556	503.091	454.5	11.884	842.521	6.273	1047.44	204.919	406.706	424.059	3.076	3.197	7.394	7.927	15.321	0.699	63.564	66.682	131.565	27.684	26.248	78.036
1	1	Control	0	78	18	0	0	0	30	29	18	17	12	8	9	6	18	13	28	1	0	0	0	0	1354	1263.03	918.286	343.952	562.31	355.976	0.796	784.016	5.779	1072.94	288.922	458.365	324.855	2.972	2.807	11.683	11.358	23.043	1.233	75.92	77.912	154.115	30.187	27.587	86.686
1	1	Control	0	74	15	1	0	0	30	28	17	17	7	6	6	5	16	8	32	1	0	0	0	0	8361	1430.18	1066.95	359.73	603.33	463.62	3.5	902.21	6.36	1183.1	280.88	496.62	405.59	3	3.35	16.72	11.09	27.81	1.07	83.85	81.93	166.76	29.49	30.17	99.08
1	1	Control	0	78	15	1	0	0	30	29	12	12	9	7	8	6	15	8	39	1	0	0	0	0	8361	1452.23	1058.1	391.49	619.98	438.12	2.64	902	6.7	1226.81	324.8	512.7	386.66	3.22	3.49	18.98	12.26	31.25	1.2	85.59	84.65	171.21	30.4	31.44	103.82
2	1	Control	0	47	20	0	0	0	30	30	12	12	9	8	7	5	24	20	16	1	0	0	0	0	6499	1524.63	1223.23	301.17	653.26	569.97	0.23	1066.77	8.86	1314.14	247.37	553.18	513.36	4.36	4.5	8.99	7.24	16.22	0.86	95.85	100.42	197.66	37.1	34.74	103.13
2	1	Control	0	49	20	0	0	0	29	29	19	20	7	5	6	4	28	16	15	1	0	0	0	0	6499	1520.49	1201.53	291.82	665.12	536.41	27.14	1071.91	8.47	1308.73	236.82	546.73	498.04	4.16	4.31	8.45	7.09	15.54	0.67	99.02	100.24	200.37	37.44	34.24	99.28
1	1	Control	0	76	21	1	0	0	30	30	20	19	11	8	6	4	27	14	36	1	0	0	0	0	6518	1350.39	1015.84	322.34	555.254	460.582	12.2194	905.201	5.9194	1181.15	275.945	467.995	424.986	3.027	2.8925	22.8066	24.7421	47.5529	1.4892	78.5921	80.8794	159.896	28.6059	29.0035	96.3346
1	1	Control	0	82	14	1	0	0	27	21	6	5	10	6	4	3	15	11	36	1	0	0	0	0	6518	1460.28	1127.99	302.583	613.436	514.558	29.6997	1005.68	6.7304	1258.24	252.562	495.677	480.302	3.5176	3.2129	11.1921	15.6452	26.8373	1.3203	81.8165	85.5844	167.573	25.8016	26.7429	102.381
2	1	Control	0	71	20	1	0	0	30	30	21	21	5	5	7	6	26	24	26	1	0	0	0	0	9661	1306.7	1006.98	298.52	604.09	402.89	1.2	865.61	5.6	1104.42	238.81	503.08	361.34	2.81	2.8	9.21	9.71	18.92	0.67	82.4	87.06	170.26	31.76	30.07	104.53
1	1	Control	0	72	12	0	0	0	30	21	17	12	5	5	5	3	18	11	33	3	0	2	0	0	6499	1546.84	1120.85	419.413	653.438	467.41	6.58	1016.54	6.809	1373.09	356.546	567.299	442.66	3.359	3.45	14.911	15.327	30.238	1.985	107.361	103.024	211.072	36.83	36.04	107.799
1	1	Control	0	74	12	0	0.5	0.5	29	30	14	12	6	5	4	3	17	10	32	3	0	3	0	0	6499	1546.95	1141.7	403.458	637.811	503.886	1.795	1014.47	7.089	1352.43	337.96	543.978	468.698	3.489	3.6	14.169	14.295	28.465	2.191	99.827	97.656	198.378	34.429	33.914	101.185
2	1	Control	0	61	18	0	0	0	29	29	8	8	10	8	6	4	21	16	29	1	0	0	0	0	6499	1219.04	978.202	240.603	547.276	430.926	0.236	847.722	6.194	1045.3	197.579	458.346	389.141	3.108	3.086	3.485	2.492	5.977	0.688	80.1677	80.7477	162.066	29.5619	29.0469	86.3967
2	1	Control	0	72	6	0	0.5	0.5	28	20	18	15	6	5	4	3	21	16	76	1	0	7	1	2	6518	1180.5	930.197	247.94	521.016	409.181	2.3618	799.056	6.6747	1004.78	205.719	416.063	380.631	3.2372	3.4375	10.0407	8.5401	18.5822	1.0629	62.5401	66.4511	129.432	30.1493	26.8119	85.4783
2	1	Control	0	74	6	0	0	0	27	23	14	15	6	5	3	2	17	10	91	1	0	7	0	0	6518	1200.17	918.251	279.213	524.94	393.311	2.7037	788.927	6.6447	1022.78	233.85	421.003	365.222	3.3188	3.326	11.7674	10.1552	21.9226	1.1473	67.6132	69.0209	136.935	28.9321	26.1941	84.8896
1	1	Control	0	79	18	0	0	0	26	27	10	6	7	6	12	7	12	6	54	1	0	3	0	0	2096	1528.27	1082.98	442.17	615.6	467.38	3.12	933.56	6.43	1312.23	378.67	513.66	416.78	3.15	3.28	27.63	23.98	51.62	1.58	90.27	87.83	178.89	28.01	28.01	101.42
2	1	Control	0	69	16	0	0	0	28	30	15	11	8	6	8	5	27	22	22	1	0	0	0	0	6499	1424.46	1122.2	302.104	614.345	507.857	0.152	977.052	6.498	1225.69	248.641	516.361	460.539	3.077	3.421	20.6839	14.053	34.7369	1.357	89.0897	87.5577	178.015	29.0229	30.4479	104.458
2	1	Control	0	72	16	0	0	0	28	28	15	14	11	8	8	5	21	17	24	1	0	0	0	0	6499	1470.53	1116.71	353.5	642.98	473.73	0.32	976.31	6.83	1260.92	284.61	539.23	436.76	3.25	3.58	23.31	16.57	39.88	1.53	92.38	89.62	183.49	31.69	32.44	109.51
2	1	Control	0	88	18	0	0	0	28	29	16	17	8	6	6	4	17	10	56	1	0	1	0	0	6518	1251	825.818	389.562	481.407	344.411	35.6209	744.097	4.5933	1073.09	328.991	391.506	316.97	2.2116	2.3818	38.2301	31.4839	69.7154	2.316	65.7429	67.9587	133.991	25.141	24.772	71.9899
2	1	Control	0	79	10	0	0	0	30	27	17	18	8	6	7	5	17	11	30	2	0	0	0	0	6518	1174.54	893.773	273.242	514.746	379.027	7.5245	773.242	5.6019	995.053	221.811	416.07	349.648	2.7609	2.841	9.8791	9.048	18.9271	1.4434	71.1478	69.3239	141.313	24.8308	25.4402	82.2829
2	1	Control	0	49	16	1	0	0	30	29	8	9	9	7	6	4	17	20	16	1	0	3	0	0	6499	1504.77	1209.89	294.819	674.537	535.354	0.055	1052.22	7.123	1307.12	254.893	571.804	480.364	3.576	3.547	8.374	6.472	14.846	0.753	100.782	99.303	200.89	31.594	37.336	115.947
2	1	Control	0	53	16	1	0	0	30	28	14	10	10	7	11	7	23	19	18	1	0	8	1	2	6499	1498.9	1200.82	294.264	656.509	544.311	3.814	1028.48	7.242	1264.23	235.747	551.714	472.97	3.496	3.746	8.428	6.49	14.918	0.793	81.325	77.441	159.615	28.732	33.835	97.934
2	1	Control	0	63	15	0	0	0	30	30	19	12	6	5	8	6	39	22	25	1	0	0	0	0	6499	1328.01	1050.54	277.33	594.219	456.325	0.132	927.938	6.506	1157.92	229.978	510.177	417.629	3.104	3.402	5.526	5.192	10.718	0.504	85.1473	85.2873	171.402	30.3051	29.1251	108.76
2	1	Control	0	63	16	0	0	0	29	20	14	12	6	5	4	4	20	14	68	1	0	5	0	0	6518	1132.54	905.405	226.749	532.357	373.048	0.3891	797.299	5.137	985.269	187.969	453.061	343.85	2.7165	2.4204	16.5167	13.6843	30.201	0.5865	75.9559	75.3465	151.839	28.0752	25.6963	98.2519
2	1	Control	0	66	16	0	0	0	30	18	15	15	6	5	5	3	18	13	31	1	0	8	1	1	6518	1100.31	877.903	221.887	503.591	374.312	0.515	772.817	5.1671	959.812	186.995	431.293	341.01	2.688	2.4791	17.8501	14.2437	32.0952	0.6108	73.4488	71.6392	145.433	24.6594	22.9499	93.4804
2	1	Control	0	53	13	0	0	0	30	30	17	16	12	8	5	4	25	15	25	1	0	0	0	0	6499	1385.58	1111.88	273.619	594.145	517.735	0.081	976.256	7.05	1209.06	232.799	508.505	467.669	3.59	3.46	6.808	4.849	11.657	0.443	89.7927	91.3107	181.717	31.3479	32.9519	94.8707
2	1	Control	0	59	13	0	0	0	29	28	9	10	9	7	6	5	23	22	23	1	0	0	0	0	6499	1414.8	1110.47	303.76	630.79	479.68	0.57	968.74	7.21	1217.54	248.8	526.31	441.86	3.7	3.51	7.04	4.97	12	0.35	92.25	93.55	186.57	33.1	30.11	98.73
2	1	Control	0	82	13	0	0	0	29	29	12	6	6	5	6	5	19	19	28	1	0	0	0	0	1354	1217.47	897.133	318.558	530.187	366.946	1.778	779.312	5.826	1040.97	261.654	446.084	331.45	2.893	2.933	7.859	7.509	15.368	0.863	76.557	77.095	153.948	26.573	28.264	87.863
2	1	Control	0	77	12	1	0.5	0.5	30	29	13	10	8	7	7	5	17	17	24	2	0	2	1	2	6518	1141.35	847.546	289.988	474.553	372.993	3.8175	729.984	5.631	964.021	234.037	378.759	347.432	2.8935	2.7375	5.9655	6.3825	12.348	0.867	62.136	68.124	131.026	23.8725	20.829	73.41
2	1	Control	0	62	16	1	0	0.5	30	28	14	12	7	6	6	5	20	13	24	1	0	0	0	0	6499	1477.94	1115.16	361.908	626.296	488.868	0.865	976.673	6.892	1277.69	301.019	533.026	442.782	3.322	3.57	11.973	11.036	23.012	0.629	96.8	93.326	191.353	32.277	32.563	110.334
2	1	Control	0	68	18	0	0	0	30	29	16	17	9	7	7	5	21	14	21	1	0	3	0	0	3630	1329.82	1004.51	322.5	603.31	401.2	2.81	858.77	6.31	1122	263.23	501.56	354.4	3.19	3.12	15.15	15.83	30.99	1.59	89.82	89.95	180.77	27.16	30.43	96.81
2	1	Control	0	73	8	0	0	0	30	22	15	15	7	6	4	4	16	16	109	1	0	2	0	0	6518	1136.9	875.29	259.295	470.88	404.41	2.3117	763.985	6.4573	976.564	212.579	395.86	365.813	3.1857	3.2716	8.8777	11.1793	20.057	1.0986	65.3351	64.73	130.779	20.4461	22.0683	74.436
2	1	Control	0	77	8	0	0	0	27	23	18	17	6	5	5	2	17	12	32	1	0	0	0	0	6518	1108.06	867.168	238.086	482.268	384.9	2.8095	759.121	6.4244	957.004	197.883	403.551	352.761	3.1757	3.2487	10.3741	12.5885	22.9626	1.2403	67.8064	68.6218	137.249	24.5018	26.7621	78.591
2	1	Control	0	79	8	0	0	0	30	21	16	14	5	5	7	5	15	11	35	1	0	2	1	2	6518	1075.39	841.04	230.893	457.303	383.737	3.4618	738.949	6.4458	931.555	192.606	386.217	349.27	3.2172	3.2286	11.783	14.3021	26.085	1.2846	68.5849	66.7324	135.86	23.9979	23.7834	74.5787
2	1	Control	0	82	15	0	0	0	30	29	15	17	8	6	7	5	23	19	22	1	0	5	0	0	5783	1280.24	909.204	369.415	524.996	384.208	1.617	820.069	6.2	1124.15	304.083	462.097	356.355	3.163	3.037	15.496	15.68	31.176	1.091	80.519	79.998	161.199	25.172	24.333	83.985
2	1	Control	0	85	15	0	0	0	29	29	15	16	12	8	8	5	29	23	24	1	0	2	0	0	5783	1310.49	898.831	409.596	540.083	358.748	2.059	807.852	5.982	1150.96	343.104	474.404	331.389	2.97	3.012	17.607	16.816	34.424	1.227	85.059	85.798	171.688	26.229	24.676	84.8
1	1	Control	0	84	18	0	0.5	1.5	29	25	15	13	7	5	5	3	11	6	58	1	0	2	0	0	6518	1223.69	839.389	339.4	494.87	344.519	44.8966	775.06	5.4431	1065.89	290.833	411.809	318.356	2.748	2.6951	20.1645	15.9502	36.1161	1.5593	65.6648	69.048	134.92	24.1513	24.6191	75.5196
2	1	Control	0	87	14	0	0	0	30	29	14	15	9	8	7	6	16	15	26	1	0	0	0	0	5783	1330.59	907.921	419.914	545.713	362.208	2.752	820.379	6.116	1188.77	368.393	479.767	337.86	2.918	3.198	21.26	18.036	39.297	0.885	86.481	87.161	174.324	26.341	27.324	91.599
2	1	Control	0	88	14	0	0	0	30	30	17	15	11	8	7	5	23	15	31	1	0	0	1	1	5783	1324.88	921.203	400.69	556.847	364.356	2.986	830.816	6.053	1176.74	345.921	486.414	341.416	2.937	3.116	21.404	17.898	39.303	0.82	86.354	87.581	174.691	26.966	26.965	92.387
2	1	Control	0	89	14	0	0	0	29	29	15	15	9	7	5	4	40	38	30	1	0	1	1	1	5783	1324.07	899.478	420.878	530.649	368.829	3.717	830.179	6.157	1193.2	363.025	475.195	351.267	2.968	3.189	21.096	17.406	38.504	0.802	84.422	88.089	173.033	25.622	26.812	90.078
1	1	Control	0	69	15	0	0	0	29	29	14	16	8	6	7	4	30	21	27	1	0	2	0	0	9661	1572.34	1210.93	359.13	688.79	522.14	2.28	1055.42	7.71	1352.68	297.26	585.41	467.73	3.85	3.86	15.24	13.83	29.07	1.47	101.86	98.56	201.75	36.57	38.56	111.18
2	1	Control	0	77	18	1	0	0	30	29	20	18	7	6	6	5	28	22	27	1	0	2	0	0	5783	1402.41	1016.49	383.569	591.387	425.106	2.352	922.426	7.149	1251.22	328.79	515.851	404.223	3.83	3.319	12.11	11.152	23.262	0.999	87.898	91.847	180.363	31.162	30.129	94.033
2	1	Control	0	81	18	0	0	0	30	30	15	13	10	8	8	6	23	17	36	1	0	3	0	0	6061	1185.58	858.77	323.52	463.27	395.5	3.29	736.7	4.96	1010.67	273.96	386.36	347.05	2.3	2.65	15.29	14.35	29.63	1.01	65.25	65.67	131.25	21.69	25.37	75.38
2	1	Control	0	71	9	1	0.5	0.5	27	29	8	5	8	5	6	4	14	15	35	1	0	2	1	1	6518	1260.27	989.368	265.685	533.208	456.16	5.2127	867.175	6.3672	1085.59	218.411	444.875	417.088	3.1628	3.2043	11.8917	10.497	22.3887	1.2817	75.3229	75.1183	150.616	30.7929	32.797	84.9616
2	1	Control	0	76	16	0	0	0	27	28	14	13	10	8	5	4	29	19	27	2	0	1	1	1	6518	1236.39	942.304	292.35	555.363	386.941	1.7324	809.028	5.0912	1050.83	241.8	451.194	356.102	2.6007	2.4905	8.8735	8.8635	17.7371	1.2102	79.035	79.3197	158.777	25.964	28.2371	85.8242
2	1	Control	0	78	16	0	0	0	28	29	16	13	7	6	5	4	27	20	37	2	0	0	0	0	6518	1282.56	967.844	312.124	565.367	402.477	2.5964	830.654	5.4002	1093.45	262.798	456.792	371.266	2.6922	2.708	9.9035	10.0608	19.9657	1.3433	78.8915	78.5853	158.244	30.2296	31.2081	86.9095
2	1	Control	0	69	15	0	0	0	29	27	19	17	7	5	6	4	18	20	17	1	0	0	0	0	9661	1347.15	1002.58	342.85	593.44	409.14	1.72	871.15	6.54	1142.24	271.09	503.23	366.2	3.24	3.3	8.85	7.35	16.2	0.97	89.95	91.31	182.25	26.72	28.64	102.42
2	1	Control	0	71	17	0	0	0	30	29	22	20	12	8	9	6	31	19	18	1	0	0	0	0	4032	1397.68	1032.98	357.03	564.39	468.59	7.67	892.82	6.79	1175.58	282.76	458.55	426.6	3.28	3.51	13.07	11.31	24.38	1.06	78.46	80.94	159.88	26.25	27.91	91.86
2	1	Control	0	84	12	0	0	0.5	29	28	21	18	8	7	6	4	33	17	46	1	0	4	0	0	6518	1452.27	1055.93	380.784	619.186	436.746	15.555	930.526	5.81	1244.98	314.455	519.702	395.269	2.868	2.942	18.982	19.293	38.275	1.08	93.964	94.849	189.703	31.861	31.48	99.868
2	1	Control	0	74	17	1	0	0	28	28	14	12	10	8	9	7	21	14	17	1	0	1	0	0	6499	1264.78	927.029	337.452	527.962	399.067	0.294	796.889	5.495	1085.88	288.995	438.148	358.447	2.468	3.027	24.469	16.385	40.866	1.43	73.448	71.07	144.907	26.8	27.17	84.305
2	1	Control	0	78	17	1	0	0	30	27	16	14	8	7	6	4	11	14	20	1	0	3	0	0	6499	1252.78	892.59	360.12	500.11	392.48	0.07	756.27	4.78	1057.3	301.03	410.99	345.22	2.15	2.63	23.71	18.57	42.28	1.7	68.73	68.97	138.08	26.22	26.76	78.92
2	1	Control	0	61	19	0	0	0	30	30	15	18	10	7	8	6	25	17	22	1	0	0	0	0	6499	1276.06	1013.39	262.482	568.394	444.998	0.19	878.55	6.282	1097.81	219.261	478.525	399.835	3.087	3.195	5.963	5.813	11.776	0.491	87.434	87.157	175.277	27.682	28.766	83.924
2	1	Control	0	74	12	0	0	0	30	29	18	17	12	8	8	6	13	13	30	1	0	0	0	0	6061	1420.66	1079.01	339.387	624.884	454.125	2.2676	929.156	6.6025	1218.26	289.106	520.395	406.494	3.2617	3.3408	21.1543	23.209	44.3671	1.8037	91.1064	93.2646	184.722	29.958	32.4287	100.32
2	1	Control	0	79	12	0	0	0	30	29	18	17	11	8	9	6	22	15	27	1	0	1	0	0	6061	1429.6	1059.64	367.851	649.961	409.678	2.1136	908.875	6.5741	1221.93	313.059	537.41	369.356	3.2377	3.3364	24.2951	27.5689	51.8669	1.9319	90.7166	94.0813	185.095	31.4522	30.4287	109.648
2	1	Control	0	61	18	0	0	0	30	29	7	10	10	8	7	5	27	13	27	1	0	1	0	0	6499	1302.88	1037.7	265.07	598.02	439.68	0.11	896.43	6.21	1105.49	209.06	504.03	392.29	3.13	3.09	9.46	8.26	17.72	0.96	89.67	91.8	182.2	24.94	29.23	101.68
2	1	Control	0	77	16	0	0	0	30	29	11	9	11	8	11	7	23	22	40	1	0	1	0	0	6518	1228.78	908.53	304.347	511.001	397.529	15.9029	804.981	5.9452	1056.34	251.357	424.97	364.108	2.9769	2.9683	11.9791	13.4224	25.4029	1.874	71.1147	72.4952	143.917	27.6402	28.8504	86.7301
1	1	Control	0	80	16	0	0.5	0.5	28	30	10	5	8	7	8	6	18	7	32	2	0	3	1	1	6518	1440.94	1111.72	328.203	627.077	484.639	1.0228	954.613	5.5547	1236.91	282.3	502.826	450.764	2.6036	2.9512	18.5295	15.1163	33.6458	1.5965	87.8154	84.9257	173.22	31.872	37.5125	93.1498
1	1	Control	0	66	12	0	0.5	1	28	17	8	7	7	6	3	3	18	9	38	5	0	0	0	0	6518	1243.98	963.053	279.012	543.578	419.475	1.9155	850.674	5.9482	1087.24	236.563	458.37	390.389	3.1343	2.8139	12.8047	11.7203	24.525	1.2245	81.1584	82.5946	164.056	26.7796	30.4646	90.7687
2	1	Control	0	57	13	0	0	0	30	29	14	11	9	7	6	5	29	23	32	1	0	1	0	0	6499	1382.41	1094.34	287.561	598.906	495.432	0.515	947.889	6.908	1185.53	237.638	504.212	443.162	3.42	3.488	12.947	10.897	23.8439	1.455	91.8147	90.3207	182.576	28.2369	25.3079	97.3257
2	1	Control	0	63	13	0	0	0	29	28	9	7	9	7	7	6	25	20	14	1	0	0	0	0	6499	1426.29	1108.91	317.23	622.51	486.4	0.15	948.72	7.01	1202.53	253.81	524.99	423.58	3.4	3.6	15.85	13.06	28.9	1.6	96.63	91.31	189.01	28.51	26.64	102.71
2	1	Control	0	67	13	0	0	0	30	30	18	15	9	7	10	7	28	18	23	1	0	0	0	0	6499	1303.04	1040.72	261.119	575.001	465.718	1.206	896.524	5.892	1105.07	208.543	475.274	420.044	2.839	3.053	8.938	4.055	12.993	0.897	81.548	80.345	162.534	24.645	25.469	101.06
1	1	Control	0	82	16	0	0.5	1	30	30	12	11	6	4	4	3	21	10	34	1	0	6	0	0	6518	1424.35	1037.06	382.053	587.479	449.578	5.241	896.579	6.604	1207.77	311.187	488.947	402.396	3.279	3.325	21.588	21.964	43.553	1.439	84.212	82.513	167.635	30.856	34.033	96.871
1	1	Control	0	85	16	0	0	0	30	29	9	7	4	4	6	4	18	7	34	1	0	4	0	0	6518	1433.06	1049.62	379.165	629.525	420.1	4.266	903.571	6.9588	1216.96	313.393	515.381	383.924	3.432	3.5268	24.6912	24.72	49.4112	2.1588	87.1968	88.32	176.561	32.904	35.7084	103.019
1	1	Control	0	61	18	1	0	0	29	27	12	9	11	8	8	5	25	14	35	1	0	0	0	0	6499	1613.63	1252.01	361.015	704.576	547.437	0.601	1093.44	7.609	1397.41	303.965	592.901	499.943	3.778	3.831	9.299	9.855	19.154	0.959	104.434	102.637	207.88	31.432	32.523	124.537
1	1	Control	0	90	16	1	0	0	28	29	15	12	6	5	3	3	20	11	54	1	0	0	1	1	5783	1393.14	968.507	418.494	524.501	444.006	6.138	874.92	5.599	1227.2	352.284	450.198	418.584	2.742	2.857	20.829	17.155	37.985	1.63	82.328	82.612	165.414	22.735	20.995	80.291
1	1	Control	0	93	16	1	0	0	27	28	11	10	7	6	6	5	18	11	53	1	0	2	0	0	5783	1415.58	940.415	463.628	525.659	414.756	11.537	868.418	5.352	1266.69	398.268	458.419	398.462	2.651	2.701	24.035	19.16	43.198	1.875	82.73	84.274	167.781	24.85	22.162	81.682
2	1	Control	0	73	15	1	0	0	28	28	6	3	12	8	5	4	28	12	30	1	0	1	0	0	6499	1453.58	1104.45	346.276	615.263	489.19	2.85	958.555	6.286	1243.49	284.935	512.106	443.598	3.23	3.056	11.723	10.348	22.071	1.284	92.5759	92.5619	185.839	29.275	29.487	105.11
2	1	Control	0	83	15	0	0	0	28	23	11	5	6	5	4	4	12	18	45	2	0	0	0	0	6518	1057.44	793.681	227.08	445.747	347.934	36.6805	726.124	5.1841	921.366	195.243	362.387	327.056	2.6307	2.5534	11.1864	11.6942	22.8849	1.0056	56.1895	60.4924	116.771	21.1469	20.1327	77.8714
2	1	Control	0	84	15	0	0.5	0.5	28	19	11	6	6	6	4	4	13	10	29	2	0	0	0	0	6518	1084.78	802.689	232.721	465.496	337.193	49.3732	748.062	5.0682	947.611	199.548	385.637	313.052	2.5305	2.5377	10.7429	11.4367	22.1883	1.0571	63.1116	65.5963	128.811	20.2929	20.938	80.8753
2	1	Control	0	86	15	0	0	0	27	27	7	7	4	4	4	4	15	11	32	2	0	0	0	0	6518	1092.99	794.956	249.49	458.376	336.58	48.549	738.18	4.9625	946.122	207.942	374.899	314.732	2.5006	2.4619	11.8089	12.178	23.9913	1.1072	60.4967	63.5966	124.201	21.0601	20.5695	74.1954
2	1	Control	0	88	15	0	0	0	29	22	12	11	5	4	2	2	12	15	36	2	0	3	0	0	6518	1086.71	775.938	254.936	481.402	294.536	55.8336	728.234	4.8867	946.798	218.564	397.044	275.361	2.5378	2.3489	11.9578	12.51	24.4735	1.0929	64.5713	68.1591	132.918	22.9085	21.7355	77.5305
1	1	Control	0	74	16	0	0	0	28	29	18	18	12	8	12	7	31	14	39	1	0	0	0	0	6499	1490.38	1096.08	393.094	619.282	476.793	1.214	963.939	7.29	1290.61	326.674	525.339	437.386	3.438	3.852	21.633	18.67	40.306	1.73	95.236	95.448	191.228	26.116	27.72	99.653
1	1	Control	0	79	16	0	0	0	28	30	11	12	10	8	10	7	26	13	23	1	0	0	0	0	6499	1522.05	1108.71	412.38	655.75	452.96	0.96	969.85	7.2	1322.21	352.36	547.05	421.85	3.42	3.77	23.56	20.09	43.66	1.75	97.26	98.32	196.19	29.09	30.9	100.2
2	1	Control	0	68	18	0	0	0	30	30	16	15	11	8	10	7	27	19	19	1	0	2	0	0	9661	1414.01	1064.99	347.11	634.81	430.18	1.91	912.42	6.41	1147.29	234.87	528.11	382.4	3.13	3.27	6.08	4.88	10.96	0.76	91.94	93.78	187.29	30.03	35.96	106.5
2	1	Control	0	56	16	0	0.5	0.5	28	29	14	15	6	6	4	3	17	11	35	2	0	7	1	3	6499	1415.41	1072.54	342.79	598.53	474.01	0.08	930.94	6.5	1219.72	288.78	492.74	438.13	3.27	3.23	14.94	15.5	30.43	0.59	90.4	89.81	181.02	29.36	27.86	94.94
2	1	Control	0	82	18	1	0.5	0.5	28	25	18	13	5	5	5	4	24	16	44	1	0	0	0	0	6061	1305.35	967.27	327.54	570.81	396.46	10.54	828.9	5.83	1103.47	274.57	461.88	356.48	2.86	2.97	9.47	8.45	17.92	1.45	79.72	79.9	160.27	26.08	28.26	92.3
2	1	Control	0	74	16	0	0	0	30	29	19	19	9	7	7	5	17	12	27	1	0	3	0	0	8361	1284.38	966.81	316.91	562.84	403.97	0.66	816.45	5.93	1088.37	271.92	461.65	354.14	2.87	3.06	11.77	11.49	23.26	1.13	83.82	83.57	168.25	20.67	24.5	92.14
2	1	Control	0	66	2	1	0.5	1	25	18	7	8	5	5	5	4	21	15	150	1	0	4	1	1	6518	1102.62	895.946	203.864	500.739	395.207	2.8067	785.935	5.8866	950.19	164.254	418.239	364.89	2.8682	3.0184	6.3129	7.1441	13.457	0.4249	68.5637	70.2789	139.169	25.8968	24.9298	89.0431
2	1	Control	0	68	2	1	0.5	0.5	24	15	11	6	7	5	0	0	18	16	101	1	0	7	1	1	6518	1090.42	863.941	221.957	488.21	375.731	4.5175	756.906	5.7893	939.915	183.009	404.8	347.588	2.7795	3.0098	7.0352	7.719	14.7657	0.5751	64.676	67.7315	132.722	24.3901	24.0282	84.364
1	1	Control	0	49	12	0	0	0	29	30	13	10	8	7	4	3	28	18	30	1	0	0	0	0	6499	1478.5	1182.04	296.114	636.849	545.191	0.343	1029.57	6.472	1275.95	246.387	538.874	490.348	3.255	3.217	12.621	5.992	18.619	0.384	87.615	83.599	171.808	28.109	29.747	97.181
2	1	Control	0	75	12	1	0	0	27	24	8	9	9	7	6	4	17	22	60	2	0	0	0	0	6499	1312.22	982.18	329.99	563.43	418.75	0.05	834.79	6.44	1110.72	275.94	466.87	367.86	3.2	3.24	27.7	21.8	49.5	1.66	81.12	80.88	162.53	24.03	27.14	94.99
2	1	Control	0	71	15	1	0.5	1	30	28	16	12	10	7	11	7	23	17	42	2	0	5	0	0	6518	1204.73	949.972	253.323	532.476	417.496	1.4362	831.303	5.8122	1037.53	206.222	443.223	386.646	2.9368	2.8753	10.9892	7.1983	18.1875	0.8726	70.8974	73.7598	145.385	29.7216	27.0638	86.962
2	1	Control	0	75	15	1	0	0	30	26	16	12	9	7	11	7	19	16	27	2	0	1	0	0	6518	1202.03	939.797	259.627	510.597	429.2	2.6021	826.821	5.5875	1045.77	218.946	429.604	394.616	2.8181	2.7694	12.7356	8.5329	21.2685	0.8941	70.6261	70.8307	141.756	27.6685	27.2608	86.6733
2	1	Control	0	77	15	1	0.5	0.5	30	29	13	11	9	6	9	5	21	17	31	2	0	1	0	0	6518	1150.13	915.72	231.996	505.88	409.84	2.4147	805.852	5.5934	1006.37	200.518	423.307	380.137	2.7924	2.801	14.248	10.101	24.349	0.9384	66.0016	68.8212	135.007	29.0798	27.3388	88.8271
1	1	Control	0	76	16	0	0	0	28	30	12	12	10	8	10	7	20	14	24	1	0	1	0	0	8361	1429.39	1027.34	399.76	604.25	423.09	2.29	889.75	5.95	1230.48	340.73	506.12	381.34	2.91	3.04	22.87	25.53	48.4	1.97	88.15	87.78	176.98	32.31	30.5	98.6
1	1	Control	0	55	16	0	0	0	28	28	9	7	6	6	5	5	22	11	18	1	0	0	0	0	6499	1410.82	1114.39	296.43	600.09	514.3	0	953.28	6.87	1185.7	232.42	496.01	457.28	3.46	3.4	6.74	7.36	14.1	0.75	83.2	82.15	166.02	32.23	29.98	94.4
1	1	Control	0	57	16	0	0	0	29	29	15	12	10	7	6	4	23	10	23	1	0	0	0	0	6499	1448.94	1140.48	308.44	653.35	487.13	0.02	977.42	7	1228.46	251.05	534.21	443.19	3.52	3.47	6.67	7.49	14.16	0.67	90.55	91.71	182.99	34.86	35.47	99.21
2	1	Control	0	63	18	0	0	0	30	28	16	15	10	8	11	7	41	17	21	1	0	0	0	0	6061	1241.46	1010.73	229.852	560.707	450.019	0.8849	872.517	6.075	1064.17	191.653	468.119	403.53	2.848	3.227	7.5146	5.6423	13.1599	0.5772	81.652	85.8898	167.957	27.3755	30.626	83.5028
2	1	Control	0	67	18	0	0	0	29	30	20	20	12	8	11	7	31	29	20	1	0	0	0	0	6061	1241.08	979.327	261.069	547.765	431.562	0.6788	843.542	6.031	1060.97	217.431	457.312	385.551	2.8226	3.2084	8.5011	6.3787	14.8808	0.6495	80.4712	82.9861	163.984	27.2691	30.1318	79.8783
2	1	Control	0	71	18	1	0	0	29	26	18	17	9	7	5	4	23	12	49	3	0	0	0	0	6499	1247.83	904.963	342.419	537.715	367.248	0.452	766.513	6.853	1049.47	282.961	425.123	340.938	3.409	3.444	13.676	11.678	25.356	1.188	73.661	73.422	147.511	22.798	23.653	71.511
2	1	Control	0	73	18	1	0.5	0.5	28	26	20	20	8	6	5	4	19	18	58	3	0	0	0	0	6499	1249.59	902.832	345.589	536.351	366.481	1.172	764.483	6.717	1046.59	282.109	423.831	339.48	3.35	3.367	14.794	12.413	27.208	1.173	72.675	75.693	148.886	22.934	22.717	76.734
1	1	Control	0	80	6	0	0.5	2	26	27	10	0	6	4	5	2	14	7	45	1	0	3	1	1	6518	1397.84	1041.16	351.816	551.207	489.957	4.8552	907.887	5.3129	1210.5	302.608	456.128	446.904	2.7523	2.5606	23.5434	19.6066	43.15	1.4291	78.129	77.5668	156.474	26.6777	28.5874	90.5215
1	1	Control	0	80	8	0	0	0	30	25	5	5	7	5	3	2	20	10	33	1	0	0	0	0	6518	1310.31	995.797	305.004	585.504	410.293	9.5102	854.747	6.1298	1111.91	257.163	465.76	379.476	3.1686	2.9612	13.6916	12.8848	26.5765	1.1316	78.1572	81.5819	160.357	29.9411	32.187	96.9058
2	1	Control	0	93	8	0	0	0	27	21	9	5	5	5	5	4	13	11	60	1	0	0	0	0	6518	1170.25	830.029	324.154	427.993	402.036	16.0665	734.946	5.196	1014.83	279.882	337.815	381.214	2.565	2.631	21.894	21.741	43.6365	1.608	49.8615	56.5755	107.005	20.2215	23.7195	64.3575
2	1	Control	0	74	13	1	0	0	30	28	12	7	9	7	7	5	17	15	27	1	0	4	1	1	3630	1515.86	1153.35	360.47	677.48	475.87	2.04	995.22	6.44	1285.97	290.76	564.93	428.26	3.07	3.37	12.56	14.03	26.59	1.71	102.26	101.19	204.09	28.33	33.73	121.29
2	1	Control	0	60	13	2	0	0	30	26	18	18	8	7	7	6	25	17	23	1	0	0	0	0	6499	1172.18	950.068	221.663	515.165	434.903	0.454	832.732	6.279	1019.91	187.175	438.242	394.036	3.305	2.974	4.54	4.905	9.445	0.572	75.597	76.747	152.756	25.783	26.175	91.45
1	1	Control	0	65	14	0	0	0	29	28	6	4	7	6	5	4	26	9	26	1	0	0	0	0	6499	1466.79	1082.4	379.28	612.485	469.915	5.112	964.112	6.846	1292.59	328.482	524.375	434.625	3.425	3.421	20.488	19.006	39.495	1.796	93.631	92.996	187.598	34.931	32.663	97.616
1	1	Control	0	69	14	0	0.5	1	26	27	18	19	7	6	4	3	23	12	31	1	0	4	1	2	6499	1520.65	1081.54	430.8	644.89	436.65	8.31	961.37	6.52	1332	370.63	547.71	405.35	3.25	3.27	26.66	24.59	51.25	1.86	97.85	98.13	197.16	34.79	33.8	102.37
2	1	Control	0	65	12	1	0	0	28	30	11	12	7	5	5	4	17	15	38	1	0	1	0	0	3630	1381.71	997.09	381.89	609.69	387.4	2.73	849.73	6.14	1170.66	320.94	504.26	342.73	3.05	3.09	29.79	20.25	50.04	1.62	85.77	84.19	171.01	27.67	27.68	112.17
2	1	Control	0	72	12	1	0	0	28	27	17	14	8	7	7	5	19	13	38	2	0	0	0	0	9661	1330.08	1016.4	311.83	574.56	441.84	1.85	856.24	6.48	1106.39	250.15	467.3	387.1	3.15	3.34	18.32	13.73	32.06	1.34	81.97	83.58	166.08	24.35	26.45	93.99
1	1	Control	0	74	16	1	0.5	2	30	28	18	18	10	7	8	5	25	17	44	1	0	5	0	0	6499	1649.76	1231.43	417.291	705.901	525.531	1.037	1067.43	7.822	1419.57	352.138	585.596	480.802	3.853	3.969	14.1	11.555	25.656	1.58	108.588	105.903	216.379	35.018	36.053	108.715
2	1	Control	0	67	16	0	0	0	30	27	13	14	12	8	10	7	23	11	23	1	0	1	0	0	8361	1248.38	951.6	296.04	556.82	394.78	0.74	809.08	6	1047.34	238.26	459.16	349.18	2.81	3.19	15.69	9.51	25.2	0.89	81.78	80.77	163.12	27.17	26.04	90.36
2	1	Control	0	78	14	0	0	0	29	28	18	13	8	7	6	4	23	14	26	1	0	2	0	0	6499	1256.42	966.062	287.893	515.535	450.527	2.468	840.698	6.016	1086.66	245.958	424.84	413.39	2.91	3.106	8.621	7.251	15.872	0.794	69.282	71.036	140.896	24.734	24.792	82.953
2	1	Control	0	82	14	0	0	0	30	28	18	20	12	8	9	6	25	17	34	1	0	0	0	0	6499	1257.69	962.48	293.73	527.34	435.14	1.48	834.13	5.9	1072.45	238.31	438.88	393.76	2.91	2.99	8.58	7.26	15.84	0.84	73.01	74.28	147.9	24.71	26.54	85.09
2	1	Control	0	68	12	0	0	0	28	28	10	9	6	5	3	3	19	18	30	1	0	0	0	0	6518	1097.38	853.057	241.722	476.226	376.831	2.6064	737.435	5.6247	934.059	196.624	393.718	341.11	2.7752	2.8496	9.756	7.6689	17.4249	0.7181	64.9474	64.7643	130.033	24.6002	23.8006	82.6955
2	1	Control	0	70	12	0	0	0	28	22	9	7	7	5	4	2	24	13	26	1	0	1	0	0	6518	1075.71	840.697	231.87	483.235	357.462	3.1457	728.288	5.496	917.124	188.836	399.667	325.476	2.6793	2.8167	10.4312	8.0051	18.4363	0.7524	66.3923	66.9016	133.713	25.5244	23.1684	81.7158
2	1	Control	0	64	12	0	0	0	26	24	11	12	8	6	4	4	22	11	34	2	0	0	0	0	354	1302.26	987.78	312.33	540.77	447.01	2.15	861.6	6.3	1108.5	246.9	451.88	407.57	3.14	3.16	9.18	11.37	20.55	0.69	80.26	81.98	163.13	22.93	25.27	83.34
2	1	Control	0	48	10	1	0	0	25	26	11	13	9	7	5	4	14	10	20	2	0	10	1	1	6499	1128.17	858.827	263.076	503.931	354.896	6.268	758.732	5.532	982.912	224.18	427.674	324.79	2.74	2.792	5.498	4.85	10.348	0.548	74.666	74.805	150.008	26.649	28.853	80.119
1	1	Control	0	56	18	1	0	0	28	29	18	18	8	6	6	3	26	12	20	1	0	0	1	2	6499	1431.8	1121.96	309.59	617.78	504.18	0.25	963.17	7.94	1206.54	243.37	522.86	440.06	4	3.94	6.48	6.96	13.44	0.61	57.21	56.05	114.43	22.48	26.34	76.47
2	1	Control	0	84	14	0	0.5	2.5	30	26	16	9	5	4	6	4	23	17	42	1	0	7	1	1	6518	1287.88	873.692	395.466	523.513	350.179	18.718	765.886	5.929	1097.1	331.209	434.357	312.811	3.049	2.88	25.765	38.272	64.044	2.337	85.554	63.892	150.441	27.41	25.261	79.546
2	1	Control	0	70	20	1	0	0	30	28	15	13	10	7	10	7	24	17	23	1	0	1	0	0	6499	1440.45	1079.75	360.43	632.76	446.99	0.27	943.47	6.49	1241.93	298.46	542.45	400.75	3.21	3.28	20.1	14.45	34.55	1	92.17	91.68	184.47	33.16	34.23	104.14
2	1	Control	0	70	20	1	0	0	27	29	19	17	6	6	4	3	23	17	23	1	0	1	0	0	6499	1440.45	1079.75	360.43	632.76	446.99	0.27	943.47	6.49	1241.93	298.46	542.45	400.75	3.21	3.28	20.1	14.45	34.55	1	92.17	91.68	184.47	33.16	34.23	104.14
2	1	Control	0	69	16	0	0	0	30	30	16	15	7	6	6	4	13	10	28	1	0	3	1	2	3630	1424.95	1058.15	350.88	608.46	449.69	15.92	928.09	7.07	1205.03	276.94	507.4	404.77	3.52	3.55	19.9	18.98	38.88	1.57	84.42	87.11	172.64	32.13	31.19	97.01
2	1	Control	0	60	18	1	0	0	30	29	7	9	10	8	8	7	28	14	19	1	0	0	0	0	6499	1406.12	1098.27	307.425	625.366	472.905	0.423	962.297	6.823	1223.05	260.753	531.41	430.464	3.234	3.589	8.496	6.596	15.092	0.796	95.4287	93.0767	189.293	32.2889	34.7079	101.319
2	1	Control	0	67	18	1	0	0	26	27	16	13	10	8	8	5	27	12	41	3	0	6	0	0	6499	1361.48	1029.65	328.46	554.97	474.68	3.37	890.96	6.69	1158.09	267.13	466.74	420.85	3.31	3.38	16.56	10.58	27.14	1.08	80.83	79.61	161	24.75	25.61	94.06
1	1	Control	0	74	18	1	0	0	29	30	10	9	8	7	7	6	20	6	29	1	0	0	0	0	6518	1472.41	1097.26	352.216	631.667	465.596	22.9283	979.472	6.7291	1282.71	303.238	525.639	430.907	3.2144	3.5148	22.5349	24.6292	47.1641	1.5321	88.2185	88.7363	177.066	31.8376	28.4229	110.065
1	1	Control	0	76	18	1	0.5	0.5	29	27	10	8	8	6	6	4	18	4	43	1	0	1	0	0	6518	1610.08	1118.65	462.25	640.475	478.176	29.1743	996.915	6.5118	1395.02	398.106	527.382	440.359	3.1486	3.3632	25.5193	27.7009	53.2259	1.6237	88.6889	88.8977	178.449	33.5789	28.8038	110.585
1	1	Control	0	72	18	0	0.5	0.5	29	28	17	15	8	7	10	6	32	19	21	1	0	0	0	0	8354	1816.72	1375.37	441.16	790.53	584.84	0.19	1184.03	5.96	1557.22	373.19	654.79	529.05	2.86	3.11	30.64	32.48	63.13	2.13	113.03	114.41	228.2	41.34	43.64	136.37
1	1	Control	0	72	12	0	0.5	0.5	27	24	12	11	7	6	3	3	13	10	37	1	0	0	0	0	6518	1456.64	1123.05	322.605	579.777	543.269	10.9936	999.981	6.7692	1267.48	267.504	489.538	499.449	3.6078	3.1615	15.7029	17.0933	32.7991	1.2717	88.7068	88.4994	177.7	26.7022	27.1056	96.1913
1	1	Control	0	74	12	0	0.5	2	27	22	13	12	4	4	2	2	16	7	26	1	0	4	1	1	6518	1467.68	1112.3	342.404	611.36	500.935	12.9804	986.222	6.6561	1276.48	290.262	506.953	466.288	3.5963	3.0599	18.5694	20.2402	38.8138	1.3704	88.664	89.1947	178.434	28.7731	29.8431	102.096
2	1	Control	0	82	12	0	0	0	30	26	13	13	8	7	4	3	17	17	33	1	0	0	0	0	5783	1304.3	909.446	386.716	530.125	379.321	8.137	838.533	6.329	1167.6	329.071	469.102	361.294	3.157	3.172	37.699	38.588	76.295	2.339	83.078	80.733	164.079	29.09	24.357	93.412
2	1	Control	0	83	12	0	0	0	29	26	12	12	7	6	4	4	16	13	49	1	0	0	0	0	5783	1338.59	914.182	416.11	536.354	377.828	8.297	829.017	6.297	1173.23	344.215	467.336	353.384	3.151	3.146	40.761	41.217	81.992	2.469	82.286	83.424	166.122	26.294	23.02	93.727
2	1	Control	0	81	12	0	0	0	29	28	15	10	8	6	7	5	19	18	45	2	0	0	0	0	6518	1299.4	914.899	374.021	519.163	395.736	10.4775	796.076	6.234	1110.31	314.235	415.305	370.315	2.9745	3.2595	27.5625	23.862	51.4275	1.677	74.2425	73.7415	148.773	21.879	19.98	83.187
2	1	Control	0	55	16	0	0	0	30	30	19	20	7	7	8	6	24	19	18	1	0	1	0	0	6499	1465.79	1196.08	268.565	636.382	559.698	1.143	1048.28	7.844	1273.93	225.651	537.074	510.067	3.963	3.881	5.335	4.654	9.989	0.473	98.175	95.583	195.078	30.401	35.749	99.203
2	1	Control	0	77	20	0	0	0	30	27	16	16	7	6	4	3	20	11	48	1	0	0	0	0	354	1359.85	1018.16	332.88	545.48	472.68	8.81	894.51	6.06	1159.17	264.66	458.92	426.78	3.06	3	8.5	8.24	16.74	1.11	82.06	82.51	165.12	25.28	24.94	92.5
1	1	Control	0	63	14	0	0	0	28	28	14	15	7	6	6	4	19	16	29	1	0	1	1	1	6499	1432.96	1120.4	311.405	637.506	482.896	1.157	964.354	7.195	1232.06	267.706	522.641	440.556	3.452	3.743	7.507	9.268	16.776	1.026	93.1732	91.8782	185.749	28.7351	30.0301	103.881
1	1	Control	0	68	14	0	0	0	27	30	8	11	7	5	8	5	20	17	27	1	0	1	0	0	6499	1440.06	1111.48	328.33	653.86	457.62	0.25	945.22	7.34	1214.84	269.62	530.88	414.09	3.66	3.69	8.65	10.31	18.96	1.25	92.1	92.74	185.53	30.81	31.56	104.95
2	1	Control	0	53	15	0	0	0	30	27	12	13	12	8	5	4	19	16	21	1	0	4	0	0	6499	1242.96	961.453	281.383	544.839	416.614	0.126	834.277	6.564	1073.63	239.35	457.001	377.15	3.284	3.28	9.387	13.459	22.846	0.565	78.6462	79.5382	158.716	27.6291	27.6451	84.8062
2	1	Control	0	56	15	0	0	0	30	28	17	18	10	8	7	6	22	13	19	1	0	0	0	0	6499	1270.19	946.76	323.43	565.81	380.95	0	825.11	6.31	1097.34	272.23	478.75	346.37	3.15	3.15	9.86	13.36	23.22	0.51	82.39	82.41	165.99	28.17	28.57	87.07
2	1	Control	0	85	17	1	0	0	28	20	15	13	8	6	6	4	18	13	42	1	0	1	0	0	1354	1319.88	971.348	327.495	579.945	391.403	21.04	864.986	5.769	1140.54	275.555	490.807	353.139	2.914	2.855	18.217	19.832	38.049	1.328	84.842	84.927	170.388	28.652	33.304	87.874
2	1	Control	0	81	18	0	0.5	1	25	25	5	4	4	4	3	3	11	4	53	1	0	6	1	1	6518	1324.53	955.791	339.614	544.175	411.616	29.123	844.361	6.002	1129.55	285.193	448.545	366.693	2.78	3.222	22.661	15.723	38.384	1.291	80.591	79.854	160.831	25.703	29.411	80.56
2	1	Control	0	88	16	1	0	0	30	27	20	19	9	7	7	5	24	16	22	2	0	1	0	0	9661	1175.35	866.88	302.33	525.51	341.37	6.14	739.5	5.35	984.42	244.93	432.24	301.12	2.57	2.77	14.2	14.89	29.1	1.08	72.56	71.66	144.84	28.19	28.95	88.07
1	1	Control	0	80	10	0	0	0	28	30	10	7	4	4	4	4	17	11	38	1	0	0	0	0	8361	1333.12	965.97	365.37	545.26	420.71	1.78	817.7	5.42	1117.99	300.29	449.6	366.33	2.73	2.68	13.29	12.85	26.15	1.26	81.59	80.84	163.82	22.88	23.45	91.91
1	1	Control	0	68	12	0	0	0	26	26	5	6	8	6	5	4	14	12	20	1	0	0	0	0	2289	1354.76	989.09	364.519	550.956	438.134	1.1533	851.889	5.6813	1160.48	308.588	452.201	398.535	2.7863	2.8951	30.7133	29.6409	60.3569	1.5549	75.1432	74.8196	150.624	28.5782	24.4574	93.7044
1	1	Control	0	72	16	1	0	0	30	28	6	6	9	7	9	7	14	17	24	5	0	4	0	0	6518	1395.22	1100.22	291.259	624.902	475.318	3.7393	934.389	6.7863	1179.91	245.518	493.157	437.494	3.3932	3.3932	19.3776	14.1477	33.5267	1.5278	78.5116	79.2769	158.246	28.9119	30.484	105.047
1	1	Control	0	77	16	1	0	0	29	29	9	11	7	5	8	5	24	12	22	5	0	4	0	0	6518	1399.78	1081.83	312.42	651.495	430.332	5.5347	923.599	6.1198	1195.48	271.882	521.876	396.19	3.1071	3.0127	23.2561	17.5297	40.7872	1.6008	81.9062	83.9261	166.57	31.5746	36.0779	111.793
2	1	Control	0	79	14	1	0	0	29	27	19	20	6	6	5	4	25	19	55	1	0	0	0	0	8361	1456.08	1046	407.34	611.28	434.72	2.74	901.98	6.79	1250.71	348.73	511.66	387.58	3.35	3.44	31.39	24.69	56.08	1.99	89.24	86.31	176.21	33.88	32.31	99.93
2	1	Control	0	64	12	1	0	0	28	29	10	10	8	6	4	3	22	16	28	1	0	0	0	0	6499	1270.71	1015.08	253.944	547.122	467.962	1.68	872.411	7.482	1080.62	208.207	443.652	427.079	3.746	3.736	3.311	3.301	6.612	0.608	77.713	77.356	155.825	27.483	28.576	84.118
2	1	Control	0	66	12	1	0	0	30	29	18	20	10	7	6	4	24	17	23	1	0	1	0	0	6499	1280.28	1023.26	256.75	568.53	454.73	0.27	874.01	7.73	1078.55	204.54	463.27	410.47	3.9	3.82	3.37	3.24	6.62	0.71	77.2	78.83	156.83	28.15	29.87	86.37
2	1	Control	0	68	12	1	0	0	30	29	15	18	6	5	2	2	27	17	21	1	0	0	0	0	6499	1286.41	990.65	295.12	568.91	421.74	0.64	848.74	7.81	1087.8	239.07	462.68	385.42	3.91	3.91	4.2	3.95	8.15	0.77	80.25	81.12	162.05	29.27	29.48	84.58
2	1	Control	0	65	16	1	0	0	30	27	16	17	9	5	8	4	20	10	29	2	0	0	0	0	6518	1323.12	1031.08	283.687	549.964	481.117	8.357	907.279	6.8235	1136.48	229.199	454.425	444.496	3.4189	3.4046	25.3027	26.9821	52.3005	1.6351	77.1125	79.5186	157.013	30.4725	29.6686	90.4448
2	1	Control	0	68	16	1	0	0	30	28	17	15	9	6	7	4	19	12	22	2	0	0	1	2	6518	1327.1	1011.05	305.356	549.959	461.096	10.6932	890.021	6.9023	1144.14	254.116	452.457	426.871	3.4118	3.4905	27.4791	29.6264	57.1155	1.8125	76.5651	76.9599	153.818	29.0813	28.4433	88.3741
2	1	Control	0	77	12	0	0	0.5	29	18	15	15	10	7	6	4	12	11	37	1	0	0	0	0	6061	1205.01	914.833	288.092	508.796	406.037	2.083	785.883	5.3838	1029.8	243.913	417.299	366.501	2.5	2.8838	17.4082	16.8349	34.2461	1.3594	71.8398	70.8085	143.065	27.3515	28.7851	75.9706
1	1	Control	0	78	20	0	0	0	30	29	13	11	8	6	6	5	15	12	48	1	0	1	0	0	6499	1424.77	991.797	432.116	587.689	404.108	0.861	866.569	7.472	1233.85	367.276	497.189	368.519	3.711	3.761	21.203	23.256	44.462	3.306	83.179	90.682	174.646	26.922	25.519	96.284
1	1	Control	0	84	20	0	0	0	29	27	13	13	7	6	6	4	19	9	43	1	0	0	0	0	6499	1489.75	999.16	489.87	588.6	410.56	0.72	864.7	7.33	1279.43	414.74	490.67	373.31	3.67	3.66	25.18	27.61	52.8	3.74	79.78	83.54	164.29	28.16	27.35	96.41
2	1	Control	0	88	16	0	0	0	29	26	14	12	7	6	7	5	16	9	32	1	0	2	0	0	6518	1243.9	921.199	286.944	514.821	406.378	35.7568	832.715	5.2657	1077.43	244.714	420.59	376.389	2.6736	2.5921	12.268	10.5256	22.7964	0.9141	68.3107	70.2218	138.703	27.4055	27.6301	87.8313
2	1	Control	0	75	12	0	0	0	30	28	17	13	9	6	6	5	28	20	30	1	0	0	0	0	8354	1287.51	953.8	332.82	560.26	393.54	0.89	813.52	5.74	1083.69	270.17	458.46	354.17	2.61	3.13	11.25	10.51	21.76	0.76	81.05	82.75	164.27	27.22	31.29	83.21
2	1	Control	0	89	18	0	0	0	30	29	14	14	8	7	10	7	22	21	37	1	0	0	0	0	354	1269.14	930.11	332.89	589.57	340.54	6.14	811.84	5.46	1091.52	279.68	492.91	312.8	2.78	2.68	16.37	15.04	31.42	0.79	90.14	91.01	182.04	32.04	32.71	95.04
2	1	Control	0	53	12	2	0	0	30	26	11	10	9	7	7	5	19	12	28	1	0	0	0	0	6499	1327.34	1054.26	272.56	597.279	456.979	0.517	908.949	6.655	1133.66	224.714	497.172	411.26	3.206	3.449	15.567	11.06	26.633	1.525	87.228	84.683	172.489	32.446	34.165	91.18
1	1	Control	0	80	18	0	0.5	0.5	29	29	15	12	8	6	7	4	18	12	37	2	0	0	0	0	6518	1665.03	1130.06	521.274	669.292	460.77	13.695	991.349	7.202	1431.98	440.635	560.804	416.966	3.56	3.642	26.005	21.096	47.101	2.779	96.571	96.92	194.18	35.638	37.68	104.826
1	1	Control	0	65	15	0	0	0	30	30	11	10	9	7	7	5	26	19	15	1	0	2	0	0	9661	1364.06	1072.61	289.51	589.44	483.17	1.94	922.14	6.58	1157.96	235.82	485.96	434.23	3.21	3.37	13.49	10.28	23.77	0.9	81.14	83.89	166.3	31.38	33.82	93.8
1	1	Control	0	68	15	0	0	0	30	30	18	18	8	6	7	6	31	13	18	1	0	1	0	0	9661	1361.12	1072.74	287.3	586.92	485.82	1.08	921.63	6.61	1158.96	237.33	485.63	434.92	3.25	3.36	14.79	11.39	26.18	1	81.68	82.34	164.95	31.56	34.07	93.53
2	1	Control	0	88	15	1	0	0	30	29	20	20	8	7	6	5	22	13	25	1	0	3	0	0	5783	1284.6	865.006	408.192	505.362	359.644	11.405	792.239	6.136	1135.18	342.945	439.028	341.806	3.181	2.955	19.753	15.501	35.254	1.424	75.703	75.137	151.803	25.172	25.306	81.843
2	1	Control	0	81	20	0	0	0	30	30	24	21	11	8	9	6	14	14	25	2	0	3	0	0	9661	1338.17	939.64	385.36	582.2	357.44	13.17	816.06	6.25	1140.72	324.65	486.31	316.58	3.1	3.15	34.28	28.63	62.9	1.69	86.89	84.76	172.63	24.26	23.58	95.13
2	1	Control	0	60	13	1	0	0	30	29	17	18	9	8	10	7	31	28	17	1	0	0	0	0	6499	1561.21	1217.16	343.4	674.396	542.768	0.651	1065.12	7.325	1357.65	292.53	574.395	490.076	3.479	3.846	12.849	13.213	26.0629	1.123	107.22	106.028	214.834	28.9989	29.4829	110.171
2	1	Control	0	57	13	0	0	0	30	30	12	13	7	6	6	5	18	18	18	1	0	0	0	0	6499	1307.12	1035.9	269.753	582.833	453.063	1.475	898.874	7.006	1126.21	227.333	487.16	410.239	3.301	3.705	6.925	6.945	13.87	0.687	89.365	87.257	177.071	29.499	30.061	90.825
2	1	Control	0	76	14	0	0	0	28	30	12	11	11	8	7	5	23	18	42	1	0	0	0	0	3630	1411.04	1045.82	354.59	630.86	414.96	10.63	920.07	6.5	1216.01	295.94	535.67	373.77	3.21	3.28	19.5	14.53	34.03	1.38	92.87	94.82	188.68	33.04	34.05	109.4
2	1	Control	0	74	15	0	0	0	26	28	4	3	8	7	7	6	20	16	37	2	0	0	0	0	3630	1257.25	968.85	287.24	594.56	374.29	1.16	833.21	5.74	1062.14	228.93	495.68	336.36	2.88	2.86	10.61	9.29	19.9	1.08	91.44	92.34	184.99	29.42	31.02	91.84
1	1	Control	0	63	16	0	0	0	29	28	12	12	10	8	7	5	26	19	18	1	0	0	0	0	6499	1675.76	1278.17	374.203	711.11	567.065	23.384	1163.41	6.623	1485	321.587	614.437	525.588	3.401	3.222	14.786	14.095	28.8821	0.859	106.247	119.648	226.58	34.9031	38.1901	109.22
2	1	Control	0	90	16	0	0	0	28	20	11	9	12	8	4	4	17	11	33	1	0	11	1	1	5783	1317.16	888.71	414.826	559.284	329.426	13.627	796.47	6.03	1143.15	346.682	475.051	307.792	3.023	3.007	14.23	14.323	28.554	1.703	88.474	88.324	177.441	25.193	29.828	81.09
1	1	Control	0	65	18	0	0	0	30	29	13	11	12	8	12	7	26	15	23	1	0	0	0	0	6061	1399.19	1089.56	308.348	606.972	482.591	1.2764	938.243	7.2373	1188.93	250.684	503.442	433.525	3.5869	3.6504	5.9629	5.8584	11.8213	1.3643	88.1698	87.5087	176.496	30.6357	30.3271	90.0097
1	1	Control	0	72	14	1	0	0	26	26	15	15	4	4	5	3	14	10	51	1	0	4	0	0	6518	1288.61	983.546	286.645	556.338	427.208	18.4221	894.982	6.4444	1134.06	239.075	475.188	401.373	3.1428	3.3016	16.4408	19.2975	35.7426	1.6937	79.7936	75.5979	155.712	35.4465	30.3353	93.2489
1	1	Control	0	74	14	1	0	0	27	26	17	18	6	5	4	3	13	9	61	1	0	0	0	0	6518	1306.91	980.982	303.987	530.685	450.297	21.9386	894.81	6.579	1151.73	256.923	451.978	420.897	3.2716	3.3074	17.2951	19.7041	37.0006	1.698	71.0685	71.8768	143.284	32.8706	30.7535	90.455
1	1	Control	0	70	16	1	0.5	1	29	30	7	6	4	4	4	3	21	13	29	1	0	2	0	0	6518	1609.19	1108.55	440.701	654.608	453.941	59.9398	1008.86	7.8855	1378.6	369.746	528.511	420.409	3.7361	4.1494	33.0723	18.0137	51.0889	1.7536	79.6442	91.9752	172.807	34.9976	33.7646	101.327
1	1	Control	0	75	16	1	0	0	28	30	9	8	6	5	3	2	21	12	38	1	0	2	0	0	6518	1524.93	1065	426.435	659.538	405.458	33.497	952.345	7.848	1318.44	366.099	546.123	372.725	3.753	4.095	41.623	21.523	63.149	2.248	82.997	84.12	167.929	32.711	32.716	90.555
2	1	Control	0	73	10	0	0	0	29	29	6	6	5	5	2	2	14	12	42	2	0	2	0	0	6499	1237.34	913.01	324.1	513.39	399.62	0.23	779.47	6.66	1038.06	258.59	422.23	357.01	3.38	3.28	8.59	6.93	15.52	1.01	73.07	74.43	148.16	24.75	25.39	77.33
2	1	Control	0	75	10	0	0	0	29	27	8	6	8	7	4	3	17	14	40	2	0	3	0	0	6499	1230.58	905.67	324.2	503.93	401.74	0.71	773.55	6.55	1033.84	260.3	410.16	362.68	3.29	3.27	9.27	7.43	16.7	0.94	72.93	73.88	147.46	23.19	23.01	74.98
1	1	Control	0	86	12	0	0	0.5	25	27	12	7	8	5	5	3	21	12	53	1	0	0	0	0	6518	1488.01	1073.18	391.04	578.713	494.472	23.789	955.165	6.632	1281.23	326.068	480.945	450.431	3.484	3.148	25.863	29.768	55.636	2.285	86.949	89.895	177.592	27.948	30.328	86.902
1	1	Control	0	66	20	1	0.5	0.5	30	29	17	15	10	8	10	7	33	18	15	1	0	0	0	0	6061	1527.71	1139.12	388.228	676.122	462.999	0.3662	973.959	6.6328	1296.47	322.51	551.373	422.219	3.2725	3.3604	33.7304	23.6963	57.4433	2.0498	95.0565	96.1337	191.598	34.7841	37.1025	98.789
1	1	Control	0	71	20	1	0	0	28	30	17	18	12	8	11	7	22	18	17	1	0	1	0	0	6061	1530.81	1121.11	409.521	671.104	450.006	0.1787	959.559	6.4715	1302.16	342.598	550.405	408.976	3.1352	3.3364	37.5409	27.3492	64.9008	2.1653	93.3312	95.7329	189.48	35.7135	37.3358	99.0487
1	1	Control	0	59	12	0	0.5	1	30	20	16	14	9	7	7	5	14	12	39	2	0	5	1	1	6499	1470.87	1173.48	295.84	631.66	541.82	1.55	1011.35	7.3	1255.45	244.1	524.45	485.36	3.6	3.69	14.94	13.48	28.42	0.98	91.43	89.03	181.17	30.28	32.5	98.7
1	1	Control	0	61	12	0	0.5	1	28	29	4	4	8	6	7	4	10	11	42	2	0	2	0	0	6499	1496.83	1174.05	321.82	635.36	538.69	0.96	1004.61	7.4	1261.7	257.09	522.01	481.64	3.62	3.78	14.7	13.4	28.11	0.96	88.03	87.17	175.79	30.7	32.09	100.83
2	1	Control	0	63	18	0	0	0	30	29	12	13	8	6	6	5	27	18	35	1	0	2	0	0	6499	1366.15	1053.95	311.44	605.076	448.877	0.757	937.402	5.6	1210.83	273.426	524.032	412.613	2.929	2.671	12.042	12.363	24.413	1.01	92.26	89.185	182.234	29.914	32.384	108.519
2	1	Control	0	66	14	1	0.5	0.5	29	26	10	9	8	6	5	4	14	18	20	1	0	0	1	1	354	1443.49	1149.61	292.84	603.62	545.99	1.04	1010.96	7	1244.37	233.41	511.93	497.99	3.53	3.47	7.64	7.22	14.85	0.78	85.66	88.8	175.2	30.15	36.69	101.16
2	1	Control	0	89	16	0	0	0	28	29	11	10	9	7	4	3	16	9	25	1	0	0	0	0	3630	1310.78	929.22	380.42	556.58	372.64	1.14	800.06	5.25	1117.69	317.63	461.32	337.6	2.62	2.64	27.76	19.68	47.45	1.91	80.5	78.92	160.2	32.59	29.62	92.01
2	1	Control	0	59	16	1	0	0	30	28	17	16	7	6	5	4	17	17	16	1	0	0	0	0	6499	1478.83	1212.5	265.312	678.161	534.341	1.02	1066.14	7.761	1292.49	226.35	576.808	488.317	3.679	4.082	4.821	4.879	9.7	0.504	105.893	97.975	205.16	32.041	34.751	113.816
2	1	Control	0	62	16	1	0	0	30	30	18	19	12	8	11	7	28	20	14	1	0	0	0	0	6499	1480.14	1206.19	273.76	673.8	532.39	0.19	1046.8	8.23	1266.96	220.16	570.75	475.87	4.01	4.22	5.17	5.24	10.41	0.71	101.49	100.39	202.85	32.97	32.22	111.98
2	1	Control	0	64	16	1	0	0	30	30	16	16	6	5	4	3	23	14	18	1	0	0	0	0	6499	1483.32	1197.09	285.93	681.84	515.25	0.3	1039.09	8.2	1270.75	231.66	562.92	475.87	3.97	4.23	5.92	6.02	11.94	0.66	98.66	98.7	198.27	31.81	33.47	104.51
1	1	Control	0	74	18	0	0	0	30	30	18	16	11	8	9	6	18	17	16	1	0	0	0	0	9661	1743.61	1330.75	409.49	740.66	590.09	3.37	1158.38	7.09	1496.24	337.86	634.94	520.08	3.98	3.12	21.38	25.67	47.05	2.09	110.12	112.4	223.69	42.15	39.7	126.79
2	1	Control	0	84	20	0	0	0.5	26	20	11	8	6	5	5	3	13	8	33	1	0	7	1	2	6518	1281	889.405	373.229	537.074	352.331	18.3649	778.196	4.9453	1088.91	310.71	435.253	324.579	2.4204	2.5249	31.6186	35.9402	67.5659	2.0199	79.5837	77.4308	157.272	29.7518	30.5901	75.1133
2	1	Control	0	78	12	1	0.5	0.5	27	20	10	8	6	5	6	4	14	16	44	2	0	1	0	0	6518	1317.34	1001.2	314.702	518.194	483.002	1.446	858.063	6.807	1107.48	249.416	400.988	455.832	3.396	3.411	15.4845	13.4865	28.9725	1.287	61.968	71.6625	134.159	27.9465	25.521	70.5705
1	1	Control	0	78	18	2	0	0	21	21	6	6	6	5	4	3	16	5	46	1	0	0	0	0	6061	1159.61	865.37	293.68	513.782	351.588	0.5576	756.521	4.6621	1005.49	248.969	432.925	323.038	2.1445	2.5176	12.2324	13.6484	25.8857	0.9092	72.0292	72.0986	144.872	28.4179	29.1142	85.2753
2	1	Control	0	69	18	0	0	0	30	24	10	10	10	8	6	5	29	10	26	1	0	1	0	0	8361	1400.96	1116.71	278.345	598.686	518.02	5.9105	968.297	7.0506	1189.35	221.053	503.022	459.38	3.3634	3.6872	5.3125	5.1384	10.4509	0.6012	89.4955	89.91	180.787	24.6818	25.6869	102.236
2	1	Control	0	64	18	0	0	0	30	28	10	12	6	7	4	5	27	15	31	1	0	0	0	0	6499	1332.96	1015.57	316.651	585.099	430.47	0.739	889.7	7.088	1151.28	261.583	494.481	394.479	3.525	3.563	9.33	8.804	18.134	1.127	87.0969	86.2059	173.937	27.141	28.356	96.1319
2	1	Control	0	70	18	0	0	0	29	29	14	11	10	8	8	6	23	16	37	1	0	0	0	0	6499	1352.01	997.89	353.92	558.88	439.01	0.2	861.47	6.94	1146.56	285.09	470.4	390.88	3.69	3.25	12.92	12.36	25.28	1.44	83.68	82.53	166.87	26.05	26.89	89.39
2	1	Control	0	72	18	0	0	0	29	28	17	18	8	6	5	4	21	17	38	1	0	0	0	0	6499	1362.91	994.53	367.8	581.76	412.77	0.58	861.02	6.9	1160.08	299.06	489.97	370.47	3.66	3.24	13.53	13.22	26.75	1.35	86.8	85.2	172.69	27.26	28.13	97.37
2	1	Control	0	78	16	0	0	0	30	30	18	18	10	7	9	7	32	20	21	1	0	1	0	0	6518	1356.34	1051.41	299.281	608.368	443.044	5.6463	913.212	7.4602	1160.7	247.486	496.594	410.972	3.6292	3.8309	10.1195	11.1681	21.2905	1.6995	85.9872	88.6966	174.951	33.0923	30.5903	93.9152
[truncated: 1,066 more rows]

## Sheet: S2
Volume_Variable	Measure_Variable	Correlation	P_Value
ADC_Volume	Global_CDR_Score	0.20809	5.21242e-28
[truncated: 349 more rows]

## Sheet: S3
	Estimate	Std. Error	z value	Pr(>|z|)
[truncated: 88 more rows]
